# Supplementary material for: Tracking nuclear motion in single-molecule magnets using femtosecond X-ray absorption spectroscopy
Source: Nat Commun. 2024 May 14;15:4043. doi: 10.1038/s41467-024-48411-0 (PMC11094174; doi:10.1038/s41467-024-48411-0)
Supplement: Supplementary file 5 — Source Data [file 41467_2024_48411_MOESM5_ESM.zip]

Archive with 36 entries (28 files):
- Source Data/Data for Figure 2c and SI2/
- Source Data/Data for Figure 2c and SI2/Data.txt
- Source Data/Data for Figure 2c and SI2/Fit.txt
- Source Data/Data for Figure 2c and SI2/PlottingMainEdge.m
- Source Data/Data for Figure 2c and SI2/README.txt
- Source Data/Data for Figure SI10/
- Source Data/Data for Figure SI10/KineticPower Dependence Data.txt
- Source Data/Data for Figure SI10/PowerDependenceAt700fs.txt
- Source Data/Data for Figure SI7/
- Source Data/Data for Figure SI7/DNC60_10.out.absq.dat
- Source Data/Data for Figure SI7/DNC60_11.out.absq.dat
- Source Data/Data for Figure SI7/DNC60_12.out.absq.dat
- Source Data/Data for Figure SI7/DNC60_13.out.absq.dat
- Source Data/Data for Figure SI7/DNC60_14.out.absq.dat
- Source Data/Data for Figure SI7/DNC60_15.out.absq.dat
- Source Data/Data for Figure SI7/DNC60_17.out.absq.dat
- Source Data/Data for Figure SI7/DNC60_18.out.absq.dat
- Source Data/Data for Figure SI7/DNC60_8.out.absq.dat
- Source Data/Data for Figure SI7/DNC60_9.out.absq.dat
- Source Data/Data for Figure SI7/README.txt
- Source Data/Data for Figure SI8/
- Source Data/Data for Figure SI8/PreEdgeKineticsAndFit.txt
- Source Data/Data for Figure SI8/READ ME.txt
- Source Data/Data for Figures 2a, 2b and SI1/
- Source Data/Data for Figures 2a, 2b and SI1/FullXASStaticAndDifference.txt
- Source Data/Data for Figures 2a, 2b and SI1/ReadMe.txt
- Source Data/Data for Figures 3, SI5, SI6 and SI9/
- Source Data/Data for Figures 3, SI5, SI6 and SI9/~$Fitting Parameters Pre-Edge.xlsx
- Source Data/Data for Figures 3, SI5, SI6 and SI9/Fitting Parameters Pre-Edge.xlsx
- Source Data/Data for Figures 3, SI5, SI6 and SI9/Pre-edge Data and Background.txt
- Source Data/Data for Figures 3, SI5, SI6 and SI9/README.txt
- Source Data/Structures for FC and Distorted Structure/
- Source Data/Structures for FC and Distorted Structure/Mn3-FC.xyz
- Source Data/Structures for FC and Distorted Structure/Mn3-v60-11distort.xyz
- Source Data/Video of v60/
- Source Data/Video of v60/v60.gif
