# Supplementary material for: Tracking nuclear motion in single-molecule magnets using femtosecond X-ray absorption spectroscopy
Source: Nat Commun. 2024 May 14;15:4043. doi: 10.1038/s41467-024-48411-0 (PMC11094174; doi:10.1038/s41467-024-48411-0)
Supplement: Supplementary file 5 — Source Data [file 41467_2024_48411_MOESM5_ESM.zip › Source Data/Data for Figure 2c and SI2/Data.txt]

Time (fs)	Transient Signal	Smoothed (5pt Adjacent Averaging)
-890	0.0171455862394481	0.0246510867445237
-880	0.010933910035095	0.0103874409119175
-870	-0.00110553997110796	0.00116567043796085
-860	-0.0209105157028759	-0.00310964999989516
-850	-2.35088410754925E-4	-0.00590589990172237
-840	-0.004231015949832	-0.00680624288582576
-830	-0.00304733947404101	-0.00245106791505036
-820	-0.00560725489162495	-0.00220851141423777
-810	8.65359151001055E-4	-0.00108203921384935
-800	9.77694093308057E-4	1.63896462662461E-4
-790	0.00140134505211009	5.45550121561855E-4
-780	0.00318233890851805	3.00775953876453E-4
-770	-0.00369898659712797	-1.84077720598341E-4
-760	-3.58511687425955E-4	-4.19862883574962E-4
-750	-0.00144657427906592	-0.00175988757770977
-740	2.2241923722699E-4	-0.00134279352858637
-730	-0.00351778456215601	-0.00144620660829857
-720	-0.00161351635151097	-0.00128270126114438
-710	-8.75577085986956E-4	-0.00185964977065898
-700	-6.29047543294958E-4	-0.00118744791345637
-690	-0.00266232331034599	-0.00103104873177537
-680	-1.56775276142995E-4	-8.54571458299169E-4
-670	-8.31520443105971E-4	-6.2140886129598E-4
-660	6.80928139407122E-6	-1.97134087591167E-4
-650	5.36765441720988E-4	-7.61395053997527E-5
-640	-5.40949441821925E-4	2.03069737027239E-4
-630	4.48197634814074E-4	1.79308043802395E-5
-620	5.6452576902899E-4	1.92162399508855E-4
-610	-9.18885381840928E-4	5.48026876647057E-4
-600	0.00140792341736407	4.49220452705657E-4
-590	0.00123837294386908	9.8985400133067E-5
-580	-4.5834484892926E-5	3.27489999421271E-4
-570	-0.00118664949383396	1.9786320012567E-4
-560	2.23637614600092E-4	7.84649965570594E-5
-550	7.59789420886059E-4	-2.55867471185556E-4
-540	6.4138192602603E-4	5.52213577904359E-5
-530	-0.001717496823606	1.75596279016421E-4
-520	3.68794651046001E-4	-1.27357113336979E-4
-510	8.25512220730018E-4	-3.51732067294375E-4
-500	-7.54977540880941E-4	-1.29409633419675E-5
-490	-4.80492843760949E-4	3.56642501274429E-5
-480	-2.35413038439658E-5	-1.08733080376555E-4
-470	6.11820718393053E-4	3.49778207791851E-4
-460	1.03525568210028E-4	4.15039973406239E-4
-450	0.00153757889996109	5.19567610694849E-4
-440	-1.54184015689007E-4	5.41782265468238E-4
-430	4.99096882599082E-4	4.97926449710029E-4
-420	7.22893992259999E-4	3.00672285368808E-4
-410	-1.15753510581018E-4	4.75739106362827E-4
-400	5.51308078254986E-4	6.10599110703225E-4
-390	7.21150089281086E-4	6.35292525117026E-4
-380	0.00117339690430107	8.08012548362247E-4
-370	8.46361064329004E-4	4.77250107796667E-4
-360	7.47846605645086E-4	5.4435289528465E-4
-350	-0.00110250412457291	3.91098072982632E-4
-340	0.001056664026721	3.34176066584035E-4
-330	4.07122792790982E-4	1.89464573020626E-4
-320	5.61751032336022E-4	1.46873693833216E-4
-310	2.42891378280374E-5	-1.20780304976176E-4
-300	-0.00131545852050996	-4.07386465283599E-5
-290	-2.8160596732596E-4	-3.15405729457652E-5
-280	8.07331085030061E-4	-1.04417304739557E-4
-270	6.07741400248996E-4	8.12181220694486E-5
-260	-3.40094521140921E-4	3.06932280675443E-4
-250	-3.87281386464933E-4	-1.7024655499196E-4
-240	8.46964825704011E-4	-3.6642051257656E-4
-230	-0.00157856309330695	-1.09590344316968E-4
-220	-3.73128387674004E-4	8.59567492112357E-5
-210	9.44056320157039E-4	1.02091980974439E-5
-200	5.90454081176084E-4	5.01871213392047E-4
-190	4.68227070135052E-4	1.61874950633845E-4
-180	8.79746983166063E-4	3.55869357620442E-5
-170	-0.00207310970146501	-1.6994986622636E-4
-160	3.12616245798036E-4	-3.50593462453164E-4
-150	-4.37229928765937E-4	-4.63998990725179E-4
-140	-4.34990910998967E-4	-2.0185553089016E-4
-130	3.12719341805989E-4	-4.50977938057551E-4
-120	-7.62392402289924E-4	-4.02270864175347E-4
-110	-9.32995790038915E-4	-5.19131531618156E-4
-100	-1.93694559354918E-4	-2.08253657204938E-4
-90	-0.00101929424821301	1.83660946410447E-4
-80	0.00186710871387208	0.00107712051740203
-70	0.001197180615787	0.00195800762492002
-60	0.003534302064919	0.00364593334358183
-50	0.00421074097823504	0.00523665636742263
-40	0.00742033434509604	0.00728962294602644
-30	0.00982072383307608	0.00960656801871165
-20	0.011462013508806	0.0124762330036891
-10	0.015119027428345	0.0151751949351609
0	0.0185590659031221	0.0185992501601929
10	0.0209151440024551	0.0219903081869027
20	0.0269409999582361	0.0249685761218943
30	0.0284173036423551	0.0280596196576917
40	0.0300103671033031	0.0303991426373704
50	0.034014283582109	0.03211568576631
60	0.032612758900849	0.0329991003380236
70	0.035523715602934	0.0339973560035394
80	0.032834376500923	0.0339802739633108
90	0.035001645430882	0.0339792330480644
100	0.0339288733809661	0.0329692135096198
110	0.032607554324617	0.0324566502844192
120	0.030473617910711	0.0309765534953542
130	0.0302715603749201	0.0293403083891576
140	0.027601161485557	0.0276517197483976
150	0.0257476478499831	0.0264210060716918
160	0.024164611120817	0.0250695049412592
170	0.024320049527182	0.023777276792958
180	0.023514054722757	0.022847456055416
190	0.0211400207440511	0.0218427627293962
200	0.0210985441622731	0.0206915840718175
210	0.019141144490718	0.0198251827387321
220	0.0185641562392881	0.0192482741155638
230	0.01918204805733	0.0188588613428522
240	0.01825547762821	0.0187858441823586
250	0.0191514802987151	0.018685594881535
260	0.0187760586882501	0.0182111341033886
270	0.01806290973517	0.0179339101698582
280	0.0168097441665981	0.017144996219594
290	0.016869357960558	0.0164559889319786
300	0.0152069105473941	0.0156325159929618
310	0.015331022250173	0.0154673021998976
320	0.013945545040086	0.0145480825231429
330	0.0159836752012771	0.0142630148171119
340	0.012273259576784	0.0139777340128357
350	0.0137815720172391	0.0135926294824747
360	0.0139046182287921	0.012932274825769
370	0.012020022388281	0.01295522702774
380	0.012681901917749	0.0126900113225136
390	0.012388020586639	0.0126180371807604
400	0.0124554934911071	0.0126214813015632
410	0.013544747520026	0.0125777782278588
420	0.012037242992295	0.0122387901108818
430	0.0124633865492271	0.012242332407252
440	0.0106930800017541	0.0114838714065784
450	0.012473204972958	0.0115751623803668
460	0.00975244251665808	0.0114571218244382
470	0.012493697861237	0.011521339314816
480	0.011873183769584	0.0109649075792254
490	0.011014167453643	0.0106930797451902
500	0.00969104629500506	0.0101575454403222
510	0.00839330334648203	0.00967439910776105
520	0.00981602633689704	0.00917564645752744
530	0.00945745210677806	0.00912556620590643
540	0.00852040420247502	0.00920736731104663
550	0.00944064503690001	0.00894345168149324
560	0.00880230887218303	0.00869410778515123
570	0.00849644818913009	0.00877491638291543
580	0.008210732625068	0.00856900245909005
590	0.00892444719129604	0.00844477559242025
600	0.00841107541777308	0.00825127474981624
610	0.00818117453883405	0.00844743014032405
620	0.00752894397611004	0.00811987781348986
630	0.00919150957760706	0.00792531345192165
640	0.00728668555712508	0.00774188077576625
650	0.007438253609932	0.00803010240568365
660	0.00726401115805708	0.00793050743446884
670	0.00897005212569701	0.00814714184025023
680	0.008693534721533	0.00837850806167504
690	0.00836985758603204	0.00830919117457902
700	0.00859508471705606	0.00814303584046703
710	0.006917426722577	0.00824903409771023
720	0.00813927545513704	0.00809647468231383
730	0.00922352600774901	0.00805694413712221
740	0.00760706050905002	0.00868847667317083
750	0.00839743199109799	0.00893702716572944
760	0.0100750894028201	0.00893125815732825
770	0.00938202791793008	0.00875814081111306
780	0.00919468096574305	0.00860437018647406
790	0.00674147377797407	0.00815889536104986
800	0.00762857886790302	0.00759859544813626
810	0.00784771527569905	0.00712740559993965
820	0.00658052835336209	0.00718118301043664
830	0.00683873172476002	0.00709458604575404
840	0.00701036083045903	0.00705229178609583
850	0.00719559404448999	0.00714758428420783
860	0.00763624397740803	0.00710884731716044
870	0.00705699084392208	0.00703189215997504
880	0.00664504688952305	0.00721988715943145
890	0.00662558504453203	0.00720709740285685
900	0.00813556904177204	0.00741216772498665
910	0.00757229519453506	0.00775995285065925
920	0.00808234245457107	0.00789889078300226
930	0.00838397251788603	0.00796493401428386
940	0.00732027470624708	0.00796427029313746
950	0.00846578519818009	0.00749932056603446
960	0.00756897658880307	0.00711325170702406
970	0.00575759381905605	0.00700091359671025
980	0.00645362822283402	0.00663175929968824
990	0.006758584154678	0.00648367298720043
1000	0.00662001371307008	0.00679473566673303
1010	0.00682854502636399	0.00703139394376544
1020	0.00731290721671907	0.00699766513819764
1030	0.00763691960799606	0.00715558561399163
1040	0.006589940126839	0.00728160301208105
1050	0.00740961609204005	0.00738540883019385
1060	0.00745863201681107	0.00758492212216624
1070	0.00783193630728307	0.00782684016428084
1080	0.00863448606785799	0.00801599064531724
1090	0.00779953033741199	0.00797874515159003
1100	0.00835536849722207	0.00790457427517322
1110	0.00727240454817502	0.00788104908875442
1120	0.00746108192519901	0.00805147756420144
1130	0.00851686013576403	0.00811711060792803
1140	0.00865167271464706	0.00841924624187445
1150	0.00868353371585506	0.00860035949674784
1160	0.00878308271790706	0.00850164985462705
1170	0.00836664819956601	0.00834211024696645
1180	0.00802331192516004	0.00818071983190045
1190	0.00785397467634408	0.00797965577225506
1200	0.00787658164052507	0.00783878188853426
1210	0.00777776241968009	0.00757448997169266
1220	0.00766227878096204	0.00759676079380105
1230	0.006701852340952	0.00761075957273625
1240	0.00796532878688605	0.00773734987118884
1250	0.00794657553520106	0.00764030602675323
1260	0.00841071391194304	0.00773957639564344
1270	0.007177059558784	0.00753718164462245
1280	0.00719820418540307	0.00746597350437344
1290	0.00695335503178107	0.00698421670224443
1300	0.007590534833956	0.00697194921165623
1310	0.006001929901298	0.00708080498872061
1320	0.00711572210584299	0.0072185763048084
1330	0.007742483070725	0.00727272348283301
1340	0.00764221161222001	0.00789362292272961
1350	0.00786127072407905	0.00776246130010143
1360	0.00910642710078102	0.00774443416542103
1370	0.00645991399270207	0.00763112190276083
1380	0.00765234739732301	0.00757718108191163
1390	0.00707565029891899	0.00730218248700283
1400	0.00759156661983307	0.00771405700479761
1410	0.007731434126237	0.00749381916624201
1420	0.008519286581676	0.00763181119197223
1430	0.00655115820454499	0.00770716189336342
1440	0.00776561042757007	0.00763427375304424
1450	0.00796832012678905	0.00751138350459524
1460	0.00736699342464109	0.00744520914374565
1470	0.00790483533943098	0.00740557610947283
1480	0.00622028640029704	0.00715734559725822
1490	0.00756744525620601	0.0067237401012006
1500	0.00672716756571601	0.00645244391901421
1510	0.00519896594435298	0.00621053869077701
1520	0.00654835442849899	0.00598347217655442
1530	0.00501076025911107	0.00567072995113183
1540	0.00643211268509303	0.00590680055619524
1550	0.00516345643860305	0.00561288998013485
1560	0.00637931896967003	0.00580258466160704
1570	0.00507880154819706	0.00582528091323524
1580	0.005959233666472	0.00594126871145724
1590	0.00654559394323406	0.00602675030238125
1600	0.00574339542971303	0.00620180451531704
1610	0.00680672692429007	0.00650295109941446
1620	0.00595407261287606	0.00686655157196785
1630	0.00746496658695905	0.00707683034959425
1640	0.00836359630600103	0.00722008958829965
1650	0.00679478931784505	0.00741522965624564
1660	0.00752302311781705	0.00731156324755182
1670	0.00692977295260599	0.00712511748626783
1680	0.00694663454348998	0.00699623145109522
1690	0.00743136749958107	0.00710913284306582
1700	0.00615035914198203	0.00730474185000203
1710	0.00808753007767005	0.00717054607028065
1720	0.00790781798728701	0.00696398802509004
1730	0.00627565564488308	0.00696621515969744
1740	0.00639857727362803	0.00649122454574824
1750	0.00616149481501904	0.00639947911979584
1760	0.00571257700792405	0.00654466855528943
1770	0.00744909085752499	0.00672382124280004
1780	0.00700160282235107	0.00655489134473863
1790	0.00729434071118107	0.00693098793863862
1800	0.00531684532471199	0.00685514946585304
1810	0.00759305997742399	0.00669025046199783
1820	0.00706989849359707	0.00646631725928082
1830	0.00617710780307501	0.00673246917227663
1840	0.00617467469759603	0.00658877611008204
1850	0.00664760488969107	0.00656362115258142
1860	0.00687459466645102	0.00653415703035043
1870	0.00694412370609399	0.00629882668889343
1880	0.00602978719192004	0.00637392318365702
1890	0.00499802299031105	0.00609690647918921
1900	0.00702308736350898	0.00569502680576963
1910	0.005489511144112	0.00544521326753984
1920	0.00493472533899608	0.00579494613652283
1930	0.00478071950077108	0.00563267397714524
1940	0.00674668733522599	0.00568700159184825
1950	0.00621172656662106	0.00600242527845964
1960	0.00576114921762705	0.00611672522641125
1970	0.00651184377205305	0.00589468515148086
1980	0.00535221924052909	0.00585718661198287
1990	0.00563648696057406	0.00602125270507887
2000	0.00602423386913109	0.00591231068028586
2010	0.00658147968310707	0.00638778644969684
2020	0.00596713364808799	0.00640015838534145
2030	0.007729598087584	0.00653130433961604
2040	0.00569834663879709	0.00653913921247964
2050	0.00667996364050405	0.00659721202376264
2060	0.00662065404742507	0.00598539307578365
2070	0.00625749770450301	0.00619897567689964
2080	0.00467050334768904	0.00606773047874785
2090	0.00676625964437705	0.00614336198942844
2100	0.00602373764974506	0.00595038605776446
2110	0.00699881160082805	0.00640349564873646
2120	0.00529261804618308	0.00646174667106905
2130	0.00693605130254904	0.00676785209269584
2140	0.00705751475604	0.00653923561637764
2150	0.00755426475787901	0.00695184440057763
2160	0.00585572921923705	0.00657053374185164
2170	0.00735566196718307	0.00622914906536405
2180	0.00502949800891905	0.00595543745954885
2190	0.00535059137360205	0.00594667231533186
2200	0.00618570672880303	0.00566595008008486
2210	0.00581190349815208	0.00575279935383786
2220	0.00595205079094807	0.00544032162638886
2230	0.00546374437768404	0.00532983367022486
2240	0.00378820273635705	0.00502523654326326
2250	0.00563326694798305	0.00485370770836826
2260	0.00428891786334407	0.00462447750602626
2270	0.00509440661647309	0.00517066021515486
2280	0.00431759336597404	0.00503458607558227
2290	0.00651911628200008	0.00507924103964326
2300	0.00495289625012008	0.00491862362471425
2310	0.004512192683649	0.00514519267557405
2320	0.00429131954182804	0.00504198870772725
2330	0.00545043862027306	0.00514761167202724
2340	0.00600309644276609	0.00537916738818405
2350	0.00548101107162002	0.00580319267567124
2360	0.00566997126443303	0.00600394724983764
2370	0.00641144597926402	0.00561272292926183
2380	0.00645421149110503	0.00545771019639603
2390	0.00404697483988703	0.00544865598880562
2400	0.00470594740729102	0.00535170221133783
2410	0.00562470022648098	0.00515465701635782
2420	0.00592667709192507	0.00551147666194323
2430	0.005468985516205	0.00580020695485384
2440	0.00583107306781405	0.00560391022755564
2450	0.00614959887184408	0.00543734362903623
2460	0.00464321658999001	0.00543622000129222
2470	0.005093844099328	0.00541641584946961
2480	0.00546336737748498	0.0052906816666392
2490	0.005732052308701	0.00553083995736341
2500	0.00552092795769199	0.00545315754352702
2510	0.00584400804361107	0.00518039111238042
2520	0.00470543203014606	0.00502511932169043
2530	0.00409953522175199	0.00468805698078585
2540	0.00495569335525103	0.00439061000993044
2550	0.00383561625316908	0.00471834866847705
2560	0.00435677318933403	0.00495348502853326
2570	0.00634412532287909	0.00518652567596165
2580	0.00527521702203304	0.00559750916431865
2590	0.00612089659239301	0.00569559371497825
2600	0.00589053369495407	0.00526855692452204
2610	0.00484719594263205	0.00519152983830624
2620	0.00420894137059802	0.00482692022884446
2630	0.00489008159095405	0.00457190684009865
2640	0.00429784854508408	0.00445553822749525
2650	0.00461546675122504	0.00484973818450465
2660	0.00426535287961505	0.00486313785412684
2670	0.00617994115564502	0.00523535740841243
2680	0.00495707993906502	0.00518359645486683
2690	0.00615894631651204	0.00555600890061942
2700	0.00435666198349705	0.00527188003933463
2710	0.006127415108378	0.00506394140925384
2720	0.00475929684922105	0.00477760824584024
2730	0.00391738678866105	0.00475841956655823
2740	0.00472728049944404	0.00423390227307843
2750	0.00426071858708699	0.00378276162519462
2760	0.00350482864097901	0.00375412042028143
2770	0.00250359360980201	0.00375094859255163
2780	0.00377418076409508	0.00393419039945544
2790	0.00471142136079505	0.00399963452584604
2800	0.00517692762160604	0.00423008470309505
2810	0.00383204927293201	0.00423418011872785
2820	0.00365584449604706	0.00420466504214465
2830	0.00379465784225907	0.00421276886534445
2840	0.00456384597787907	0.00462996137635625
2850	0.00521744673760505	0.00477671996083104
2860	0.00591801182799101	0.00509712820891923
2870	0.00438963741842102	0.00520472932744362
2880	0.00539669908270002	0.00517471283397042
2890	0.00510185157050103	0.00497545869658802
2900	0.00506736427023902	0.00519371237588322
2910	0.00492174114107902	0.00488003499129082
2920	0.00548090581489702	0.00460393913156922
2930	0.003828312159738	0.00446389541400183
2940	0.00372137227189306	0.00436051253271783
2950	0.00436714568240204	0.00434985335280063
2960	0.00440482673465903	0.00463511347750243
2970	0.00542760991531099	0.00518842386555702
2980	0.00525461278324701	0.00522910370541263
2990	0.00648792421216604	0.00557316147792744
3000	0.00457054488168007	0.00543344822932565
3010	0.00612511559723306	0.00560970819908586
3020	0.00472904367230209	0.00513833680493105
3030	0.00613591263204805	0.00573924283449205
3040	0.00413106724139201	0.00570066716119464
3050	0.00757507502948507	0.00538949995814664
3060	0.00593223723074598	0.00545140374860704
3070	0.00317320765706208	0.00605415765223205
3080	0.00644543158435007	0.00512558376000944
3090	0.00714483675951705	0.00499757851011387
3100	0.00293220556837204	0.00554398391973006
3110	0.00529221098126809	0.00614513541837125
3120	0.00590523470514304	0.00624620022075746
3130	0.00945118907755604	0.00636176448878245
3140	0.00765016077144809	0.00808187152223343
3150	0.003510026908497	0.00932932978190084
3160	0.013892746148523	0.00939482681384665
3170	0.0121425260034801	0.0119422768271726
3180	0.00977867423728507	0.0153551297548179
3190	0.020387410838078	0.00853384913163466
3200	0.0205742915467231	0.00670444358438744
3210	-0.020213656967393	0.00475133509605024
3220	0.00299549826724399	4.69666008082226E-4
3230	1.31317955990307E-5	-0.00914897115847277
3240	-0.001020934601762	-0.0095088990307383
