# Supplementary material for: Tracking nuclear motion in single-molecule magnets using femtosecond X-ray absorption spectroscopy
Source: Nat Commun. 2024 May 14;15:4043. doi: 10.1038/s41467-024-48411-0 (PMC11094174; doi:10.1038/s41467-024-48411-0)
Supplement: Supplementary file 5 — Source Data [file 41467_2024_48411_MOESM5_ESM.zip › Source Data/Data for Figure 2c and SI2/Fit.txt]

Time (fs)	MainEdge Fit
-580	0
-570	0
-560	0
-550	0
-540	0
-530	0
-520	0
-510	0
-500	0
-490	0
-480	0
-470	0
-460	0
-450	0
-440	0
-430	0
-420	0
-410	0
-400	0
-390	0
-380	0
-370	0
-360	0
-350	0
-340	8.86307E-19
-330	3.32363E-17
-320	2.08242E-16
-310	1.30886E-15
-300	7.97667E-15
-290	4.56927E-14
-280	2.47477E-13
-270	1.26701E-12
-260	6.13182E-12
-250	2.80551E-11
-240	1.21361E-10
-230	4.96406E-10
-220	1.9201E-9
-210	7.02403E-9
-208.97898	7.99348E-9
-205.44545	1.24484E-8
-201.91191	1.9252E-8
-200	2.43042E-8
-198.37838	2.95684E-8
-194.84484	4.50993E-8
-191.31131	6.83134E-8
-190	7.95545E-8
-187.77778	1.02763E-7
-184.24424	1.53522E-7
-180.71071	2.27775E-7
-180	2.4638E-7
-177.17718	3.3562E-7
-173.64364	4.91133E-7
-170.11011	7.13781E-7
-170	7.22065E-7
-166.57658	1.03026E-6
-163.04304	1.4769E-6
-160	2.00291E-6
-159.50951	2.10272E-6
-155.97598	2.97332E-6
-152.44244	4.17576E-6
-150	5.25964E-6
-148.90891	5.82465E-6
-145.37538	8.06952E-6
-141.84184	1.11039E-5
-140	1.30787E-5
-138.30831	1.5176E-5
-134.77477	2.06016E-5
-131.24124	2.77786E-5
-130	3.08045E-5
-127.70771	3.72043E-5
-124.17417	4.94944E-5
-120.64064	6.54042E-5
-120	6.87449E-5
-117.10711	8.58517E-5
-113.57357	1.11942E-4
-110.04004	1.44993E-4
-110	1.45414E-4
-106.50651	1.86561E-4
-102.97297	2.38463E-4
-100	2.9167E-4
-99.43944	3.02802E-4
-95.90591	3.81981E-4
-92.37237	4.78721E-4
-90	5.55029E-4
-88.83884	5.96061E-4
-85.30531	7.37359E-4
-81.77177	9.06274E-4
-80	0.001
-78.23824	0.00111
-74.7047	0.00134
-71.17117	0.00162
-70	0.00172
-67.63764	0.00194
-64.1041	0.00231
-60.57057	0.00273
-60	0.00281
-57.03704	0.00321
-53.5035	0.00375
-50	0.00436
-49.96997	0.00436
-46.43644	0.00503
-42.9029	0.00578
-40	0.00644
-39.36937	0.00659
-35.83584	0.00747
-32.3023	0.00842
-30	0.00908
-28.76877	0.00944
-25.23524	0.01052
-21.7017	0.01166
-20	0.01223
-18.16817	0.01285
-14.63463	0.01408
-11.1011	0.01535
-10	0.01576
-7.56757	0.01665
-4.03403	0.01796
-0.5005	0.01928
0	0.01947
3.03303	0.02059
6.56657	0.01992
10	0.02124
10.1001	0.02128
13.63363	0.02262
17.16717	0.02393
20	0.02495
20.7007	0.0252
24.23423	0.02641
27.76777	0.02757
30	0.02826
31.3013	0.02865
34.83483	0.02965
38.36837	0.03057
40	0.03096
41.9019	0.0314
45.43544	0.03213
48.96897	0.03277
50	0.03294
52.5025	0.03332
56.03604	0.03377
59.56957	0.03413
60	0.03417
63.1031	0.0344
66.63664	0.03459
70	0.03469
70.17017	0.0347
73.7037	0.03472
77.23724	0.03468
80	0.0346
80.77077	0.03457
84.3043	0.0344
87.83784	0.03418
90	0.03402
91.37137	0.03391
94.9049	0.03359
98.43844	0.03323
100	0.03306
101.97197	0.03284
105.50551	0.03242
109.03904	0.03198
110	0.03186
112.57257	0.03152
116.10611	0.03104
119.63964	0.03055
120	0.03049
123.17317	0.03004
126.70671	0.02954
130	0.02906
130.24024	0.02903
133.77377	0.02852
137.30731	0.02801
140	0.02763
140.84084	0.02751
144.37437	0.02701
147.90791	0.02652
150	0.02624
151.44144	0.02605
154.97497	0.02558
158.50851	0.02513
160	0.02495
162.04204	0.02469
165.57558	0.02427
169.10911	0.02387
170	0.02377
172.64264	0.02348
176.17618	0.02311
179.70971	0.02276
180	0.02273
183.24324	0.02242
186.77678	0.02211
190	0.02183
190.31031	0.02181
193.84384	0.02152
197.37738	0.02126
200	0.02107
200.91091	0.021
204.44444	0.02077
207.97798	0.02055
210	0.02042
211.51151	0.02034
215.04505	0.02014
218.57858	0.01995
220	0.01988
222.11211	0.01977
225.64565	0.0196
229.17918	0.01944
230	0.01941
232.71271	0.01929
236.24625	0.01914
239.77978	0.01899
240	0.01898
243.31331	0.01884
246.84685	0.0187
250	0.01857
250.38038	0.01856
253.91391	0.01841
257.44745	0.01827
260	0.01816
260.98098	0.01812
264.51451	0.01797
268.04805	0.01782
270	0.01774
271.58158	0.01767
275.11512	0.01751
278.64865	0.01734
280	0.01728
282.18218	0.01718
285.71572	0.017
289.24925	0.01683
290	0.01679
292.78278	0.01665
296.31632	0.01647
299.84985	0.01628
300	0.01627
303.38338	0.01609
306.91692	0.0159
310	0.01573
310.45045	0.01571
313.98398	0.01551
317.51752	0.01532
320	0.01518
321.05105	0.01512
324.58458	0.01493
328.11812	0.01474
330	0.01464
331.65165	0.01455
335.18519	0.01436
338.71872	0.01418
340	0.01411
342.25225	0.014
345.78579	0.01382
349.31932	0.01365
350	0.01362
352.85285	0.01348
356.38639	0.01332
359.91992	0.01317
360	0.01317
363.45345	0.01302
366.98699	0.01288
370	0.01277
370.52052	0.01275
374.05405	0.01262
377.58759	0.0125
380	0.01242
381.12112	0.01239
384.65465	0.01228
388.18819	0.01218
390	0.01213
391.72172	0.01209
395.25526	0.012
398.78879	0.01192
400	0.01189
402.32232	0.01184
405.85586	0.01177
409.38939	0.01171
410	0.0117
412.92292	0.01164
416.45646	0.01158
419.98999	0.01153
420	0.01153
423.52352	0.01147
427.05706	0.01142
430	0.01138
430.59059	0.01137
434.12412	0.01133
437.65766	0.01128
440	0.01125
441.19119	0.01123
444.72472	0.01118
448.25826	0.01114
450	0.01111
451.79179	0.01109
455.32533	0.01104
458.85886	0.01099
460	0.01097
462.39239	0.01093
465.92593	0.01088
469.45946	0.01082
470	0.01082
472.99299	0.01077
476.52653	0.01071
480	0.01065
480.06006	0.01065
483.59359	0.01058
487.12713	0.01052
490	0.01046
490.66066	0.01045
494.19419	0.01038
497.72773	0.01031
500	0.01027
501.26126	0.01024
504.79479	0.01017
508.32833	0.0101
510	0.01007
511.86186	0.01003
515.3954	0.00996
518.92893	0.00988
520	0.00986
522.46246	0.00981
525.996	0.00974
529.52953	0.00967
530	0.00966
533.06306	0.0096
536.5966	0.00953
540	0.00947
540.13013	0.00947
543.66366	0.0094
547.1972	0.00934
550	0.0093
550.73073	0.00928
554.26426	0.00923
557.7978	0.00917
560	0.00914
561.33133	0.00912
564.86486	0.00907
568.3984	0.00902
570	0.009
571.93193	0.00898
575.46547	0.00894
578.999	0.0089
580	0.00889
582.53253	0.00886
586.06607	0.00883
589.5996	0.0088
590	0.00879
593.13313	0.00877
596.66667	0.00874
600	0.00872
600.2002	0.00872
603.73373	0.00869
607.26727	0.00867
610	0.00865
610.8008	0.00865
614.33433	0.00863
617.86787	0.00861
620	0.0086
621.4014	0.00859
624.93493	0.00858
628.46847	0.00856
630	0.00855
632.002	0.00854
635.53554	0.00853
639.06907	0.00851
640	0.00851
642.6026	0.00849
646.13614	0.00848
649.66967	0.00846
650	0.00846
653.2032	0.00844
656.73674	0.00842
660	0.0084
660.27027	0.0084
663.8038	0.00838
667.33734	0.00836
670	0.00834
670.87087	0.00834
674.4044	0.00831
677.93794	0.00829
680	0.00828
681.47147	0.00827
685.00501	0.00824
688.53854	0.00821
690	0.0082
692.07207	0.00819
695.60561	0.00816
699.13914	0.00813
700	0.00813
702.67267	0.0081
706.20621	0.00808
709.73974	0.00805
710	0.00805
713.27327	0.00802
716.80681	0.00799
720	0.00797
720.34034	0.00796
723.87387	0.00794
727.40741	0.00791
730	0.00789
730.94094	0.00788
734.47447	0.00786
738.00801	0.00783
740	0.00782
741.54154	0.00781
745.07508	0.00779
748.60861	0.00776
750	0.00775
752.14214	0.00774
755.67568	0.00772
759.20921	0.0077
760	0.0077
762.74274	0.00768
766.27628	0.00767
769.80981	0.00765
770	0.00765
773.34334	0.00763
776.87688	0.00762
780	0.00761
780.41041	0.00761
783.94394	0.00759
787.47748	0.00758
790	0.00757
791.01101	0.00757
794.54454	0.00756
798.07808	0.00755
800	0.00755
801.61161	0.00754
805.14515	0.00754
808.67868	0.00753
810	0.00752
812.21221	0.00752
815.74575	0.00751
819.27928	0.00751
820	0.0075
822.81281	0.0075
826.34635	0.00749
829.87988	0.00749
830	0.00749
833.41341	0.00748
836.94695	0.00747
840	0.00747
840.48048	0.00746
844.01401	0.00746
847.54755	0.00745
850	0.00744
851.08108	0.00744
854.61461	0.00743
858.14815	0.00742
860	0.00742
861.68168	0.00742
865.21522	0.00741
868.74875	0.0074
870	0.00739
872.28228	0.00739
875.81582	0.00738
879.34935	0.00737
880	0.00736
882.88288	0.00735
886.41642	0.00734
889.94995	0.00733
890	0.00733
893.48348	0.00732
897.01702	0.00731
900	0.0073
900.55055	0.0073
904.08408	0.00728
907.61762	0.00727
910	0.00726
911.15115	0.00726
914.68468	0.00725
918.21822	0.00724
920	0.00723
921.75175	0.00722
925.28529	0.00721
928.81882	0.0072
930	0.0072
932.35235	0.00719
935.88589	0.00718
939.41942	0.00717
940	0.00717
942.95295	0.00716
946.48649	0.00715
950	0.00714
950.02002	0.00714
953.55355	0.00713
957.08709	0.00712
960	0.00712
960.62062	0.00712
964.15415	0.00711
967.68769	0.0071
970	0.0071
971.22122	0.0071
974.75475	0.00709
978.28829	0.00708
980	0.00708
981.82182	0.00708
985.35536	0.00707
988.88889	0.00707
990	0.00707
992.42242	0.00706
995.95596	0.00706
999.48949	0.00705
1000	0.00705
1003.02302	0.00705
1006.55656	0.00705
1010	0.00704
1010.09009	0.00704
1013.62362	0.00704
1017.15716	0.00703
1020	0.00703
1020.69069	0.00703
1024.22422	0.00703
1027.75776	0.00702
1030	0.00702
1031.29129	0.00702
1034.82482	0.00701
1038.35836	0.00701
1040	0.00701
1041.89189	0.00701
1045.42543	0.007
1048.95896	0.007
1050	0.007
1052.49249	0.00699
1056.02603	0.00699
1059.55956	0.00698
1060	0.00698
1063.09309	0.00698
1066.62663	0.00697
1070	0.00697
1070.16016	0.00697
1073.69369	0.00696
1077.22723	0.00696
1080	0.00695
1080.76076	0.00695
1084.29429	0.00694
1087.82783	0.00694
1090	0.00693
1091.36136	0.00693
1094.89489	0.00693
1098.42843	0.00692
1100	0.00692
1101.96196	0.00691
1105.4955	0.00691
1109.02903	0.0069
1110	0.0069
1112.56256	0.0069
1116.0961	0.00689
1119.62963	0.00688
1120	0.00688
1123.16316	0.00688
1126.6967	0.00687
1130	0.00687
1130.23023	0.00687
1133.76376	0.00686
1137.2973	0.00686
1140	0.00685
1140.83083	0.00685
1144.36436	0.00685
1147.8979	0.00684
1150	0.00684
1151.43143	0.00684
1154.96496	0.00683
1158.4985	0.00683
1160	0.00683
1162.03203	0.00682
1165.56557	0.00682
1169.0991	0.00682
1170	0.00681
1172.63263	0.00681
1176.16617	0.00681
1179.6997	0.00681
1180	0.0068
1183.23323	0.0068
1186.76677	0.0068
1190	0.0068
1190.3003	0.0068
1193.83383	0.00679
1197.36737	0.00679
1200	0.00679
1200.9009	0.00679
1204.43443	0.00678
1207.96797	0.00678
1210	0.00678
1215.03504	0.00677
1218.56857	0.00677
1220	0.00677
1222.1021	0.00677
1225.63564	0.00677
1229.16917	0.00676
1230	0.00676
1232.7027	0.00676
1236.23624	0.00676
1239.76977	0.00675
1240	0.00675
1243.3033	0.00675
1246.83684	0.00675
1250	0.00674
1250.37037	0.00674
1253.9039	0.00674
1257.43744	0.00674
1260	0.00673
1260.97097	0.00673
1264.5045	0.00673
1268.03804	0.00673
1270	0.00672
1271.57157	0.00672
1275.10511	0.00672
1278.63864	0.00671
1280	0.00671
1282.17217	0.00671
1285.70571	0.00671
1289.23924	0.0067
1290	0.0067
1292.77277	0.0067
1296.30631	0.0067
1299.83984	0.00669
1300	0.00669
1303.37337	0.00669
1306.90691	0.00668
1310	0.00668
1310.44044	0.00668
1313.97397	0.00668
1317.50751	0.00667
1320	0.00667
1321.04104	0.00667
1324.57457	0.00667
1328.10811	0.00666
1330	0.00666
1331.64164	0.00666
1335.17518	0.00665
1338.70871	0.00665
1340	0.00665
1342.24224	0.00665
1345.77578	0.00664
1349.30931	0.00664
1350	0.00664
1352.84284	0.00664
1356.37638	0.00663
1359.90991	0.00663
1360	0.00663
1363.44344	0.00663
1366.97698	0.00663
1370	0.00662
1370.51051	0.00662
1374.04404	0.00662
1377.57758	0.00662
1380	0.00662
1381.11111	0.00661
1384.64464	0.00661
1388.17818	0.00661
1390	0.00661
1391.71171	0.00661
1395.24525	0.0066
1398.77878	0.0066
1400	0.0066
1402.31231	0.0066
1409.37938	0.00659
1410	0.00659
1412.91291	0.00659
1416.44645	0.00659
1419.97998	0.00659
1420	0.00659
1423.51351	0.00658
1427.04705	0.00658
1430	0.00658
1430.58058	0.00658
1434.11411	0.00657
1437.64765	0.00657
1440	0.00657
1441.18118	0.00657
1444.71471	0.00657
1448.24825	0.00656
1450	0.00656
1451.78178	0.00656
1455.31532	0.00656
1458.84885	0.00655
1460	0.00655
1462.38238	0.00655
1465.91592	0.00655
1469.44945	0.00655
1470	0.00655
1472.98298	0.00654
1476.51652	0.00654
1480	0.00654
1480.05005	0.00654
1483.58358	0.00653
1487.11712	0.00653
1490	0.00653
1494.18418	0.00652
1497.71772	0.00652
1500	0.00652
1501.25125	0.00652
1504.78478	0.00652
1508.31832	0.00651
1510	0.00651
1511.85185	0.00651
1515.38539	0.00651
1518.91892	0.0065
1520	0.0065
1522.45245	0.0065
1525.98599	0.0065
1529.51952	0.00649
1530	0.00649
1533.05305	0.00649
1536.58659	0.00649
1540	0.00649
1540.12012	0.00649
1543.65365	0.00648
1547.18719	0.00648
1550	0.00648
1550.72072	0.00648
1554.25425	0.00648
1557.78779	0.00647
1560	0.00647
1561.32132	0.00647
1564.85485	0.00647
1568.38839	0.00646
1570	0.00646
1571.92192	0.00646
1575.45546	0.00646
1578.98899	0.00646
1580	0.00646
1582.52252	0.00645
1586.05606	0.00645
1589.58959	0.00645
1590	0.00645
1593.12312	0.00645
1596.65666	0.00644
1600	0.00644
1603.72372	0.00644
1607.25726	0.00644
1610	0.00644
1610.79079	0.00643
1614.32432	0.00643
1617.85786	0.00643
1620	0.00643
1621.39139	0.00643
1624.92492	0.00642
1628.45846	0.00642
1630	0.00642
1631.99199	0.00642
1635.52553	0.00642
1639.05906	0.00641
1640	0.00641
1642.59259	0.00641
1646.12613	0.00641
1649.65966	0.00641
1650	0.00641
1653.19319	0.0064
1656.72673	0.0064
1660	0.0064
1660.26026	0.0064
1663.79379	0.0064
1667.32733	0.00639
1670	0.00639
1670.86086	0.00639
1674.39439	0.00639
1677.92793	0.00638
1680	0.00638
1688.52853	0.00638
1690	0.00638
1692.06206	0.00637
1695.5956	0.00637
1699.12913	0.00637
1700	0.00637
1702.66266	0.00637
1706.1962	0.00636
1709.72973	0.00636
1710	0.00636
1713.26326	0.00636
1716.7968	0.00636
1720	0.00635
1720.33033	0.00635
1723.86386	0.00635
1727.3974	0.00635
1730	0.00635
1730.93093	0.00635
1734.46446	0.00634
1737.998	0.00634
1740	0.00634
1741.53153	0.00634
1745.06507	0.00633
1748.5986	0.00633
1750	0.00633
1752.13213	0.00633
1755.66567	0.00633
1759.1992	0.00632
1760	0.00632
1762.73273	0.00632
1766.26627	0.00632
1769.7998	0.00632
1770	0.00632
1773.33333	0.00631
1776.86687	0.00631
1780	0.00631
1780.4004	0.00631
1783.93393	0.00631
1787.46747	0.0063
1790	0.0063
1800	0.0063
1805.13514	0.00629
1808.66867	0.00629
1810	0.00629
1812.2022	0.00629
1815.73574	0.00629
1819.26927	0.00628
1820	0.00628
1822.8028	0.00628
1826.33634	0.00628
1829.86987	0.00628
1830	0.00628
1833.4034	0.00627
1836.93694	0.00627
1840	0.00627
1840.47047	0.00627
1844.004	0.00627
1847.53754	0.00626
1850	0.00626
1851.07107	0.00626
1854.6046	0.00626
1858.13814	0.00626
1860	0.00625
1861.67167	0.00625
1865.20521	0.00625
1870	0.00625
1880	0.00624
1886.40641	0.00624
1889.93994	0.00623
1890	0.00623
1893.47347	0.00623
1897.00701	0.00623
1900	0.00623
1900.54054	0.00623
1904.07407	0.00622
1907.60761	0.00622
1910	0.00622
1911.14114	0.00622
1914.67467	0.00622
1918.20821	0.00621
1920	0.00621
1921.74174	0.00621
1925.27528	0.00621
1928.80881	0.00621
1930	0.0062
1932.34234	0.0062
1935.87588	0.0062
1939.40941	0.0062
1940	0.0062
1942.94294	0.0062
1946.47648	0.00619
1950	0.00619
1950.01001	0.00619
1953.54354	0.00619
1957.07708	0.00619
1960	0.00618
1960.61061	0.00618
1964.14414	0.00618
1967.67768	0.00618
1970	0.00618
1971.21121	0.00618
1974.74474	0.00617
1978.27828	0.00617
1980	0.00617
1990	0.00616
2000	0.00616
2010	0.00615
2020	0.00614
2030	0.00614
2040	0.00613
2050	0.00612
2060	0.00612
2070	0.00611
2080	0.0061
2084.28428	0.0061
2087.81782	0.0061
2090	0.00609
2091.35135	0.00609
2094.88488	0.00609
2098.41842	0.00609
2100	0.00609
2101.95195	0.00609
2105.48549	0.00608
2109.01902	0.00608
2110	0.00608
2112.55255	0.00608
2116.08609	0.00608
2119.61962	0.00607
2120	0.00607
2123.15315	0.00607
2126.68669	0.00607
2130	0.00607
2130.22022	0.00607
2133.75375	0.00606
2137.28729	0.00606
2140	0.00606
2140.82082	0.00606
2144.35435	0.00606
2147.88789	0.00606
2150	0.00605
2151.42142	0.00605
2154.95495	0.00605
2158.48849	0.00605
2160	0.00605
2162.02202	0.00605
2165.55556	0.00604
2170	0.00604
2180	0.00603
2190	0.00603
2200	0.00602
2210	0.00601
2220	0.00601
2230	0.006
2240	0.00599
2250	0.00599
2260	0.00598
2270	0.00597
2280	0.00597
2289.22923	0.00596
2290	0.00596
2292.76276	0.00596
2296.2963	0.00596
2299.82983	0.00595
2300	0.00595
2303.36336	0.00595
2306.8969	0.00595
2310	0.00595
2310.43043	0.00595
2313.96396	0.00594
2317.4975	0.00594
2320	0.00594
2321.03103	0.00594
2324.56456	0.00594
2328.0981	0.00594
2330	0.00593
2331.63163	0.00593
2335.16517	0.00593
2338.6987	0.00593
2340	0.00593
2342.23223	0.00593
2345.76577	0.00592
2350	0.00592
2360	0.00591
2370	0.00591
2380	0.0059
2390	0.00589
2400	0.00589
2410	0.00588
2420	0.00587
2430	0.00587
2440	0.00586
2450	0.00586
2460	0.00585
2470	0.00584
2480	0.00584
2490	0.00583
2500	0.00582
2510	0.00582
2520	0.00581
2530	0.0058
2540	0.0058
2550	0.00579
2560	0.00578
2570	0.00578
2580	0.00577
2590	0.00576
2600	0.00576
2610	0.00575
2620	0.00575
2630	0.00574
2640	0.00573
2650	0.00573
2660	0.00572
2670	0.00571
2680	0.00571
2690	0.0057
2700	0.00569
2710	0.00569
2720	0.00568
2730	0.00568
2740	0.00567
2750	0.00566
2760	0.00566
2770	0.00565
2780	0.00564
2790	0.00564
2800	0.00563
2810	0.00563
2820	0.00562
2830	0.00561
2840	0.00561
2850	0.0056
2860	0.00559
2870	0.00559
2880	0.00558
2890	0.00558
2900	0.00557
2910	0.00556
2920	0.00556
2930	0.00555
2940	0.00554
2950	0.00554
