# Supplementary material for: Tracking nuclear motion in single-molecule magnets using femtosecond X-ray absorption spectroscopy
Source: Nat Commun. 2024 May 14;15:4043. doi: 10.1038/s41467-024-48411-0 (PMC11094174; doi:10.1038/s41467-024-48411-0)
Supplement: Supplementary file 5 — Source Data [file 41467_2024_48411_MOESM5_ESM.zip › Source Data/Data for Figure 2c and SI2/PlottingMainEdge.m]

%% Plotting New Main Edge Transient

fittedData = importdata('Fit.txt');
rawData = importdata("Data.txt")

plot(rawData.data(:,1),rawData.data(:,3), 'kx', 'linewidth',1, 'markersize',10);
hold on

xlim([-200 800]); ylim([-0.005 0.04])


fitParameters = [0.0204 0.00397 178 9000 42.8 165 172 -0.00144]
a1 = 0.0204;
a2 = 0.00397;
t1 = 178;
t2=9000;
s=42.8;
tO=165;
w=172;
aO=-0.00144;
t_0 = 3.7;

x = -200:10:800;
exponentialFit = a1.*exp((s^2)./(2.*t1^2)-(x-t_0)/t1).*(1-erf(((1/t1).*s^2-(x-t_0))./(sqrt(2).*s))) +a2.*exp((s^2)/(2.*t2^2)-(x-t_0)/t2).*(1-erf(((1/t2).*s^2-(x-t_0))/(sqrt(2).*s)));
plot(xFitted, exponentialFit, 'linewidth',2,'color', [0 0 1 0.5])
hold on
oscillationFit = aO.*exp((s^2)/(2.*tO^2)-(x-t_0)/tO).*(1-erf(((1/tO).*s^2-(x-t_0))/(sqrt(2)*s))).*cos(2*pi*(3E-5)*w.*x);
plot(xFitted, oscillationFit, 'linewidth',2,'color', [0 1 0 0.5])
hold on
plot(fittedData.data(:,1),fittedData.data(:,2),'r-','linewidth',2);

set(gcf, 'color','w', 'Units','centimeters', 'OuterPosition',[0, 1, 27.23, 20.84])
pbaspect([1.2 1 1])
set(gca, 'FontName','arial', 'Layer','top'); box on; grid off; ax = gca;...
ax.LineWidth = 3; ax.FontWeight = 'bold'; ax.FontSize = 18;
xlabel('Time / fs'); ylabel('Transient Intensity');

lgd = legend('Data', 'Exponential Fit', 'Oscillation Fit', 'Total Fit', 'box','off', 'location','east');
