# Supplementary material for: Tracking nuclear motion in single-molecule magnets using femtosecond X-ray absorption spectroscopy
Source: Nat Commun. 2024 May 14;15:4043. doi: 10.1038/s41467-024-48411-0 (PMC11094174; doi:10.1038/s41467-024-48411-0)
Supplement: Supplementary file 5 — Source Data [file 41467_2024_48411_MOESM5_ESM.zip › Source Data/Data for Figure 2c and SI2/README.txt]

Data in this folder was used to create Figure 3c and SI2

Data.txt- Time (fs), Raw Data (arb. units), 5 point adjacent averaging of Raw Data (arb. units)
Fit. - Fit of Time vs Raw Data with equation (1) in main text. 
