# Supplementary material for: Tracking nuclear motion in single-molecule magnets using femtosecond X-ray absorption spectroscopy
Source: Nat Commun. 2024 May 14;15:4043. doi: 10.1038/s41467-024-48411-0 (PMC11094174; doi:10.1038/s41467-024-48411-0)
Supplement: Supplementary file 5 — Source Data [file 41467_2024_48411_MOESM5_ESM.zip › Source Data/Data for Figure SI10/KineticPower Dependence Data.txt]

Time	Intensity	Time				Time	Intensity					Time
fs						fs						fs
	Low Power Data		Low Power Fit		Low Power Residues		Low Power Data		Low Power Fit		Low Power Residues		High Power Data		High Power Fit		High Power Residues
-555	8.38466369590563E-4	-555	0	-555	8.38466369590563E-4	-795	8.38466369590563E-4	-795	0	-795	8.38466369590563E-4	-786.400000000024	0.0151935083543925	-786.400000000024	0	-786.400000000024	0.0151935083543925
-525	5.5620836513226E-6	-525	0	-525	5.5620836513226E-6	-765	5.5620836513226E-6	-765	0	-765	5.5620836513226E-6	-756.400000000023	-0.00424911858450638	-756.400000000023	0	-756.400000000023	-0.00424911858450638
-495	2.38147124849208E-4	-495	0	-495	2.38147124849208E-4	-735	2.38147124849208E-4	-735	0	-735	2.38147124849208E-4	-726.400000000023	-0.00214946742889471	-726.400000000023	0	-726.400000000023	-0.00214946742889471
-465	8.01908332444257E-4	-465	0	-465	8.01908332444257E-4	-705	8.01908332444257E-4	-705	0	-705	8.01908332444257E-4	-696.400000000023	-0.00215154572860876	-696.400000000023	0	-696.400000000023	-0.00215154572860876
-435	1.36925999286164E-5	-435	0	-435	1.36925999286164E-5	-675	1.36925999286164E-5	-675	0	-675	1.36925999286164E-5	-666.400000000023	0.00256177122800599	-666.400000000023	0	-666.400000000023	0.00256177122800599
-405	-8.10352774060386E-4	-405	0	-405	-8.10352774060386E-4	-645	-8.10352774060386E-4	-645	0	-645	-8.10352774060386E-4	-636.400000000023	4.64927280212635E-5	-636.400000000023	0	-636.400000000023	4.64927280212635E-5
-375	-3.69092492688183E-4	-375	0	-375	-3.69092492688183E-4	-615	-3.69092492688183E-4	-615	0	-615	-3.69092492688183E-4	-606.400000000023	-9.8133103433451E-4	-606.400000000023	0	-606.400000000023	-9.8133103433451E-4
-345	3.54533743468E-4	-345	0	-345	3.54533743468E-4	-585	3.54533743468E-4	-585	0	-585	3.54533743468E-4	-576.400000000023	-4.84685880478897E-4	-576.400000000023	0	-576.400000000023	-4.84685880478897E-4
-315	6.18750402941737E-4	-315	0	-315	6.18750402941737E-4	-555	6.18750402941737E-4	-555	0	-555	6.18750402941737E-4	-546.400000000023	3.08926380346741E-4	-546.400000000023	0	-546.400000000023	3.08926380346741E-4
-285	7.10362513744622E-4	-285	0	-285	7.10362513744622E-4	-525	7.10362513744622E-4	-525	0	-525	7.10362513744622E-4	-516.400000000023	-0.00139647493318668	-516.400000000023	6.20786543598763E-17	-516.400000000023	-0.00139647493318674
-255	-6.50405353745942E-5	-255	0	-255	-6.50405353745942E-5	-495	-6.50405353745942E-5	-495	0	-495	-6.50405353745942E-5	-486.400000000023	0.00119109735061901	-486.400000000023	2.55730814109034E-15	-486.400000000023	0.00119109735061645
-225	-2.17407310468931E-4	-225	0	-225	-2.17407310468931E-4	-465	-2.17407310468931E-4	-465	0	-465	-2.17407310468931E-4	-456.400000000023	-2.35943714618214E-5	-456.400000000023	8.53192488321303E-14	-456.400000000023	-2.35943715471407E-5
-195	3.23369501541992E-4	-195	0	-195	3.23369501541992E-4	-435	3.23369501541992E-4	-435	0	-435	3.23369501541992E-4	-426.400000000023	8.99711408559823E-4	-426.400000000023	2.29048053318807E-12	-426.400000000023	8.99711406269342E-4
-165	9.22937044913752E-5	-165	0	-165	9.22937044913752E-5	-405	9.22937044913752E-5	-405	0	-405	9.22937044913752E-5	-396.400000000023	-0.00236696033906764	-396.400000000023	4.95889835178599E-11	-396.400000000023	-0.00236696038865662
-135	-1.29761681662011E-4	-135	9.66696619976916E-19	-135	-1.29761681662012E-4	-375	-1.29761681662011E-4	-375	9.66696619976916E-19	-375	-1.29761681662012E-4	-366.400000000023	9.03561545095244E-4	-366.400000000023	8.66384436048064E-10	-366.400000000023	9.03560678710808E-4
-105	-3.39598622859261E-4	-105	9.60819661348343E-16	-105	-3.39598622860222E-4	-345	-3.39598622859261E-4	-345	9.60819661348343E-16	-345	-3.39598622860222E-4	-336.400000000023	5.2865165235011E-4	-336.400000000023	1.22236153779145E-8	-336.400000000023	5.28639428734732E-4
-75	-2.31566849726639E-4	-75	1.19998550499512E-13	-75	-2.31566849846637E-4	-315	-2.31566849726639E-4	-315	1.19998550499512E-13	-315	-2.31566849846637E-4	-306.400000000023	6.88017348764891E-4	-307.120720720734	1.31796789121526E-7	-306.400000000023	6.878779631764E-4
-45	7.64911542997071E-4	-47.4924924924925	6.85611220326527E-12	-45	7.6491153327795E-4	-285	7.64911542997071E-4	-287.492492492493	6.85611220326527E-12	-285	7.6491153327795E-4	-276.400000000023	9.06692721646674E-5	-306.400000000023	1.39385588490983E-7	-276.400000000023	8.93833438915988E-5
-15	-3.27886988268633E-4	-45	9.71912156107197E-12	-15	-3.27887503862309E-4	-255	-3.27886988268633E-4	-285	9.71912156107197E-12	-255	-3.27887503862309E-4	-246.400000000023	0.00124061745707926	-303.126726726769	1.79461506248909E-7	-246.400000000023	0.00123100662958631
15	-1.59224042340977E-4	-43.5885885885886	1.18271909241526E-11	15	-1.59241992800475E-4	-225	-1.59224042340977E-4	-283.588588588589	1.18271909241526E-11	-225	-1.59241992800475E-4	-216.400000000023	2.41926934811398E-5	-299.132732732804	2.43448786555742E-7	-216.400000000023	-3.40934473279588E-5
45	2.48676927513181E-4	-39.6846846846847	2.02569505212831E-11	45	2.48265739125723E-4	-195	2.48676927513181E-4	-279.684684684685	2.02569505212831E-11	-195	2.48265739125723E-4	-186.400000000023	2.0813837627609E-4	-295.138738738722	3.29014451712191E-7	-186.400000000023	-7.93034200992648E-5
75	-5.7735772644657E-4	-35.7807807807808	3.44474285927376E-11	75	-5.83576617562922E-4	-165	-5.7735772644657E-4	-275.780780780781	3.44474285927376E-11	-165	-5.83576617562922E-4	-156.400000000023	5.47590289627253E-4	-291.144744744757	4.42990746207733E-7	-156.400000000023	-6.08295594508268E-4
105	5.27086942915811E-5	-31.8768768768769	5.81609810069513E-11	105	-9.693574718043E-6	-135	5.27086942915811E-5	-271.876876876877	5.81609810069513E-11	-135	-9.693574718043E-6	-126.400000000023	0.00272869757621419	-287.150750750792	5.94220947316369E-7	-126.400000000023	-0.00107539939153984
135	6.83252918497135E-4	-27.972972972973	9.74990847305069E-11	135	2.6490799653267E-4	-105	6.83252918497135E-4	-267.972972972973	9.74990847305069E-11	-105	2.6490799653267E-4	-96.4000000000233	0.00706715672899549	-283.156756756827	7.9410188731457E-7	-96.4000000000233	-0.00322960896614124
165	0.00153602750310328	-24.0690690690691	1.62279991522844E-10	165	-3.57220933887152E-4	-75	0.00153602750310328	-264.069069069069	1.62279991522844E-10	-75	-3.57220933887152E-4	-66.4000000000233	0.0277058811529184	-279.162762762746	1.05725769050811E-6	-66.4000000000233	0.00462876348657648
195	0.0060571957848346	-20.1651651651652	2.68180362782237E-10	195	1.81332246914526E-4	-45	0.0060571957848346	-260.165165165165	2.68180362782237E-10	-45	1.81332246914526E-4	-36.4000000000233	0.0584989102839233	-276.400000000023	1.28592827306859E-6	-36.4000000000233	0.0152766183129402
225	0.0131045948060983	-16.2612612612613	4.40036290060796E-10	225	2.87184900243927E-4	-15	0.0131045948060983	-256.261261261261	4.40036290060796E-10	-15	2.87184900243927E-4	-6.40000000002328	0.0902098851178695	-275.168768768781	1.40237209465623E-6	-6.40000000002328	0.02169225563633
255	0.0199923292533889	-15	5.15593676338155E-10	255	-4.26507871358409E-4	15	0.0199923292533889	-255	5.15593676338155E-10	15	-4.26507871358409E-4	23.5999999999767	0.108042362167252	-271.174774774816	1.85321125262974E-6	23.5999999999767	0.0145101448644384
285	0.0250442719521227	-12.3573573573574	7.168884099966E-10	285	-1.11627454448041E-4	45	0.0250442719521227	-252.357357357357	7.168884099966E-10	45	-1.11627454448041E-4	53.5999999999767	0.119412317424871	-267.180780780851	2.43987387635591E-6	53.5999999999767	0.00695184776278243
315	0.0262895682003529	-8.45345345345345	1.15962685792627E-9	315	4.21350429299642E-4	75	0.0262895682003529	-248.453453453454	1.15962685792627E-9	75	4.21350429299642E-4	83.5999999999767	0.12070843857549	-263.18678678677	3.20031095566057E-6	83.5999999999767	-0.00173143162419212
345	0.0250042523797549	-4.54954954954951	1.86247652441254E-9	345	9.13343689870193E-4	105	0.0250042523797549	-244.54954954955	1.86247652441254E-9	105	9.13343689870193E-4	113.599999999977	0.117619747574193	-259.192792792805	4.18216299136711E-6	113.599999999977	-0.00679696822227348
375	0.020955077638265	-0.645645645645686	2.97010253267513E-9	375	-6.75113172245681E-4	135	0.020955077638265	-240.645645645646	2.97010253267513E-9	135	-6.75113172245681E-4	143.599999999977	0.111520747634084	-255.19879879884	5.44496862535111E-6	143.599999999977	-0.0098640756790478
405	0.0189658007913385	3.25825825825825	4.7028651403161E-9	405	-3.5510091266551E-4	165	0.0189658007913385	-236.741741741742	4.7028651403161E-9	165	-3.5510091266551E-4	173.599999999977	0.103368524718217	-251.204804804875	7.06280458693631E-6	173.599999999977	-0.0128198661980417
435	0.0165608565619856	7.16216216216219	7.3937795512636E-9	435	-7.80035840218695E-4	195	0.0165608565619856	-232.837837837838	7.3937795512636E-9	195	-7.80035840218695E-4	203.599999999977	0.0969757808544552	-247.210810810793	9.12742282139024E-6	203.599999999977	-0.0135630032451974
465	0.0158688443764792	11.066066066066	1.15421283749225E-8	465	1.98213718804418E-4	225	0.0158688443764792	-228.933933933934	1.15421283749225E-8	225	1.98213718804418E-4	233.599999999977	0.0969381203024302	-246.400000000023	9.61082749295648E-6	233.599999999977	-0.00821879341363706
495	0.0142334598831524	14.96996996997	1.78905368728671E-8	495	-2.98018056983061E-5	255	0.0142334598831524	-225.03003003003	1.78905368728671E-8	255	-2.98018056983061E-5	263.599999999977	0.0967633072693842	-243.216816816828	1.17519562801126E-5	263.599999999977	-0.00348056455332069
525	0.0135582785825814	15	1.7950459497476E-8	525	4.82060584480693E-4	285	0.0135582785825814	-225	1.7950459497476E-8	285	4.82060584480693E-4	293.599999999977	0.0951914771355854	-239.222822822863	1.5075269843297E-5	293.599999999977	-6.19045703916049E-4
555	0.0117688799254181	18.8738738738739	2.75347833088956E-8	555	-3.04763752298001E-4	315	0.0117688799254181	-221.126126126126	2.75347833088956E-8	315	-3.04763752298001E-4	323.599999999977	0.0932198927444587	-235.228828828898	1.92670368552974E-5	323.599999999977	0.00140108824632053
585	0.0106825372886339	22.7777777777777	4.20788271974099E-8	585	-5.42983748365438E-4	345	0.0106825372886339	-217.222222222222	4.20788271974099E-8	345	-5.42983748365438E-4	353.599999999977	0.0910747096725779	-231.234834834817	2.4533624375271E-5	353.599999999977	0.00285037873179368
615	0.0109958635941218	26.6816816816817	6.38516669039637E-8	615	4.89135428679354E-4	375	0.0109958635941218	-213.318318318318	6.38516669039637E-8	375	4.89135428679354E-4	383.599999999977	0.0850066437982019	-227.240840840852	3.11248710010174E-5	383.599999999977	2.09937417932488E-5
645	0.00975738911807134	30.5855855855856	9.62078697477624E-8	645	-1.38851475535535E-4	405	0.00975738911807134	-209.414414414414	9.62078697477624E-8	405	-1.38851475535535E-4	413.599999999977	0.0836441729638481	-223.246846846887	3.93418394966878E-5	413.599999999977	0.00157873181546953
675	0.0097557850428	34.4894894894895	1.4394014367814E-7	675	3.79322138537072E-4	435	0.0097557850428	-205.510510510511	1.4394014367814E-7	435	3.79322138537072E-4	443.599999999977	0.0827051850718993	-219.252852852922	4.95456218624248E-5	443.599999999977	0.00327489966509376
705	0.00913827241568255	38.3933933933934	2.13840323901E-7	705	2.05603045850265E-4	465	0.00913827241568255	-201.606606606607	2.13840323901E-7	465	2.05603045850265E-4	473.599999999977	0.080535939127701	-216.400000000023	5.82861408090986E-5	473.599999999977	0.00348566178368419
735	0.0085002227366559	42.2972972972973	3.15454786768559E-7	735	-5.23130996089825E-5	495	0.0085002227366559	-197.702702702703	3.15454786768559E-7	495	-5.23130996089825E-5	503.599999999977	0.0779290445199937	-215.258858858841	6.21672663417208E-5	503.599999999977	0.00303038747187036
765	0.0076461499083535	45	4.11188387457843E-7	765	-5.79598060400615E-4	525	0.0076461499083535	-195	4.11188387457843E-7	525	-5.79598060400615E-4	533.599999999977	0.0759192117816621	-211.264864864876	7.77188835355142E-5	533.599999999977	0.00296773238303823
795	0.0081791028701359	46.2012012012012	4.62091677455538E-7	795	2.3542946744075E-4	555	0.0081791028701359	-193.798798798799	4.62091677455538E-7	555	2.3542946744075E-4	563.599999999977	0.0765879009325245	-207.270870870911	9.68059717007716E-5	563.599999999977	0.00540058296966549
825	0.00815322657682144	50.1051051051051	6.72150456830141E-7	825	4.5413920153633E-4	585	0.00815322657682144	-189.894894894895	6.72150456830141E-7	585	4.5413920153633E-4	593.599999999977	0.0706936988430489	-203.276876876946	1.20140978849807E-4	593.599999999977	0.00110669880731276
855	0.00784832065937779	54.009009009009	9.70859009571772E-7	855	3.6237754569201E-4	615	0.00784832065937779	-185.990990990991	9.70859009571772E-7	615	3.6237754569201E-4	623.599999999977	0.0676986022196705	-199.282882882864	1.48558090993753E-4	623.599999999977	-4.34767332877339E-4
885	0.00766541496316747	57.9129129129129	1.39251959573619E-6	885	3.6623528437368E-4	645	0.00766541496316747	-182.087087087087	1.39251959573619E-6	645	3.6623528437368E-4	653.599999999977	0.0674161518524961	-195.288888888899	1.83029201346225E-4	653.599999999977	6.05076909554137E-4
915	0.0072531267493664	61.8168168168168	1.98338171141631E-6	915	1.18565594728801E-4	675	0.0072531267493664	-178.183183183183	1.98338171141631E-6	675	1.18565594728801E-4	683.599999999977	0.0671117074672715	-191.294894894934	2.24680974357897E-4	683.599999999977	0.00150532816498455
945	0.0073467051143114	65.7207207207207	2.80527658727889E-6	945	3.58163044193974E-4	705	0.0073467051143114	-174.279279279279	2.80527658727889E-6	705	3.58163044193974E-4	713.599999999977	0.0661561402004643	-187.300900900969	2.74812870969182E-4	713.599999999977	0.00164914966778328
975	0.00663994368467458	69.6246246246246	3.94016337007352E-6	975	-2.18211089238427E-4	735	0.00663994368467458	-170.375375375375	3.94016337007352E-6	735	-2.18211089238427E-4	743.599999999977	0.0654362006758103	-186.400000000023	2.87441796375355E-4	743.599999999977	0.00193429132297862
1005	0.00726649929221873	73.5285285285286	5.49574937167927E-6	1005	5.25584110790053E-4	765	0.00726649929221873	-166.471471471471	5.49574937167927E-6	765	5.25584110790053E-4	773.599999999977	0.0667477748122349	-183.306906906888	3.34915947772011E-4	773.599999999977	0.00416648151520285
1035	0.00667943969022205	75	6.21889111635213E-6	1035	4.46957934014964E-5	795	0.00667943969022205	-165	6.21889111635213E-6	795	4.46957934014964E-5	803.599999999977	0.0669734634334936	-179.312912912923	4.06692183241785E-4	803.599999999977	0.00523712841228488
1065	0.0071033682803131	77.4324324324324	7.61235406786361E-6	1065	5.65468078281672E-4	825	0.0071033682803131	-162.567567567568	7.61235406786361E-6	825	5.65468078281672E-4	833.599999999977	0.064557485937237	-175.318918918958	4.92074019799387E-4	833.599999999977	0.00359833252627666
1095	0.00685945136424748	81.3363363363363	1.04711862967772E-5	1095	4.10524550356268E-4	855	0.00685945136424748	-158.663663663664	1.04711862967772E-5	855	4.10524550356268E-4	863.599999999977	0.0622044322958956	-171.324924924993	5.93243742206229E-4	863.599999999977	0.00196173615105513
1125	0.00668485714058409	85.2402402402403	1.43041934749097E-5	1125	3.18253487851558E-4	885	0.00668485714058409	-154.75975975976	1.43041934749097E-5	885	3.18253487851558E-4	893.599999999977	0.0636208141157008	-167.330930930912	7.12652242487784E-4	893.599999999977	0.00404016160788803
1155	0.00602110838363729	89.1441441441441	1.94056174722963E-5	1155	-2.68800768872677E-4	915	0.00602110838363729	-150.855855855856	1.94056174722963E-5	915	-2.68800768872677E-4	923.599999999977	0.0629710291169734	-163.336936936947	8.53036650950534E-4	923.599999999977	0.00400365374039629
1185	0.0053553540373516	93.048048048048	2.61453508132421E-5	1185	-8.62633844856844E-4	945	0.0053553540373516	-146.951951951952	2.61453508132421E-5	945	-8.62633844856844E-4	953.599999999977	0.0590164571976386	-159.342942942982	0.00101743624453429	953.599999999977	6.18645785736137E-4
1215	0.00646911322531724	96.951951951952	3.49841259668633E-5	1215	3.18989776311032E-4	975	0.00646911322531724	-143.048048048048	3.49841259668633E-5	975	3.18989776311032E-4	983.599999999977	0.0594394086887687	-156.400000000023	0.00115588588413552	983.599999999977	0.00157197009416644
1245	0.00561990272259377	100.855855855856	4.64904869755276E-5	1245	-4.65813099007639E-4	1005	0.00561990272259377	-139.144144144144	4.64904869755276E-5	1005	-4.65813099007639E-4	1013.59999999998	0.0577873530716259	-155.348948949017	0.00120920598009764	1013.59999999998	4.15142739010686E-4
1275	0.00549292747917973	104.75975975976	6.13593846669463E-5	1275	-5.3133487347978E-4	1035	0.00549292747917973	-135.24024024024	6.13593846669463E-5	1035	-5.3133487347978E-4	1043.59999999998	0.0579966296417488	-151.354954954935	0.00143202694477196	1043.59999999998	0.00108812419382789
1305	0.00650479282449473	105	6.24022690096241E-5	1305	5.39450927535754E-4	1065	0.00650479282449473	-135	6.24022690096241E-5	1065	5.39450927535754E-4	1073.59999999998	0.0583467060825537	-147.36096096097	0.00168991297103274	1073.59999999998	0.00187362265780996
1335	0.00647852636021235	108.663663663664	8.04321035821736E-5	1335	5.69924839965191E-4	1095	0.00647852636021235	-131.336336336336	8.04321035821736E-5	1095	5.69924839965191E-4	1103.59999999998	0.0574448908568909	-143.366966967005	0.00198721263458949	1103.59999999998	0.00138184649132726
1365	0.00578272076251174	112.567567567568	1.04717071603428E-4	1365	-7.10246136826111E-5	1125	0.00578272076251174	-127.432432432432	1.04717071603428E-4	1125	-7.10246136826111E-5	1133.59999999998	0.0557805888283474	-139.37297297304	0.00232860584138382	1133.59999999998	1.04795668663685E-4
1395	0.0054073656716378	116.471471471471	1.35410925302632E-4	1395	-3.93159726135729E-4	1155	0.0054073656716378	-123.528528528529	1.35410925302632E-4	1155	-3.93159726135729E-4	1163.59999999998	0.0545634345810114	-135.378978978959	0.00271909422013306	1163.59999999998	-7.45572840186892E-4
1425	0.0061584686445707	120.375375375375	1.73919011002612E-4	1425	4.09735137484811E-4	1185	0.0061584686445707	-119.624624624625	1.73919011002612E-4	1185	4.09735137484811E-4	1193.59999999998	0.0542888632381808	-131.384984984994	0.00316398457114371	1193.59999999998	-6.71745561648549E-4
1455	0.00539086460163901	124.279279279279	2.2187430199099E-4	1455	-3.07330494295773E-4	1215	0.00539086460163901	-115.720720720721	2.2187430199099E-4	1215	-3.07330494295773E-4	1223.59999999998	0.0555032775213172	-127.390990991029	0.00366886468415593	1223.59999999998	8.74540211508582E-4
1485	0.00566643975667241	128.183183183183	2.81153517681072E-4	1485	1.76761868162781E-5	1245	0.00566643975667241	-111.816816816817	2.81153517681072E-4	1245	1.76761868162781E-5	1253.59999999998	0.0546689243108668	-126.400000000023	0.00380409696775403	1253.59999999998	3.57195951551981E-4
1515	0.00565767136885414	132.087087087087	3.53889054943245E-4	1515	5.73555867257854E-5	1275	0.00565767136885414	-107.912912912913	3.53889054943245E-4	1275	5.73555867257854E-5	1283.59999999998	0.0559123881198076	-123.396996997064	0.00423957092861048	1283.59999999998	0.00190429592343713
1545	0.00477946171077648	135	4.18344921964465E-4	1545	-7.73286501806781E-4	1305	0.00477946171077648	-105	4.18344921964465E-4	1305	-7.73286501806781E-4	1313.59999999998	0.0547645351745125	-119.403003002983	0.00488214714171703	1313.59999999998	0.00104803965752075
1575	0.00520202733120689	135.990990990991	4.42475201811288E-4	1575	-3.03946438514909E-4	1335	0.00520202733120689	-104.009009009009	4.42475201811288E-4	1335	-3.03946438514909E-4	1343.59999999998	0.0537118428289215	-115.409009009018	0.00560279449172985	1343.59999999998	2.76097820796177E-4
1605	0.00530111443929893	139.894894894895	5.49567017333731E-4	1605	-1.588046751589E-4	1365	0.00530111443929893	-100.105105105105	5.49567017333731E-4	1365	-1.588046751589E-4	1373.59999999998	0.0533941061954497	-111.415015015053	0.00640781217670838	1373.59999999998	2.29333573612302E-4
1635	0.00488364317699852	143.798798798799	6.78070246998083E-4	1635	-5.30879243400371E-4	1395	0.00488364317699852	-96.2012012012013	6.78070246998083E-4	1395	-5.30879243400371E-4	1403.59999999998	0.0516862116178252	-107.421021021088	0.00730352902870975	1403.59999999998	-0.0012164107808026
1665	0.00572486905311503	147.702702702703	8.31120718499843E-4	1665	3.55137553661056E-4	1425	0.00572486905311503	-92.2972972972973	8.31120718499843E-4	1425	3.55137553661056E-4	1433.59999999998	0.0523376276223581	-103.427027027006	0.00829622632896836	1433.59999999998	-3.10811054548686E-4
1695	0.00421920881284721	151.606606606607	0.00101205184271103	1695	-0.0011062934203268	1455	0.00421920881284721	-88.3933933933934	0.00101205184271103	1455	-0.0011062934203268	1463.59999999998	0.0509153644131076	-99.4330330330413	0.00939205239385192	1463.59999999998	-0.00148609112970185
1725	0.0056414709110596	155.51051051051	0.00122434914025776	1725	3.59673651107193E-4	1485	0.0056414709110596	-84.4894894894895	0.00122434914025776	1485	3.59673651107193E-4	1493.59999999998	0.0520019631648914	-96.4000000000233	0.0102967656951367	1493.59999999998	-1.59024224977995E-4
1755	0.00493559368325364	159.414414414414	0.00147159112978411	1755	-3.02991193095026E-4	1515	0.00493559368325364	-80.5855855855856	0.00147159112978411	1515	-3.02991193095026E-4	1523.59999999998	0.0523807101439314	-95.4390390390763	0.0105969297608552	1523.59999999998	4.54289672137114E-4
1785	0.00546878755957625	163.318318318318	0.001757376446692	1785	2.72949441970297E-4	1545	0.00546878755957625	-76.6816816816817	0.001757376446692	1545	2.72949441970297E-4	1553.59999999998	0.0531178003997635	-91.4450450451113	0.0119164560782643	1553.59999999998	0.00142059505589234
1815	0.00541084083029786	165	0.00189324843699043	1815	2.57306842165887E-4	1575	0.00541084083029786	-75	0.00189324843699043	1575	2.57306842165887E-4	1583.59999999998	0.0530305660014626	-87.4510510510299	0.0133558000769841	1583.59999999998	0.00155771590194274
1845	0.0044777099634068	167.222222222222	0.0020852376988726	1845	-6.33942854073467E-4	1605	0.0044777099634068	-72.7777777777778	0.0020852376988726	1605	-6.33942854073467E-4	1613.59999999998	0.052430298103571	-83.457057057065	0.0149195942652176	1613.59999999998	0.00117738378522518
1875	0.00519108547770397	171.126126126126	0.00245854328696561	1875	1.20907756344082E-4	1635	0.00519108547770397	-68.8738738738739	0.00245854328696561	1635	1.20907756344082E-4	1643.59999999998	0.0505101362207774	-79.4630630631	0.0166118262304704	1643.59999999998	-5.2686743006608E-4
1905	0.00475813947175213	175.03003003003	0.00288038918958986	1905	-2.70954678788724E-4	1665	0.00475813947175213	-64.96996996997	0.00288038918958986	1665	-2.70954678788724E-4	1673.59999999998	0.0510529552108304	-75.469069069135	0.0184357306442317	1673.59999999998	2.28190238054003E-4
1935	0.00480910936435519	178.933933933934	0.00335348349850627	1935	-1.79280148962176E-4	1695	0.00480910936435519	-61.0660660660661	0.00335348349850627	1695	-1.79280148962176E-4	1703.59999999998	0.0519532778971572	-71.4750750750536	0.0203936842385276	1703.59999999998	0.0013373958478526
1965	0.00438738491031204	182.837837837838	0.00388002723738819	1965	-5.60667949217983E-4	1725	0.00438738491031204	-57.1621621621622	0.00388002723738819	1725	-5.60667949217983E-4	1733.59999999998	0.0475271891731463	-67.4810810810886	0.02248710614534	1733.59999999998	-0.00288288248208854
1995	0.00555405658262798	186.741741741742	0.00446159565883961	1995	6.45981966522713E-4	1755	0.00555405658262798	-53.2582582582583	0.00446159565883961	1755	6.45981966522713E-4	1763.59999999998	0.0485892005052126	-66.4000000000233	0.023077117666342	1763.59999999998	-0.00161787959819782
2025	0.00497818405053113	190.645645645646	0.00509902473442537	2025	1.09737684822663E-4	1785	0.00497818405053113	-49.3543543543543	0.00509902473442537	1785	1.09737684822663E-4	1793.59999999998	0.0475510179256634	-63.4870870871237	0.0247163660570187	1793.59999999998	-0.00245566221264166
2055	0.004845491390773	194.54954954955	0.00579230788146803	2055	1.63307292949449E-5	1815	0.004845491390773	-45.4504504504505	0.00579230788146803	1815	1.63307292949449E-5	1823.59999999998	0.0471904911649273	-59.4930930931587	0.027080702665143	1823.59999999998	-0.00261817699147417
2085	0.00456877300915559	195	0.00587586353792007	2085	-2.21437862799342E-4	1845	0.00456877300915559	-45	0.00587586353792007	1845	-2.21437862799342E-4	1853.59999999998	0.0489623660997577	-55.4990990990773	0.0295781547694745	1853.59999999998	-6.50495619220697E-4
2115	0.00475242330779213	198.453453453454	0.006540508064966	2115	8.3225651020466E-7	1875	0.00475242330779213	-41.5465465465466	0.006540508064966	1875	8.3225651020466E-7	1883.59999999998	0.0483067214093934	-51.5051051051123	0.0322055073069186	1883.59999999998	-0.00111237591715133
2145	0.00469420099873563	202.357357357357	0.00734169024113698	2145	-1.90948318156093E-5	1905	0.00469420099873563	-37.6426426426426	0.00734169024113698	1905	-1.90948318156093E-5	1913.59999999998	0.0497350878051278	-47.5111111111473	0.0349582543396984	1913.59999999998	5.07859377732463E-4
2175	0.00465937311264075	206.261261261261	0.00819287865362016	2175	-1.59472142095395E-5	1935	0.00465937311264075	-33.7387387387388	0.00819287865362016	1935	-1.59472142095395E-5	1943.59999999998	0.0475198450899612	-43.5171171171824	0.0378305807561427	1943.59999999998	-0.00151727854569936
2205	0.00438667723199782	210.165165165165	0.00909004275484863	2205	-2.50982835121294E-4	1965	0.00438667723199782	-29.8348348348349	0.00909004275484863	1965	-2.50982835121294E-4	1973.59999999998	0.0470137210326984	-39.523123123101	0.0408153640911594	1973.59999999998	-0.0018349441041119
2235	0.00458672362119028	214.069069069069	0.0100281145234832	2235	-1.35873032130543E-5	1995	0.00458672362119028	-25.9309309309309	0.0100281145234832	1995	-1.35873032130543E-5	2003.59999999998	0.0493459227990497	-36.4000000000233	0.0432222919709831	2003.59999999998	6.84175538156688E-4
2265	0.0051151532065325	217.972972972973	0.0110010387236024	2265	5.51884142051497E-4	2025	0.0051151532065325	-22.0270270270271	0.0110010387236024	2025	5.51884142051497E-4	2033.59999999998	0.0488267948682764	-35.529129129136	0.0439041974640016	2033.59999999998	3.50519662412702E-4
2295	0.00447637626061559	221.876876876877	0.0120018562602399	2295	-5.01546405554283E-5	2055	0.00447637626061559	-18.1231231231232	0.0120018562602399	2055	-5.01546405554283E-5	2063.59999999998	0.0486077589263473	-31.535135135171	0.047087434177448	2063.59999999998	3.1559503113452E-4
2325	0.00442441882159239	225	0.0128174099058544	2325	-6.56742373150348E-5	2085	0.00442441882159239	-15	0.0128174099058544	2085	-6.56742373150348E-5	2093.59999999998	0.0472582357507155	-27.541141141206	0.0503542540272024	2093.59999999998	-8.5110120505133E-4
2355	0.00461896154064201	225.780780780781	0.0130228193016389	2355	1.65009199247722E-4	2115	0.00461896154064201	-14.2192192192192	0.0130228193016389	2115	1.65009199247722E-4	2123.59999999998	0.0457412081434014	-23.5471471471246	0.0536927508588565	2123.59999999998	-0.00218651765961811
2385	0.00428261364350002	229.684684684685	0.0140555353447075	2385	-1.35492061849554E-4	2145	0.00428261364350002	-10.3153153153153	0.0140555353447075	2145	-1.35492061849554E-4	2153.59999999998	0.046549327825704	-19.5531531531597	0.0570900403856336	2153.59999999998	-0.00119794099697722
2415	0.00414763603489848	233.588588588589	0.015091135985074	2415	-2.34914203609607E-4	2175	0.00414763603489848	-6.41141141141145	0.015091135985074	2175	-2.34914203609607E-4	2183.59999999998	0.0448760359168619	-15.5591591591947	0.0605323867703137	2183.59999999998	-0.00269187472146233
2445	0.0040960633974505	237.492492492493	0.0161204649040824	2445	-2.51219743738304E-4	2205	0.0040960633974505	-2.50750750750751	0.0161204649040824	2205	-2.51219743738304E-4	2213.59999999998	0.0452654703317853	-11.5651651652297	0.0640053459843658	2213.59999999998	-0.00212413112428244
2475	0.00402311071926026	241.396396396396	0.0171342785814607	2475	-2.89190991585166E-4	2235	0.00402311071926026	1.39639639639643	0.0171342785814607	2235	-2.89190991585166E-4	2243.59999999998	0.0441420271493369	-7.57117117114831	0.0674939235155459	2243.59999999998	-0.00307026932886015
2505	0.00402166826527128	245.3003003003	0.0181234525498126	2505	-2.55935063842425E-4	2265	0.00402166826527128	5.30030030030025	0.0181234525498126	2265	-2.55935063842425E-4	2273.59999999998	0.0451095451388234	-6.40000000002328	0.0685176294815395	2273.59999999998	-0.00192641023964287
2535	0.00408641527722697	249.204204204204	0.0190791856720497	2535	-1.56770173721421E-4	2295	0.00408641527722697	9.20420420420419	0.0190791856720497	2295	-1.56770173721421E-4	2303.59999999998	0.0460684219278634	-3.57717717718333	0.0709827436037895	2303.59999999998	-7.92119904731222E-4
2565	0.00469696472287062	253.108108108108	0.0199931949691526	2565	4.87919127361477E-4	2325	0.00469696472287062	13.1081081081081	0.0199931949691526	2325	4.87919127361477E-4	2333.59999999998	0.044068299334411	0.416816816781648	0.0744562268692563	2333.59999999998	-0.00261772376373944
2595	0.00397412825786631	255	0.0204188371247473	2595	-2.01053080643991E-4	2355	0.00397412825786631	15	0.0204188371247473	2355	-2.01053080643991E-4	2363.59999999998	0.0443400887276686	4.41081081074663	0.0778987729549523	2363.59999999998	-0.00217228091095895
2625	0.00389257732660925	257.012012012012	0.0208578939521909	2625	-2.49012979186624E-4	2385	0.00389257732660925	17.012012012012	0.0208578939521909	2385	-2.49012979186624E-4	2393.59999999998	0.046764412462141	8.40480480482802	0.0812949446616788	2393.59999999998	4.24857675075947E-4
2655	0.00399568307816139	260.915915915916	0.0216665481935488	2655	-1.12587089778748E-4	2415	0.00399568307816139	20.9159159159159	0.0216665481935488	2415	-1.12587089778748E-4	2423.59999999998	0.0437910645846812	12.398798798793	0.08462964999672	2423.59999999998	-0.00237648986036917
2685	0.00443703624685232	264.81981981982	0.0224134029591385	2685	3.618176111457E-4	2445	0.00443703624685232	24.8198198198198	0.0224134029591385	2445	3.618176111457E-4	2453.59999999998	0.0445334736207307	16.392792792758	0.0878883186038977	2453.59999999998	-0.00146287319265226
2715	0.00403129493176618	268.723723723724	0.0230937790483102	2715	-1.11385244594819E-5	2475	0.00403129493176618	28.7237237237238	0.0230937790483102	2475	-1.11385244594819E-5	2483.59999999998	0.0453636861066272	20.386786786723	0.0910570691781751	2483.59999999998	-4.62226044442606E-4
2745	0.00416918607766315	272.627627627628	0.0237041344695167	2745	1.59273667889554E-4	2505	0.00416918607766315	32.6276276276276	0.0237041344695167	2505	1.59273667889554E-4	2513.59999999998	0.0424990646934701	23.5999999999767	0.0935322173028132	2513.59999999998	-0.00315716786619917
2775	0.00394664768997727	276.531531531532	0.0242420911282038	2775	-3.10056170781522E-5	2535	0.00394664768997727	36.5315315315315	0.0242420911282038	2535	-3.10056170781522E-5	2543.59999999998	0.0447076820038009	24.3807807808044	0.0941228647017789	2543.59999999998	-7.79609786519219E-4
2805	0.00389773280149652	280.435435435436	0.024706427228344	2805	-4.79211854126907E-5	2565	0.00389773280149652	40.4354354354355	0.024706427228344	2565	-4.79211854126907E-5	2573.59999999998	0.047228407578062	28.3747747747693	0.0970736526497227	2573.59999999998	0.00190933250699573
2835	0.00354306758811479	284.339339339339	0.0250970375053224	2835	-3.7084472624866E-4	2595	0.00354306758811479	44.3393393393393	0.0250970375053224	2595	-3.7084472624866E-4	2603.59999999998	0.0460027191759177	32.3687687687343	0.0998984877016602	2603.59999999998	8.51150223573433E-4
2865	0.00362859599701476	285	0.0251558994065708	2865	-2.5383018197522E-4	2625	0.00362859599701476	45	0.0251558994065708	2625	-2.5383018197522E-4	2633.59999999998	0.0454388669984176	36.3627627626993	0.102587634940192	2633.59999999998	4.54105829695753E-4
2895	0.00412328881264118	288.243243243243	0.0254148646414093	2895	2.72095319136615E-4	2655	0.00412328881264118	48.2432432432432	0.0254148646414093	2655	2.72095319136615E-4	2663.59999999998	0.0463609192865171	40.3567567567807	0.105132652010569	2663.59999999998	0.00154227877133869
2925	0.00426562091405791	292.147147147147	0.0256618062074074	2925	4.45408721483178E-4	2685	0.00426562091405791	52.1471471471472	0.0256618062074074	2685	4.45408721483178E-4	2693.59999999998	0.0432192639822038	44.3507507507457	0.107526449235075	2693.59999999998	-0.00143393275419294
2955	0.0032437860483488	296.051051051051	0.0258406021856878	2955	-5.45694183452536E-4	2715	0.0032437860483488	56.051051051051	0.0258406021856878	2715	-5.45694183452536E-4	2723.59999999998	0.0450611248204173	48.3447447447106	0.109763327210822	2723.59999999998	5.7270439271831E-4
2985	0.00448957538353489	299.954954954955	0.025954708541549	2985	7.30579796689283E-4	2745	0.00448957538353489	59.9549549549549	0.025954708541549	2745	7.30579796689283E-4	2753.59999999998	0.0418532993139777	52.3387387386756	0.111838991946181	2753.59999999998	-0.00247100363242265
3015	0.0034271295197153	303.858858858859	0.02600816242264	3015	-3.01626732962939E-4	2775	0.0034271295197153	63.8588588588589	0.02600816242264	2775	-3.01626732962939E-4	2783.59999999998	0.0437921075136428	53.5999999999767	0.112460469662088	2783.59999999998	-3.68728818842139E-4
3045	0.00362481594056696	307.762762762763	0.0260054443996212	3045	-7.39443023635837E-5	2805	0.00362481594056696	67.7627627627628	0.0260054443996212	2805	-7.39443023635837E-5	2813.59999999998	0.0430312000686153	56.332732732757	0.113750548102889	2813.59999999998	-9.66813169008304E-4
3075	0.00331608583697457	311.666666666667	0.0259513427503699	3075	-3.52919752356912E-4	2835	0.00331608583697457	71.6666666666666	0.0259513427503699	2835	-3.52919752356912E-4	2843.59999999998	0.043927379786047	60.326726726722	0.115496471383366	2843.59999999998	9.15529243908711E-5
3105	0.00367873674115626	315	0.0258682177710533	3105	3.92463999398037E-5	2865	0.00367873674115626	75	0.0258682177710533	2865	3.92463999398037E-5	2873.59999999998	0.04313421544366	64.320720720687	0.11707656153121	2873.59999999998	-5.40055452091785E-4
3135	0.00326562743130537	315.570570570571	0.0258508241816758	3135	-3.4458513379114E-4	2895	0.00326562743130537	75.5705705705706	0.0258508241816758	2895	-3.4458513379114E-4	2903.59999999998	0.0441976539801422	68.3147147146519	0.118491877779219	2903.59999999998	6.84314508595872E-4
3165	0.00351146376411776	319.474474474475	0.0257089146306256	3165	-6.97065801603539E-5	2925	0.00351146376411776	79.4744744744745	0.0257089146306256	2925	-6.97065801603539E-5	2933.59999999998	0.0452492080027649	72.3087087087333	0.11974465888295	2933.59999999998	0.00189618088713753
3195	0.00360149787375691	323.378378378378	0.0255305929497459	3195	4.91360952313961E-5	2955	0.00360149787375691	83.3783783783783	0.0255305929497459	2955	4.91360952313961E-5	2963.59999999998	0.042968751491664	76.3027027026983	0.120838230105767	2963.59999999998	-2.245772171399E-4
3225	0.00432811474563538	327.282282282282	0.0253206994111147	3225	8.04329761876541E-4	2985	0.00432811474563538	87.2822822822823	0.0253206994111147	2985	8.04329761876541E-4	2993.59999999998	0.0433326810193239	80.2966966966633	0.121776899676658	2993.59999999998	2.98441569665686E-4
3255	0.00394512485018317	331.186186186186	0.0250838601157906	3255	4.49686758400877E-4	3015	0.00394512485018317	91.1861861861862	0.0250838601157906	3015	4.49686758400877E-4	3023.59999999998	0.041417322918999	83.5999999999767	0.122439870199682	3023.59999999998	-0.00145843190292942
3285	0.00451660611482968	335.09009009009	0.0248244276090364	3285	0.00104928686479204	3045	0.00451660611482968	95.09009009009	0.0248244276090364	3045	0.00104928686479204	3053.59999999998	0.0437115939854453	84.2906906906283	0.122565847319674	3053.59999999998	9.93723420125069E-4
3315	0.00414710724476341	338.993993993994	0.024546437312323	3315	7.07680623384339E-4	3075	0.00414710724476341	98.993993993994	0.024546437312323	3075	7.07680623384339E-4	3083.59999999998	0.04197377644733	88.2846846847097	0.123211007461008	3083.59999999998	-5.86806202055472E-4
3345	0.0029890821350434	342.897897897898	0.0242535788128772	3345	-4.22676248822713E-4	3105	0.0029890821350434	102.897897897898	0.0242535788128772	3105	-4.22676248822713E-4	3113.59999999998	0.0427684837621587	92.2786786786746	0.123718949656477	3113.59999999998	3.64596512012851E-4
3375	0.00410831344626261	345	0.0240909086898847			3135	0.00410831344626261	105	0.0240909086898847			3143.59999999998	0.0403000422059873	96.2726726726396	0.124096758658733	3143.59999999998	-0.00194773852318604
3405	0.00596268339209971	346.801801801802	0.0239491806129481			3165	0.00596268339209971	106.801801801802	0.0239491806129481			3173.59999999998	0.0450127350725867	100.266666666605	0.124351916365387	3173.59999999998	0.00292047545771938
3435	0.00131992280374488	350.705705705706	0.0236362066366423			3195	0.00131992280374488	110.705705705706	0.0236362066366423			3203.59999999998	0.0456459395800526	104.260660660686	0.124492187668379	3203.59999999998	0.00370861899435307
3375	0.00410831344626261	354.60960960961	0.0233172626163328			3135	0.00410831344626261	114.60960960961	0.0233172626163328					108.254654654651	0.124525511969007	--
3405	0.00596268339209971	358.513513513514	0.0229946104208642			3165	0.00596268339209971	118.513513513514	0.0229946104208642					112.248648648616	0.124459901844234	--
3435	0.00131992280374488	362.417417417417	0.022670188426924			3195	0.00131992280374488	122.417417417417	0.022670188426924					113.599999999977	0.124416715796466	--
		366.321321321321	0.0223456361531242			--		126.321321321321	0.0223456361531242					116.242642642581	0.12430335005747	--
		370.225225225225	0.0220223215526869			--		130.225225225225	0.0220223215526869					120.236636636662	0.124063745811395	--
		374.129129129129	0.0217013695748344			--		134.129129129129	0.0217013695748344					124.230630630627	0.123748800850139	--
		375	0.0216301908105107			--		135	0.0216301908105107					128.224624624592	0.12336598574128	--
		378.033033033033	0.0213836908385373			--		138.033033033033	0.0213836908385373					132.218618618557	0.122922476411785	--
		381.936936936937	0.0210700094992428			--		141.936936936937	0.0210700094992428					136.212612612639	0.12242511078075	--
		385.840840840841	0.020760889616783			--		145.840840840841	0.020760889616783					140.206606606604	0.121880355130469	--
		389.744744744745	0.0204567595412845			--		149.744744744745	0.0204567595412845					143.599999999977	0.121384823313132	--
		393.648648648649	0.0201579340172085			--		153.648648648649	0.0201579340172085					144.200600600569	0.121294279687432	--
		397.552552552553	0.0198646338601129			--		157.552552552553	0.0198646338601129					148.194594594534	0.120672542749058	--
		401.456456456457	0.0195770031853044			--		161.456456456456	0.0195770031853044					152.188588588615	0.12002038258825	--
		405	0.019320901704004			--		165	0.019320901704004					156.18258258258	0.119342616297309	--
		405.36036036036	0.0192951242630942			--		165.36036036036	0.0192951242630942					160.176576576545	0.118643644691249	--
		409.264264264264	0.0190190301442068			--		169.264264264264	0.0190190301442068					164.17057057051	0.11792746237773	--
		413.168168168168	0.0187487152442263			--		173.168168168168	0.0187487152442263					168.164564564591	0.117197672110733	--
		417.072072072072	0.0184841441015523			--		177.072072072072	0.0184841441015523					172.158558558556	0.116457502576814	--
		420.975975975976	0.0182252585330306			--		180.975975975976	0.0182252585330306					173.599999999977	0.116188390916259	--
		424.87987987988	0.0179719834089683			--		184.87987987988	0.0179719834089683					176.152552552521	0.115709828810161	--
		428.783783783784	0.0177242312580422			--		188.783783783784	0.0177242312580422					180.146546546486	0.114957194494485	--
		432.687687687688	0.0174819058956169			--		192.687687687688	0.0174819058956169					184.140540540568	0.11420183547941	--
		435	0.0173408924022043			--		195	0.0173408924022043					188.134534534533	0.113445703916105	--
		436.591591591592	0.0172449052486594			--		196.591591591592	0.0172449052486594					192.128528528498	0.112690492495621	--
		440.495495495496	0.0170131235287036			--		200.495495495496	0.0170131235287036					196.122522522463	0.111937658353827	--
		444.399399399399	0.0167864528826408			--		204.399399399399	0.0167864528826408					200.116516516544	0.111188446283596	--
		448.303303303303	0.0165647846305046			--		208.303303303303	0.0165647846305046					203.599999999977	0.110538784099653	--
		452.207207207207	0.0163480101805536			--		212.207207207207	0.0163480101805536					204.110510510509	0.110443910969159	--
		456.111111111111	0.0161360216951815			--		216.111111111111	0.0161360216951815					208.104504504474	0.109704938025311	--
		460.015015015015	0.0159287125666602			--		220.015015015015	0.0159287125666602					212.098498498439	0.108972263686938	--
		463.918918918919	0.0157259777494056			--		223.918918918919	0.0157259777494056					216.09249249252	0.108246493048607	--
		465	0.0156706306576748			--		225	0.0156706306576748					220.086486486485	0.107528116802324	--
		467.822822822823	0.015527713985225			--		227.822822822823	0.015527713985225					224.08048048045	0.106817526461402	--
		471.726726726727	0.0153338199496579			--		231.726726726727	0.0153338199496579					228.074474474415	0.106115028092481	--
		475.630630630631	0.0151441963408195			--		235.630630630631	0.0151441963408195					232.068468468497	0.105420854603604	--
		479.534534534535	0.0149587459268559			--		239.534534534535	0.0149587459268559					233.599999999977	0.105156913716067	--
		483.438438438439	0.0147773735639986			--		243.438438438438	0.0147773735639986					236.062462462462	0.104735176657224	--
		487.342342342342	0.014599986194031			--		247.342342342342	0.014599986194031					240.056456456427	0.104058112291318	--
		491.246246246246	0.0144264928275792			--		251.246246246246	0.0144264928275792					244.050450450392	0.103389735342435	--
		495	0.0142632616888508			--		255	0.0142632616888508					248.044444444473	0.102730082769522	--
		495.15015015015	0.0142568045178361			--		255.15015015015	0.0142568045178361					252.038438438438	0.102079160980127	--
		499.054054054054	0.0140908343280011			--		259.054054054054	0.0140908343280011					256.032432432403	0.101436951259401	--
		502.957957957958	0.0139284972947419			--		262.957957957958	0.0139284972947419					260.026426426368	0.100803414400066	--
		506.861861861862	0.013769710389283			--		266.861861861862	0.013769710389283					263.599999999977	0.100243871822705	--
		510.765765765766	0.013614392477224			--		270.765765765766	0.013614392477224					264.020420420449	0.100178494626254	--
		514.66966966967	0.0134624642778366			--		274.66966966967	0.0134624642778366					268.014414414414	0.0995621228987757	--
		518.573573573574	0.0133138483233393			--		278.573573573574	0.0133138483233393					272.008408408379	0.0989542196822486	--
		522.477477477477	0.0131684689184804			--		282.477477477477	0.0131684689184804					276.002402402344	0.0983546972481103	--
		525	0.0130762179981007			--		285	0.0130762179981007					279.996396396426	0.0977634615796315	--
		526.381381381381	0.0130262521006403			--		286.381381381381	0.0130262521006403					283.990390390391	0.0971804139384174	--
		530.285285285285	0.0128871256005866			--		290.285285285285	0.0128871256005866					287.984384384356	0.096605452144488	--
		534.189189189189	0.0127510188039604			--		294.189189189189	0.0127510188039604					291.978378378321	0.0960384716161227	--
		538.093093093093	0.0126178627135401			--		298.093093093093	0.0126178627135401					293.599999999977	0.0958105228395014	--
		541.996996996997	0.0124875899123027			--		301.996996996997	0.0124875899123027					295.972372372402	0.0954793662089816	--
		545.900900900901	0.01236013452729			--		305.900900900901	0.01236013452729					299.966366366367	0.094928028888944	--
		549.804804804805	0.0122354321942775			--		309.804804804805	0.0122354321942775					303.960360360332	0.0943843522676429	--
		553.708708708709	0.0121134200232363			--		313.708708708709	0.0121134200232363					307.954354354297	0.0938482290258011	--
		555	0.0120736436777161			--		315	0.0120736436777161					311.948348348378	0.0933195522449542	--
		557.612612612613	0.0119940365645781			--		317.612612612613	0.0119940365645781					315.942342342343	0.0927982156651677	--
		561.516516516517	0.011877221776166			--		321.516516516517	0.011877221776166					319.936336336308	0.092284113882951	--
		565.420420420421	0.011762916991079			--		325.42042042042	0.011762916991079					323.599999999977	0.0918188044981382	--
		569.324324324324	0.0116510648861122			--		329.324324324324	0.0116510648861122					323.930330330273	0.0917771425015859	--
		573.228228228228	0.0115416094509978			--		333.228228228228	0.0115416094509978					327.924324324355	0.091277198243379	--
		577.132132132132	0.0114344959583302			--		337.132132132132	0.0114344959583302					331.91831831832	0.0907841790319522	--
		581.036036036036	0.0113296709341798			--		341.036036036036	0.0113296709341798					335.912312312285	0.0902979840507601	--
		584.93993993994	0.0112270821293796			--		344.93993993994	0.0112270821293796					339.90630630625	0.0898185137832827	--
		585	0.0112255210369993			--		345	0.0112255210369993					343.900300300331	0.089345670038786	--
		588.843843843844	0.0111266784914696			--		348.843843843844	0.0111266784914696					347.894294294296	0.0888793559670952	--
		592.747747747748	0.0110284101372836			--		352.747747747748	0.0110284101372836					351.888288288261	0.0884194760647477	--
		596.651651651652	0.010932228326164			--		356.651651651652	0.010932228326164					353.599999999977	0.0882243309407842	--
		600.555555555556	0.0108380854337905			--		360.555555555555	0.0108380854337905					355.882282282226	0.0879659361748313	--
		604.459459459459	0.0107459349266076			--		364.459459459459	0.0107459349266076					359.876276276307	0.0875186434818762	--
		608.363363363363	0.0106557313368383			--		368.363363363363	0.0106557313368383					363.870270270272	0.0870775065031919	--
		612.267267267267	0.0105674302380706			--		372.267267267267	0.0105674302380706					367.864264264237	0.0866424350773917	--
		615	0.0105067281654424			--		375	0.0105067281654424					371.858258258202	0.0862133403510959	--
		616.171171171171	0.0104809882214022			--		376.171171171171	0.0104809882214022					375.852252252284	0.0857901347641625	--
		620.075075075075	0.0103963628721326			--		380.075075075075	0.0103963628721326					379.846246246249	0.0853727320340209	--
		623.978978978979	0.0103135127469887			--		383.978978978979	0.0103135127469887					383.599999999977	0.0849856500564086	--
		627.882882882883	0.0102323973518721			--		387.882882882883	0.0102323973518721					383.840240240214	0.0849610471392305	--
		631.786786786787	0.0101529771201163			--		391.786786786787	0.0101529771201163					387.834234234179	0.0845549963027491	--
		635.690690690691	0.010075213391242			--		395.690690690691	0.010075213391242					391.82822822826	0.0841544969748944	--
		639.594594594595	0.0099990683901985			--		399.594594594595	0.0099990683901985					395.822222222225	0.0837594678162724	--
		643.498498498499	0.00992450520708174			--		403.498498498499	0.00992450520708174					399.81621621619	0.0833698286805842	--
		645	0.00989624059360687			--		405	0.00989624059360687					403.810210210155	0.0829855005976145	--
		647.402402402403	0.00985148777731574			--		407.402402402403	0.00985148777731574					407.804204204236	0.0826064057562658	--
		651.306306306307	0.00977998086228881			--		411.306306306307	0.00977998086228881					411.798198198201	0.0822324674878118	--
		655.21021021021	0.00970995003043305			--		415.21021021021	0.00970995003043305					413.599999999977	0.0820654411483785	--
		659.114114114114	0.00964136163873728			--		419.114114114114	0.00964136163873728					415.792192192166	0.0818636102492173	--
		663.018018018018	0.00957418281468356			--		423.018018018018	0.00957418281468356					419.786186186131	0.0814997596067634	--
		666.921921921922	0.00950838143859735			--		426.921921921922	0.00950838143859735					423.780180180213	0.0811408422198127	--
		670.825825825826	0.0094439261264021			--		430.825825825826	0.0094439261264021					427.774174174178	0.0807867858248514	--
		674.72972972973	0.00938078621276885			--		434.72972972973	0.00938078621276885					431.768168168143	0.0804375192196443	--
		675	0.00937646290426293			--		435	0.00937646290426293					435.762162162108	0.080092972247714	--
		678.633633633634	0.00931893173465179			--		438.633633633634	0.00931893173465179					439.756156156189	0.0797530757829785	--
		682.537537537538	0.00925833341520102			--		442.537537537538	0.00925833341520102					443.599999999977	0.0794302854068056	--
		686.441441441441	0.00919896264804384			--		446.441441441441	0.00919896264804384					443.750150150154	0.0794177617146673	--
		690.345345345345	0.00914079148192603			--		450.345345345345	0.00914079148192603					447.744144144119	0.0790869629323572	--
		694.249249249249	0.00908379260570509			--		454.249249249249	0.00908379260570509					451.738138138084	0.0787606133113229	--
		698.153153153153	0.0090279393336871			--		458.153153153153	0.0090279393336871					455.732132132165	0.0784386476980436	--
		702.057057057057	0.00897320559129956			--		462.057057057057	0.00897320559129956					459.72612612613	0.0781210018959759	--
		705	0.00893266936983228			--		465	0.00893266936983228					463.720120120095	0.077807612651443	--
		705.960960960961	0.00891956590109246			--		465.960960960961	0.00891956590109246					467.71411411406	0.0774984176398229	--
		709.864864864865	0.00886699536905988			--		469.864864864865	0.00886699536905988					471.708108108142	0.0771933554518846	--
		713.768768768769	0.00881546967127514			--		473.768768768769	0.00881546967127514					473.599999999977	0.0770502773440168	--
		717.672672672673	0.00876496504083186			--		477.672672672673	0.00876496504083186					475.702102102107	0.0768923655803768	--
		721.576576576577	0.00871545825508442			--		481.576576576577	0.00871545825508442					479.696096096072	0.0765953884067268	--
		725.480480480481	0.00866692662318047			--		485.480480480481	0.00866692662318047					483.690090090037	0.0763023651880214	--
		729.384384384385	0.0086193479738792			--		489.384384384385	0.0086193479738792					487.684084084118	0.0760132380441276	--
		733.288288288288	0.0085727006436486			--		493.288288288288	0.0085727006436486					491.678078078083	0.0757279499450525	--
		735	0.00855253583626489			--		495	0.00855253583626489					495.672072072048	0.0754464446984051	--
		737.192192192192	0.00852696346503538			--		497.192192192192	0.00852696346503538					499.666066066013	0.0751686669371267	--
		741.096096096096	0.00848211575530131			--		501.096096096096	0.00848211575530131					503.599999999977	0.0748986570481233	--
		745	0.00843813730531987			--		505	0.00843813730531987					503.660060060094	0.0748945621073507	--
		748.903903903904	0.00839500836872725			--		508.903903903904	0.00839500836872725					507.654054054059	0.0746240764564894	--
		752.807807807808	0.00835270965132187			--		512.807807807808	0.00835270965132187					511.648048048024	0.0743571570214164	--
		756.711711711712	0.00831122230070674			--		516.711711711712	0.00831122230070674					515.642042041989	0.0740937516169015	--
		760.615615615616	0.00827052789616905			--		520.615615615616	0.00827052789616905					519.636036036071	0.0738338088241693	--
		764.51951951952	0.00823060843879163			--		524.51951951952	0.00823060843879163					523.630030030036	0.0735772779796697	--
		765	0.00822574796875411			--		525	0.00822574796875411					527.624024024001	0.0733241091639404	--
		768.423423423424	0.00819144634179094			--		528.423423423424	0.00819144634179094					531.618018017965	0.0730742531907057	--
		772.327327327328	0.00815302442107631			--		532.327327327327	0.00815302442107631					533.599999999977	0.0729514793986239	--
		776.231231231232	0.00811532588602556			--		536.231231231231	0.00811532588602556					535.612012012047	0.0728276615960928	--
		780.135135135135	0.00807833433047184			--		540.135135135135	0.00807833433047184					539.606006006012	0.0725842866280489	--
		784.039039039039	0.00804203372389693			--		544.039039039039	0.00804203372389693					543.599999999977	0.0723440812358416	--
		787.942942942943	0.00800640840282639			--		547.942942942943	0.00800640840282639					547.593993993942	0.0721069990597864	--
		791.846846846847	0.00797144306242165			--		551.846846846847	0.00797144306242165					551.587987987907	0.0718729944210885	--
		795	0.00794367340269515			--		555	0.00794367340269515					555.581981981988	0.0716420223118342	--
		795.750750750751	0.00793712274826488			--		555.750750750751	0.00793712274826488					559.575975975953	0.071414038385163	--
		799.654654654655	0.00790343284833191			--		559.654654654655	0.00790343284833191					563.569969969918	0.0711889989455175	--
		803.558558558559	0.00787035908514911			--		563.558558558559	0.00787035908514911					563.599999999977	0.071187317962859	--
		807.462462462463	0.00783788750812988			--		567.462462462463	0.00783788750812988					567.563963963883	0.0709668609391027	--
		811.366366366366	0.00780600448608676			--		571.366366366366	0.00780600448608676					571.557957957965	0.0707475819444462	--
		815.27027027027	0.00777469669991499			--		575.27027027027	0.00777469669991499					575.551951951929	0.0705311201631356	--
		819.174174174174	0.00774395113544373			--		579.174174174174	0.00774395113544373					579.545945945894	0.0703174344106274	--
		823.078078078078	0.00771375507645097			--		583.078078078078	0.00771375507645097					583.539939939859	0.070106484107256	--
		825	0.00769908737528511			--		585	0.00769908737528511					587.533933933941	0.069898229269336	--
		826.981981981982	0.00768409609783856			--		586.981981981982	0.00768409609783856					591.527927927906	0.0696926305004314	--
		830.885885885886	0.00765496205896348			--		590.885885885886	0.00765496205896348					593.599999999977	0.0695870000357362	--
		834.78978978979	0.00762634109712189			--		594.78978978979	0.00762634109712189					595.521921921871	0.069489648982694	--
		838.693693693694	0.00759822162118251			--		598.693693693694	0.00759822162118251					599.515915915836	0.0692892464683879	--
		842.597597597598	0.00757059230536574			--		602.597597597598	0.00757059230536574					603.509909909917	0.0690913852715038	--
		846.501501501502	0.00754344208316538			--		606.501501501502	0.00754344208316538					607.503903903882	0.0688960282595301	--
		850.405405405406	0.00751676014140954			--		610.405405405406	0.00751676014140954					611.497897897847	0.0687031388452889	--
		854.30930930931	0.00749053591445758			--		614.309309309309	0.00749053591445758					615.491891891812	0.0685126809789475	--
		855	0.00748594311368578			--		615	0.00748594311368578					619.485885885893	0.068324619140115	--
		858.213213213214	0.00746475907853002			--		618.213213213213	0.00746475907853002					623.479879879858	0.0681389183300863	--
		862.117117117117	0.00743941954616832			--		622.117117117117	0.00743941954616832					623.599999999977	0.0681333695525478	--
		866.021021021021	0.00741450746082158			--		626.021021021021	0.00741450746082158					627.473873873823	0.0679555440641469	--
		869.924924924925	0.00739001319155722			--		629.924924924925	0.00739001319155722					631.467867867788	0.0677744623640442	--
		873.828828828829	0.00736592732789287			--		633.828828828829	0.00736592732789287					635.46186186187	0.0675956397505376	--
		877.732732732733	0.00734224067474658			--		637.732732732733	0.00734224067474658					639.455855855835	0.0674190432360892	--
		881.636636636637	0.00731894424750281			--		641.636636636637	0.00731894424750281					643.4498498498	0.0672446403176099	--
		885	0.00729917967879379			--		645	0.00729917967879379					647.443843843765	0.0670723989693641	--
		885.540540540541	0.0072960292671913			--		645.540540540541	0.0072960292671913					651.437837837846	0.0669022876359478	--
		889.444444444445	0.00727348715577651			--		649.444444444444	0.00727348715577651					653.599999999977	0.0668110749429419	--
		893.348348348349	0.00725130953155493			--		653.348348348348	0.00725130953155493					655.431831831811	0.0667342752253991	--
		897.252252252252	0.00722948820465777			--		657.252252252252	0.00722948820465777					659.425825825776	0.0665683311023618	--
		901.156156156156	0.00720801517265674			--		661.156156156156	0.00720801517265674					663.419819819741	0.0664044250813974	--
		905.06006006006	0.00718688261627045			--		665.06006006006	0.00718688261627045					667.413813813822	0.0662425274203667	--
		908.963963963964	0.00716608289516918			--		668.963963963964	0.00716608289516918					671.407807807787	0.066082608813937	--
		912.867867867868	0.00714560854387576			--		672.867867867868	0.00714560854387576					675.401801801752	0.0659246403871379	--
		915	0.0071345611546376			--		675	0.0071345611546376					679.395795795717	0.0657685936890579	--
		916.771771771772	0.00712545226776034			--		676.771771771772	0.00712545226776034					683.389789789799	0.0656144406866066	--
		920.675675675676	0.00710560693912687			--		680.675675675676	0.00710560693912687					683.599999999977	0.065606379302287	--
		924.57957957958	0.00708606559338931			--		684.57957957958	0.00708606559338931					687.383783783764	0.0654621537583948	--
		928.483483483484	0.00706682142533538			--		688.483483483484	0.00706682142533538					691.377777777729	0.0653117056886606	--
		932.387387387388	0.00704786778547588			--		692.387387387388	0.00704786778547588					695.371771771694	0.0651630696613288	--
		936.291291291292	0.00702919817647769			--		696.291291291291	0.00702919817647769					699.365765765775	0.065016219254131	--
		940.195195195195	0.00701080624967845			--		700.195195195195	0.00701080624967845					703.35975975974	0.064871128432838	--
		944.099099099099	0.00699268580168106			--		704.099099099099	0.00699268580168106					707.353753753705	0.0647277715455346	--
		945	0.00698854207011743			--		705	0.00698854207011743					711.34774774767	0.0645861233170204	--
		948.003003003003	0.00697483077102625			--		708.003003003003	0.00697483077102625					713.599999999977	0.0645069905326811	--
		951.906906906907	0.00695723523494129			--		711.906906906907	0.00695723523494129					715.341741741751	0.0644461588432681	--
		955.810810810811	0.00693989340616328			--		715.810810810811	0.00693989340616328					719.335735735716	0.0643078535859876	--
		959.714714714715	0.00692279962983511			--		719.714714714715	0.00692279962983511					723.329729729681	0.064171183367229	--
		963.618618618619	0.00690594838047256			--		723.618618618619	0.00690594838047256					727.323723723646	0.0640361243641062	--
		967.522522522523	0.00688933425900094			--		727.522522522523	0.00688933425900094					731.317717717728	0.063902653103573	--
		971.426426426427	0.0068729519898595			--		731.426426426426	0.0068729519898595					735.311711711693	0.0637707464573001	--
		975	0.006858154773913			--		735	0.006858154773913					739.305705705658	0.063640381636588	--
		975.330330330331	0.00685679641817226			--		735.33033033033	0.00685679641817226					743.299699699623	0.0635115361873938	--
		979.234234234234	0.00684086250698361			--		739.234234234234	0.00684086250698361					743.599999999977	0.0635019093528317	--
		983.138138138138	0.00682514533455722			--		743.138138138138	0.00682514533455722					747.293693693704	0.063384187985408	--
		987.042042042042	0.00680964009173687			--		747.042042042042	0.00680964009173687					751.287687687669	0.0632583152312254	--
		990.945945945946	0.0067943420793677			--		750.945945945946	0.0067943420793677					755.281681681634	0.0631338964455508	--
		994.84984984985	0.00677924670577654			--		754.84984984985	0.00677924670577654					759.275675675599	0.0630109104645113	--
		998.753753753754	0.00676434948430999			--		758.753753753754	0.00676434948430999					763.26966966968	0.062889336435016	--
		1002.65765765766	0.00674964603092881			--		762.657657657658	0.00674964603092881					767.263663663645	0.0627691538102053	--
		1005	0.00674091518142868			--		765	0.00674091518142868					771.25765765761	0.0626503423449308	--
		1006.56156156156	0.00673513206185754			--		766.561561561562	0.00673513206185754					773.599999999977	0.0625812932970321	--
		1010.46546546547	0.00672080339128783			--		770.465465465466	0.00672080339128783					775.251651651575	0.0625328820913383	--
		1014.36936936937	0.00670665592913452			--		774.36936936937	0.00670665592913452					779.245645645657	0.0624167533944933	--
		1018.27327327327	0.00669268567884296			--		778.273273273273	0.00669268567884296					783.239639639622	0.0623019368880922	--
		1022.17717717718	0.00667888873524673			--		782.177177177177	0.00667888873524673					787.233633633587	0.0621884134902023	--
		1026.08108108108	0.00666526128247428			--		786.081081081081	0.00666526128247428					791.227627627552	0.0620761643990978	--
		1029.98498498499	0.00665179959190364			--		789.984984984985	0.00665179959190364					795.221621621633	0.0619651710891378	--
		1033.88888888889	0.00663850002016391			--		793.888888888889	0.00663850002016391					799.215615615598	0.0618554153067233	--
		1035	0.00663474389682056			--		795	0.00663474389682056					803.209609609563	0.061746879066282	--
		1037.79279279279	0.00662535900718256			--		797.792792792793	0.00662535900718256					803.599999999977	0.0617363350212088	--
		1041.6966966967	0.00661237307427746			--		801.696696696697	0.00661237307427746					807.203603603528	0.0616395446463441	--
		1045.6006006006	0.00659953882229261			--		805.600600600601	0.00659953882229261					811.19759759761	0.0615333945856567	--
		1049.5045045045	0.00658685292977657			--		809.504504504505	0.00658685292977657					815.191591591574	0.0614284116793738	--
		1053.40840840841	0.00657431215120262			--		813.408408408409	0.00657431215120262					819.185585585539	0.0613245789752711	--
		1057.31231231231	0.00656191331522974			--		817.312312312313	0.00656191331522974					823.179579579504	0.0612218797700479	--
		1061.21621621622	0.00654965332300331			--		821.216216216216	0.00654965332300331					827.173573573586	0.0611202976056647	--
		1065	0.00653790020203143			--		825	0.00653790020203143					831.167567567551	0.061019816265752	--
		1065.12012012012	0.00653752914649486			--		825.12012012012	0.00653752914649486					833.599999999977	0.0609591534109603	--
		1069.02402402402	0.00652553782687979			--		829.024024024024	0.00652553782687979					835.161561561516	0.0609204197720429	--
		1072.92792792793	0.00651367647295225			--		832.927927927928	0.00651367647295225					839.155555555481	0.0608220923808875	--
		1076.83183183183	0.00650194225957635			--		836.831831831832	0.00650194225957635					843.149549549562	0.0607248185798007	--
		1080.73573573574	0.00649033242617284			--		840.735735735736	0.00649033242617284					847.143543543527	0.0606285830840778	--
		1084.63963963964	0.00647884427524046			--		844.63963963964	0.00647884427524046					851.137537537492	0.0605333708334322	--
		1088.54354354354	0.00646747517091115			--		848.543543543544	0.00646747517091115					855.131531531457	0.0604391669887094	--
		1092.44744744745	0.00645622253753838			--		852.447447447448	0.00645622253753838					859.125525525538	0.0603459569286339	--
		1095	0.00644892681389121			--		855	0.00644892681389121					863.119519519503	0.0602537262466196	--
		1096.35135135135	0.00644508385831777			--		856.351351351351	0.00644508385831777					863.599999999977	0.0602426961448404	--
		1100.25525525526	0.00643405667393939			--		860.255255255255	0.00643405667393939					867.113513513468	0.0601624607475995	--
		1104.15915915916	0.00642313858127084			--		864.159159159159	0.00642313858127084					871.107507507433	0.06007214644493	--
		1108.06306306306	0.00641232723207055			--		868.063063063063	0.00641232723207055					875.101501501515	0.0599827695573238	--
		1111.96696696697	0.00640162033173055			--		871.966966966967	0.00640162033173055					879.09549549548	0.059894316505844	--
		1115.87087087087	0.00639101563804804			--		875.870870870871	0.00639101563804804					883.089489489445	0.0598067739109161	--
		1119.77477477477	0.00638051096002507			--		879.774774774775	0.00638051096002507					887.08348348341	0.0597201285894098	--
		1123.67867867868	0.00637010415669575			--		883.678678678679	0.00637010415669575					891.077477477491	0.0596343675517486	--
		1125	0.00636660365273253			--		885	0.00636660365273253					893.599999999977	0.0595806525078127	--
		1127.58258258258	0.00635979313598032			--		887.582582582583	0.00635979313598032					895.071471471456	0.0595494779990767	--
		1131.48648648649	0.00634957585356547			--		891.486486486487	0.00634957585356547					899.065465465421	0.0594654473204423	--
		1135.39039039039	0.00633945031181028			--		895.390390390391	0.00633945031181028					903.059459459386	0.0593822630900475	--
		1139.29429429429	0.00632941455867728			--		899.294294294295	0.00632941455867728					907.053453453467	0.0592999130645238	--
		1143.1981981982	0.00631946668668791			--		903.198198198198	0.00631946668668791					911.047447447432	0.0592183851802621	--
		1147.1021021021	0.00630960483190201			--		907.102102102102	0.00630960483190201					915.041441441397	0.0591376675507576	--
		1151.00600600601	0.00629982717292062			--		911.006006006006	0.00629982717292062					919.035435435362	0.059057748464018	--
		1154.90990990991	0.00629013192991161			--		914.90990990991	0.00629013192991161					923.029429429444	0.0589786163799954	--
		1155	0.00628990915250996			--		915	0.00628990915250996					923.599999999977	0.0589673753765772	--
		1158.81381381381	0.00628051736365771			--		918.813813813814	0.00628051736365771					927.023423423409	0.0589002599280699	--
		1162.71771771772	0.00627098177462624			--		922.717717717718	0.00627098177462624					931.017417417374	0.0588226679045469	--
		1166.62162162162	0.00626152350206026			--		926.621621621622	0.00626152350206026					935.011411411339	0.0587458292702145	--
		1170.52552552553	0.00625214092309045			--		930.525525525526	0.00625214092309045					939.00540540542	0.0586697331479229	--
		1174.42942942943	0.00624283245186738			--		934.42942942943	0.00624283245186738					942.999399399385	0.0585943688202126	--
		1178.33333333333	0.00623359653871364			--		938.333333333333	0.00623359653871364					946.99339339335	0.0585197257269557	--
		1182.23723723724	0.00622443166929541			--		942.237237237237	0.00622443166929541					950.987387387315	0.0584457934630535	--
		1185	0.00621798788220845			--		945	0.00621798788220845					953.599999999977	0.0583978114119025	--
		1186.14114114114	0.00621533636381297			--		946.141141141141	0.00621533636381297					954.981381381396	0.0583725617761549	--
		1190.04504504505	0.00620630917620983			--		950.045045045045	0.00620630917620983					958.975375375361	0.0583000205644214	--
		1193.94894894895	0.00619734869339987			--		953.948948948949	0.00619734869339987					962.969369369326	0.0582281598743034	--
		1197.85285285285	0.00618845353451226			--		957.852852852853	0.00618845353451226					966.963363363291	0.0581569698983705	--
		1201.75675675676	0.00617962235015368			--		961.756756756757	0.00617962235015368					970.957357357373	0.058086440973161	--
		1205.66066066066	0.00617085382168736			--		965.660660660661	0.00617085382168736					974.951351351338	0.0580165635770755	--
		1209.56456456456	0.00616214666052877			--		969.564564564565	0.00616214666052877					978.945345345303	0.0579473283282802	--
		1213.46846846847	0.00615349960745729			--		973.468468468469	0.00615349960745729					982.939339339268	0.0578787259826631	--
		1215	0.0061501234490062			--		975	0.0061501234490062					983.599999999977	0.0578674385946023	--
		1217.37237237237	0.00614491143194375			--		977.372372372373	0.00614491143194375					986.933333333349	0.057810747431806	--
		1221.27627627628	0.00613638093149337			--		981.276276276277	0.00613638093149337					990.927327327314	0.0577433837010001	--
		1225.18018018018	0.00612790693100371			--		985.18018018018	0.00612790693100371					994.921321321279	0.0576766259472692	--
		1229.08408408408	0.00611948828213732			--		989.084084084084	0.00611948828213732					998.915315315244	0.0576104654574434	--
		1232.98798798799	0.00611112386270883			--		992.987987987988	0.00611112386270883					1002.90930930933	0.057544893646248	--
		1236.89189189189	0.00610281257608603			--		996.891891891892	0.00610281257608603					1006.90330330329	0.0574799020544328	--
		1240.7957957958	0.00609455335060463			--		1000.7957957958	0.00609455335060463					1010.89729729726	0.0574154823469094	--
		1244.6996996997	0.00608634513899653			--		1004.6996996997	0.00608634513899653					1013.59999999998	0.0573722103326152	--
		1245	0.00608571582160141			--		1005	0.00608571582160141					1014.89129129122	0.0573516263109347	--
		1248.6036036036	0.0060781869178311			--		1008.6036036036	0.0060781869178311					1018.8852852853	0.0572883258543108	--
		1252.50750750751	0.00607007768696928			--		1012.50750750751	0.00607007768696928					1022.87927927927	0.0572255730036208	--
		1256.41141141141	0.00606201646903023			--		1016.41141141141	0.00606201646903023					1026.87327327323	0.0571633599024739	--
		1260.31531531532	0.00605400230887011			--		1020.31531531532	0.00605400230887011					1030.8672672672	0.0571016788097929	--
		1264.21921921922	0.00604603427307287			--		1024.21921921922	0.00604603427307287					1034.86126126128	0.0570405220981174	--
		1268.12312312312	0.00603811144945271			--		1028.12312312312	0.00603811144945271					1038.85525525524	0.0569798822519419	--
		1272.02702702703	0.00603023294656787			--		1032.02702702703	0.00603023294656787					1042.84924924921	0.0569197518660604	--
		1275	0.00602426235265951			--		1035	0.00602426235265951					1043.59999999998	0.056908505447921	--
		1275.93093093093	0.00602239789324562			--		1035.93093093093	0.00602239789324562					1046.84324324317	0.0568601236439536	--
		1279.83483483483	0.0060146054381181			--		1039.83483483483	0.0060146054381181					1050.83723723725	0.0568009903961887	--
		1283.73873873874	0.00600685474916883			--		1043.73873873874	0.00600685474916883					1054.83123123122	0.0567423450388535	--
		1287.64264264264	0.00599914501328953			--		1047.64264264264	0.00599914501328953					1058.82522522518	0.0566841805919962	--
		1291.54654654655	0.00599147543584718			--		1051.54654654655	0.00599147543584718					1062.81921921915	0.0566264901781048	--
		1295.45045045045	0.00598384524026097			--		1055.45045045045	0.00598384524026097					1066.81321321323	0.0565692670205996	--
		1299.35435435435	0.00597625366758887			--		1059.35435435435	0.00597625366758887					1070.8072072072	0.0565125044423566	--
		1303.25825825826	0.00596869997612381			--		1063.25825825826	0.00596869997612381					1073.59999999998	0.0564730834247438	--
		1305	0.00596534189695898			--		1065	0.00596534189695898					1074.80120120116	0.0564561958642372	--
		1307.16216216216	0.00596118344099896			--		1067.16216216216	0.00596118344099896					1078.79519519513	0.0564003348036554	--
		1311.06606606607	0.00595370335380219			--		1071.06606606607	0.00595370335380219					1082.78918918921	0.0563449148731562	--
		1314.96996996997	0.00594625902219921			--		1074.96996996997	0.00594625902219921					1086.78318318317	0.0562899297790247	--
		1318.87387387387	0.00593884976956553			--		1078.87387387387	0.00593884976956553					1090.77717717714	0.0562353733198996	--
		1322.77777777778	0.00593147493462665			--		1082.77777777778	0.00593147493462665					1094.7711711711	0.0561812393854232	--
		1326.68168168168	0.00592413387110664			--		1086.68168168168	0.00592413387110664					1098.76516516518	0.0561275219549011	--
		1330.58558558559	0.00591682594738474			--		1090.58558558559	0.00591682594738474					1102.75915915915	0.0560742150959917	--
		1334.48948948949	0.00590955054615976			--		1094.48948948949	0.00590955054615976					1103.59999999998	0.0560630443655637	--
		1335	0.00590860152024715			--		1095	0.00590860152024715					1106.75315315311	0.0560213129633991	--
		1338.39339339339	0.00590230706412221			--		1098.39339339339	0.00590230706412221					1110.74714714708	0.0559688097976006	--
		1342.2972972973	0.00589509491163401			--		1102.2972972973	0.00589509491163401					1114.74114114116	0.0559166999235839	--
		1346.2012012012	0.00588791351241539			--		1106.2012012012	0.00588791351241539					1118.73513513512	0.0558649777496114	--
		1350.10510510511	0.00588076230323909			--		1110.10510510511	0.00588076230323909					1122.72912912909	0.0558136377659885	--
		1354.00900900901	0.00587364073363153			--		1114.00900900901	0.00587364073363153					1126.72312312305	0.0557626745438642	--
		1357.91291291291	0.00586654826558074			--		1117.91291291291	0.00586654826558074					1130.71711711714	0.0557120827340406	--
		1361.81681681682	0.00585948437325116			--		1121.81681681682	0.00585948437325116					1133.59999999998	0.0556757931596837	--
		1365	0.00585374537619435			--		1125	0.00585374537619435					1134.7111111111	0.055661857065809	--
		1365.72072072072	0.00585244854270477			--		1125.72072072072	0.00585244854270477					1138.70510510507	0.055611992345788	--
		1369.62462462462	0.00584544027162876			--		1129.62462462462	0.00584544027162876					1142.69909909903	0.0555624834567936	--
		1373.52852852853	0.00583845906906936			--		1133.52852852853	0.00583845906906936					1146.69309309311	0.0555133253567172	--
		1377.43243243243	0.00583150445517181			--		1137.43243243243	0.00583150445517181					1150.68708708708	0.0554645130774282	--
		1381.33633633634	0.00582457596092623			--		1141.33633633634	0.00582457596092623					1154.68108108104	0.0554160417236793	--
		1385.24024024024	0.00581767312791938			--		1145.24024024024	0.00581767312791938					1158.67507507501	0.0553679064720412	--
		1389.14414414414	0.00581079550809208			--		1149.14414414414	0.00581079550809208					1162.66906906909	0.0553201025698452	--
		1393.04804804805	0.00580394266350215			--		1153.04804804805	0.00580394266350215					1163.59999999998	0.0553090074211983	--
		1395	0.00580052539777353			--		1155	0.00580052539777353					1166.66306306305	0.0552726253341492	--
		1396.95195195195	0.00579711416609281			--		1156.95195195195	0.00579711416609281					1170.65705705702	0.0552254701507051	--
		1400.85585585586	0.00579030959746643			--		1160.85585585586	0.00579030959746643					1174.65105105098	0.0551786324729557	--
		1404.75975975976	0.00578352854866336			--		1164.75975975976	0.00578352854866336					1178.64504504506	0.0551321078210373	--
		1408.66366366366	0.00577677061994594			--		1168.66366366366	0.00577677061994594					1182.63903903903	0.0550858917808058	--
		1412.56756756757	0.00577003542058736			--		1172.56756756757	0.00577003542058736					1186.63303303299	0.0550399800028629	--
		1416.47147147147	0.00576332256866541			--		1176.47147147147	0.00576332256866541					1190.62702702696	0.0549943682016107	--
		1420.37537537538	0.00575663169086098			--		1180.37537537538	0.00575663169086098					1193.59999999998	0.0549606087998294	--
		1424.27927927928	0.00574996242226106			--		1184.27927927928	0.00574996242226106					1194.62102102104	0.0549490521543121	--
		1425	0.00574873350708589			--		1185	0.00574873350708589					1198.61501501501	0.0549040277001722	--
		1428.18318318318	0.00574331440616641			--		1188.18318318318	0.00574331440616641					1202.60900900897	0.0548592907394211	--
		1432.08708708709	0.00573668729390353			--		1192.08708708709	0.00573668729390353					1206.60300300294	0.0548148372324225	--
		1435.99099099099	0.00573008074464093			--		1195.99099099099	0.00573008074464093					1210.59699699702	0.0547706631987879	--
		1439.8948948949	0.00572349442520971			--		1199.8948948949	0.00572349442520971					1214.59099099098	0.0547267647165115	--
		1443.7987987988	0.00571692800992812			--		1203.7987987988	0.00571692800992812					1218.58498498495	0.0546831379211049	--
		1447.7027027027	0.00571038118043023			--		1207.7027027027	0.00571038118043023					1222.57897897891	0.0546397790047575	--
		1451.60660660661	0.0057038536254985			--		1211.60660660661	0.0057038536254985					1223.59999999998	0.0546287373098087	--
		1455	0.00569819509593478			--		1215	0.00569819509593478					1226.57297297299	0.0545966842155013	--
		1455.51051051051	0.00569734504090019			--		1215.51051051051	0.00569734504090019					1230.56696696696	0.0545538498563958	--
		1459.41441441441	0.00569085512922745			--		1219.41441441441	0.00569085512922745					1234.56096096092	0.054511272284712	--
		1463.31831831832	0.00568438359974122			--		1223.31831831832	0.00568438359974122					1238.55495495489	0.0544689479111416	--
		1467.22222222222	0.00567793016821855			--		1227.22222222222	0.00567793016821855					1242.54894894897	0.0544268731990093	--
		1471.12612612613	0.00567149455680349			--		1231.12612612613	0.00567149455680349					1246.54294294294	0.054385044663505	--
		1475.03003003003	0.00566507649386144			--		1235.03003003003	0.00566507649386144					1250.5369369369	0.0543434588709145	--
		1478.93393393393	0.00565867571383674			--		1238.93393393393	0.00565867571383674					1253.59999999998	0.0543117283593149	--
		1482.83783783784	0.00565229195711356			--		1242.83783783784	0.00565229195711356					1254.53093093087	0.0543021124378737	--
		1485	0.00564876356985614			--		1245	0.00564876356985614					1258.52492492495	0.0542610020306269	--
		1486.74174174174	0.00564592496988003			--		1246.74174174174	0.00564592496988003					1262.51891891891	0.0542201243643031	--
		1490.64564564565	0.00563957450399541			--		1250.64564564565	0.00563957450399541					1266.51291291288	0.05417947620219	--
		1494.54954954955	0.00563324031686033			--		1254.54954954955	0.00563324031686033					1270.50690690684	0.0541390543550324	--
		1498.45345345345	0.00562692217128998			--		1258.45345345345	0.00562692217128998					1274.50090090092	0.0540988556803319	--
		1502.35735735736	0.0056206198353903			--		1262.35735735736	0.0056206198353903					1278.49489489489	0.0540588770816655	--
		1506.26126126126	0.00561433308243684			--		1266.26126126126	0.00561433308243684					1282.48888888885	0.0540191155080015	--
		1510.16516516517	0.00560806169075654			--		1270.16516516517	0.00560806169075654					1283.59999999998	0.0540080921963705	--
		1514.06906906907	0.00560180544361219			--		1274.06906906907	0.00560180544361219					1286.48288288282	0.0539795679530372	--
		1515	0.00560031578212836			--		1275	0.00560031578212836					1290.4768768769	0.0539402314545401	--
		1517.97297297297	0.00559556412908944			--		1277.97297297297	0.00559556412908944					1294.47087087086	0.0539011030937049	--
		1521.87687687688	0.00558933753998652			--		1281.87687687688	0.00558933753998652					1298.46486486483	0.0538621799945088	--
		1525.78078078078	0.00558312547370643			--		1285.78078078078	0.00558312547370643					1302.45885885879	0.0538234593230876	--
		1529.68468468468	0.00557692773215161			--		1289.68468468468	0.00557692773215161					1306.45285285288	0.0537849382871145	--
		1533.58858858859	0.00557074412162099			--		1293.58858858859	0.00557074412162099					1310.44684684684	0.0537466141351939	--
		1537.49249249249	0.00556457445270946			--		1297.49249249249	0.00556457445270946					1313.59999999998	0.0537164955169917	--
		1541.3963963964	0.0055584185402096			--		1301.3963963964	0.0055584185402096					1314.44084084081	0.0537084841562542	--
		1545	0.00555274821258326			--		1305	0.00555274821258326					1318.43483483477	0.0536705456789594	--
		1545.3003003003	0.00555227620301565			--		1305.3003003003	0.00555227620301565					1322.42882882885	0.0536327960711235	--
		1549.2042042042	0.00554614726402974			--		1309.2042042042	0.00554614726402974					1326.42282282282	0.0535952327391399	--
		1553.10810810811	0.00554003155007017			--		1313.10810810811	0.00554003155007017					1330.41681681678	0.053557853127408	--
		1557.01201201201	0.00553392889178191			--		1317.01201201201	0.00553392889178191					1334.41081081075	0.0535206547177795	--
		1560.91591591592	0.00552783912354906			--		1320.91591591592	0.00552783912354906					1338.40480480483	0.053483635029006	--
		1564.81981981982	0.00552176208340934			--		1324.81981981982	0.00552176208340934					1342.39879879879	0.0534467916162014	--
		1568.72372372372	0.00551569761297053			--		1328.72372372372	0.00551569761297053					1343.59999999998	0.0534357450081253	--
		1572.62762762763	0.00550964555732888			--		1332.62762762763	0.00550964555732888					1346.39279279276	0.0534101220703013	--
		1575	0.0055059737697218			--		1335	0.0055059737697218					1350.38678678672	0.0533736240175413	--
		1576.53153153153	0.00550360576498933			--		1336.53153153153	0.00550360576498933					1354.3807807808	0.0533372951189361	--
		1580.43543543544	0.00549757808778751			--		1340.43543543544	0.00549757808778751					1358.37477477477	0.0533011330697732	--
		1584.33933933934	0.0054915623808137			--		1344.33933933934	0.0054915623808137					1362.36876876873	0.0532651355991028	--
		1588.24324324324	0.00548555850233832			--		1348.24324324324	0.00548555850233832					1366.3627627627	0.0532293004692467	--
		1592.14714714715	0.00547956631373931			--		1352.14714714715	0.00547956631373931					1370.35675675678	0.0531936254753069	--
		1596.05105105105	0.00547358567943102			--		1356.05105105105	0.00547358567943102					1373.59999999998	0.0531647726218374	--
		1599.95495495496	0.00546761646679484			--		1359.95495495495	0.00546761646679484					1374.35075075075	0.0531581084446886	--
		1603.85885885886	0.00546165854611139			--		1363.85885885886	0.00546165854611139					1378.34474474471	0.0531227472366194	--
		1605	0.00545991911445783			--		1365	0.00545991911445783					1382.33873873868	0.0530875397416862	--
		1607.76276276276	0.00545571179049419			--		1367.76276276276	0.00545571179049419					1386.33273273276	0.0530524838813724	--
		1611.66666666667	0.00544977607582501			--		1371.66666666667	0.00544977607582501					1390.32672672672	0.0530175776076081	--
		1615.57057057057	0.00544385128069051			--		1375.57057057057	0.00544385128069051					1394.32072072069	0.052982818902317	--
		1619.47447447447	0.00543793728632046			--		1379.47447447447	0.00543793728632046					1398.31471471465	0.05294820577698	--
		1623.37837837838	0.00543203397652735			--		1383.37837837838	0.00543203397652735					1402.30870870873	0.0529137362721986	--
		1627.28228228228	0.00542614123764737			--		1387.28228228228	0.00542614123764737					1403.59999999998	0.0529026223986278	--
		1631.18618618619	0.00542025895848271			--		1391.18618618619	0.00542025895848271					1406.3027027027	0.0528794084572716	--
		1635	0.00541452242039889			--		1395	0.00541452242039889					1410.29669669666	0.0528452204297675	--
		1635.09009009009	0.00541438703024524			--		1395.09009009009	0.00541438703024524					1414.29069069063	0.0528111703151133	--
		1638.99399399399	0.00540852534650149			--		1398.99399399399	0.00540852534650149					1418.28468468471	0.0527772562661832	--
		1642.8978978979	0.00540267380311877			--		1402.8978978979	0.00540267380311877					1422.27867867867	0.0527434764628996	--
		1646.8018018018	0.0053968322982127			--		1406.8018018018	0.0053968322982127					1426.27267267264	0.0527098291118297	--
		1650.70570570571	0.00539100073209578			--		1410.70570570571	0.00539100073209578					1430.2666666666	0.0526763124457984	--
		1654.60960960961	0.00538517900722726			--		1414.60960960961	0.00538517900722726					1433.59999999998	0.0526484386769067	--
		1658.51351351351	0.00537936702816407			--		1418.51351351351	0.00537936702816407					1434.26066066069	0.0526429247235003	--
		1662.41741741742	0.00537356470151295			--		1422.41741741742	0.00537356470151295					1438.25465465465	0.052609664229124	--
		1665	0.00536973149945398			--		1425	0.00536973149945398					1442.24864864862	0.0525765292719714	--
		1666.32132132132	0.0053677719358836			--		1426.32132132132	0.0053677719358836					1446.24264264258	0.0525435181860934	--
		1670.22522522523	0.00536198864184296			--		1430.22522522523	0.00536198864184296					1450.23663663666	0.0525106293299236	--
		1674.12912912913	0.0053562147318705			--		1434.12912912913	0.0053562147318705					1454.23063063063	0.0524778610859247	--
		1678.03303303303	0.00535045012031461			--		1438.03303303303	0.00535045012031461					1458.22462462459	0.0524452118602295	--
		1681.93693693694	0.00534469472334983			--		1441.93693693694	0.00534469472334983					1462.21861861856	0.0524126800822974	--
		1685.84084084084	0.00533894845893527			--		1445.84084084084	0.00533894845893527					1463.59999999998	0.0524014555428094	--
		1689.74474474475	0.00533321124677379			--		1449.74474474475	0.00533321124677379					1466.21261261264	0.0523802642045692	--
		1693.64864864865	0.00532748300827223			--		1453.64864864865	0.00532748300827223					1470.2066066066	0.0523479627021343	--
		1695	0.005325502233174			--		1455	0.005325502233174					1474.20060060057	0.0523157740723917	--
		1697.55255255255	0.00532176366650254			--		1457.55255255255	0.00532176366650254					1478.19459459453	0.052283696834726	--
		1701.45645645646	0.00531605314616372			--		1461.45645645646	0.00531605314616372					1482.18858858862	0.0522517295301835	--
		1705.36036036036	0.00531035137354477			--		1465.36036036036	0.00531035137354477					1486.18258258258	0.0522198707211567	--
		1709.26426426426	0.00530465827648833			--		1469.26426426426	0.00530465827648833					1490.17657657655	0.0521881189910659	--
		1713.16816816817	0.00529897378435528			--		1473.16816816817	0.00529897378435528					1493.59999999998	0.0521609873898694	--
		1717.07207207207	0.00529329782799009			--		1477.07207207207	0.00529329782799009					1494.17057057051	0.0521564729440538	--
		1720.97597597598	0.00528763033968699			--		1480.97597597598	0.00528763033968699					1498.16456456459	0.0521249312046794	--
		1724.87987987988	0.00528197125315686			--		1484.87987987988	0.00528197125315686					1502.15855855856	0.0520934924176219	--
		1725	0.00528179725995241			--		1485	0.00528179725995241					1506.15255255252	0.0520621552473793	--
		1728.78378378378	0.00527632050349497			--		1488.78378378378	0.00527632050349497					1510.14654654649	0.0520309183779815	--
		1732.68768768769	0.00527067802714937			--		1492.68768768769	0.00527067802714937					1514.14054054057	0.0519997805127013	--
		1736.59159159159	0.00526504376189008			--		1496.59159159159	0.00526504376189008					1518.13453453453	0.0519687403737754	--
		1740.4954954955	0.0052594176467789			--		1500.4954954955	0.0052594176467789					1522.1285285285	0.0519377967021207	--
		1744.3993993994	0.00525379962214			--		1504.3993993994	0.00525379962214					1523.59999999998	0.0519264204717943	--
		1748.3033033033	0.00524818962953112			--		1508.3033033033	0.00524818962953112					1526.12252252246	0.0519069482570631	--
		1752.20720720721	0.00524258761171547			--		1512.20720720721	0.00524258761171547					1530.11651651654	0.051876193816066	--
		1755	0.00523858487634866			--		1515	0.00523858487634866					1534.11051051051	0.0518455321744666	--
		1756.11111111111	0.00523699351263422			--		1516.11111111111	0.00523699351263422					1538.10450450447	0.0518149621452091	--
		1760.01501501502	0.00523140727737971			--		1520.01501501502	0.00523140727737971					1542.09849849844	0.0517844825585887	--
		1763.91891891892	0.00522582885216918			--		1523.91891891892	0.00522582885216918					1546.09249249252	0.0517540922619956	--
		1767.82282282282	0.00522025818431915			--		1527.82282282282	0.00522025818431915					1550.08648648649	0.0517237901196672	--
		1771.72672672673	0.00521469522222039			--		1531.72672672673	0.00521469522222039					1553.59999999998	0.0516972053438711	--
		1775.63063063063	0.00520913991531342			--		1535.63063063063	0.00520913991531342					1554.08048048045	0.0516935750124356	--
		1779.53453453453	0.00520359221406464			--		1539.53453453453	0.00520359221406464					1558.07447447442	0.0516634458374869	--
		1783.43843843844	0.00519805206994296			--		1543.43843843844	0.00519805206994296					1562.0684684685	0.0516334015081201	--
		1785	0.00519583811760595			--		1545	0.00519583811760595					1566.06246246246	0.051603440953513	--
		1787.34234234234	0.00519251943539695			--		1547.34234234234	0.00519251943539695					1570.05645645643	0.0515735631184847	--
		1791.24624624625	0.00518699426383255			--		1551.24624624625	0.00518699426383255					1574.05045045039	0.0515437669632684	--
		1795.15015015015	0.0051814765095913			--		1555.15015015015	0.0051814765095913					1578.04444444447	0.0515140514632841	--
		1799.05405405405	0.005175966127929			--		1559.05405405405	0.005175966127929					1582.03843843844	0.0514844156089187	--
		1802.95795795796	0.00517046307499497			--		1562.95795795796	0.00517046307499497					1583.59999999998	0.0514728500995199	--
		1806.86186186186	0.00516496730781165			--		1566.86186186186	0.00516496730781165					1586.0324324324	0.0514548584053009	--
		1810.76576576577	0.00515947878425479			--		1570.76576576577	0.00515947878425479					1590.02642642637	0.0514253788720883	--
		1814.66966966967	0.005153997463034			--		1574.66966966967	0.005153997463034					1594.02042042045	0.0513959760432522	--
		1815	0.00515353398813197			--		1575	0.00515353398813197					1598.01441441441	0.0513666489668709	--
		1818.57357357357	0.00514852330367383			--		1578.57357357357	0.00514852330367383					1602.00840840838	0.0513373967049175	--
		1822.47747747748	0.00514305626649519			--		1582.47747747748	0.00514305626649519					1606.00240240234	0.0513082183330589	--
		1826.38138138138	0.0051375963125973			--		1586.38138138138	0.0051375963125973					1609.99639639643	0.0512791129404533	--
		1830.28528528529	0.00513214340383994			--		1590.28528528529	0.00513214340383994					1613.59999999998	0.0512529143183459	--
		1834.18918918919	0.00512669750282622			--		1594.18918918919	0.00512669750282622					1613.99039039039	0.0512500796295555	--
		1838.09309309309	0.00512125857288565			--		1598.09309309309	0.00512125857288565					1617.98438438436	0.0512211175159161	--
		1841.996996997	0.00511582657805764			--		1601.996996997	0.00511582657805764					1621.97837837832	0.0511922257279931	--
		1845	0.00511165281748026			--		1605	0.00511165281748026					1625.9723723724	0.0511634034069604	--
		1845.9009009009	0.00511040148307541			--		1605.9009009009	0.00511040148307541					1629.96636636637	0.0511346497065244	--
		1849.80480480481	0.00510498325335018			--		1609.80480480481	0.00510498325335018					1633.96036036033	0.0511059637927349	--
		1853.70870870871	0.00509957185495583			--		1613.70870870871	0.00509957185495583					1637.9543543543	0.0510773448438073	--
		1857.61261261261	0.00509416725461381			--		1617.61261261261	0.00509416725461381					1641.94834834838	0.0510487920499422	--
		1861.51651651652	0.00508876941967847			--		1621.51651651652	0.00508876941967847					1643.59999999998	0.0510370036508435	--
		1865.42042042042	0.00508337831812269			--		1625.42042042042	0.00508337831812269					1645.94234234234	0.0510203046131527	--
		1869.32432432432	0.00507799391852384			--		1629.32432432432	0.00507799391852384					1649.93633633631	0.0509918817470859	--
		1873.22822822823	0.00507261619005008			--		1633.22822822823	0.00507261619005008					1653.93033033027	0.0509635226768556	--
		1875	0.00507017772135989			--		1635	0.00507017772135989					1657.92432432435	0.0509352266388718	--
		1877.13213213213	0.00506724510244696			--		1637.13213213213	0.00506724510244696					1661.91831831832	0.0509069928806787	--
		1881.03603603604	0.00506188062602433			--		1641.03603603604	0.00506188062602433					1665.91231231228	0.0508788206607856	--
		1884.93993993994	0.00505652273164352			--		1644.93993993994	0.00505652273164352					1669.90630630625	0.0508507092485098	--
		1888.84384384384	0.00505117139070489			--		1648.84384384384	0.00505117139070489					1673.59999999998	0.0508247649727764	--
		1892.74774774775	0.0050458265751356			--		1652.74774774775	0.0050458265751356					1673.90030030033	0.0508226579238158	--
		1896.65165165165	0.00504048825737765			--		1656.65165165165	0.00504048825737765					1677.8942942943	0.0507946659771622	--
		1900.55555555556	0.00503515641037625			--		1660.55555555556	0.00503515641037625					1681.88828828826	0.0507667327093431	--
		1904.45945945946	0.00502983100756842			--		1664.45945945946	0.00502983100756842					1685.88228228223	0.0507388574313392	--
		1905	0.00502909415054086			--		1665	0.00502909415054086					1689.87627627631	0.0507110394641666	--
		1908.36336336336	0.00502451202287187			--		1668.36336336336	0.00502451202287187					1693.87027027027	0.0506832781387331	--
		1912.26726726727	0.0050191994306741			--		1672.26726726727	0.0050191994306741					1697.86426426424	0.0506555727956873	--
		1916.17117117117	0.00501389320582177			--		1676.17117117117	0.00501389320582177					1701.8582582582	0.0506279227852797	--
		1920.07507507508	0.00500859332361036			--		1680.07507507508	0.00500859332361036					1703.59999999998	0.0506158820493046	--
		1923.97897897898	0.00500329975977397			--		1683.97897897898	0.00500329975977397					1705.85225225228	0.0506003274672193	--
		1927.88288288288	0.00499801249047542			--		1687.88288288288	0.00499801249047542					1709.84624624625	0.0505727862105385	--
		1931.78678678679	0.0049927314922966			--		1691.78678678679	0.0049927314922966					1713.84024024021	0.050545298393451	--
		1935	0.00498838951331737			--		1695	0.00498838951331737					1717.83423423418	0.0505178634032202	--
		1935.69069069069	0.00498745674222896			--		1695.69069069069	0.00498745674222896					1721.82822822826	0.0504904806360251	--
		1939.5945945946	0.00498218821766427			--		1699.5945945946	0.00498218821766427					1725.82222222223	0.050463149496832	--
		1943.4984984985	0.00497692589638559			--		1703.4984984985	0.00497692589638559					1729.81621621619	0.0504358693992612	--
		1947.4024024024	0.00497166975655843			--		1707.4024024024	0.00497166975655843					1733.59999999998	0.0504100716552348	--
		1951.30630630631	0.00496641977672217			--		1711.30630630631	0.00496641977672217					1733.81021021016	0.0504086397654628	--
		1955.21021021021	0.00496117593578153			--		1715.21021021021	0.00496117593578153					1737.80420420424	0.0503814600259898	--
		1959.11411411411	0.00495593821299844			--		1719.11411411411	0.00495593821299844					1741.7981981982	0.0503543296196781	--
		1963.01801801802	0.00495070658798392			--		1723.01801801802	0.00495070658798392					1745.79219219217	0.0503272479935202	--
		1965	0.00494805285953003			--		1725	0.00494805285953003					1749.78618618613	0.0503002146025481	--
		1966.92192192192	0.00494548104069023			--		1726.92192192192	0.00494548104069023					1753.78018018021	0.0502732289097143	--
		1970.82582582583	0.00494026155140321			--		1730.82582582583	0.00494026155140321					1757.77417417418	0.0502462903857781	--
		1974.72972972973	0.00493504810073476			--		1734.72972972973	0.00493504810073476					1761.76816816814	0.0502193985091867	--
		1978.63363363363	0.00492984066961546			--		1738.63363363363	0.00492984066961546					1763.59999999998	0.0502070801034105	--
		1982.53753753754	0.00492463923928747			--		1742.53753753754	0.00492463923928747					1765.76216216211	0.050192552765965	--
		1986.44144144144	0.00491944379129748			--		1746.44144144144	0.00491944379129748					1769.75615615619	0.0501657526496032	--
		1990.34534534535	0.00491425430748989			--		1750.34534534535	0.00491425430748989					1773.75015015015	0.05013899766095	--
		1994.24924924925	0.00490907077000008			--		1754.24924924925	0.00490907077000008					1777.74414414412	0.0501122873081	--
		1995	0.00490807461610526			--		1755	0.00490807461610526					1781.73813813808	0.0500856211062904	--
		1998.15315315315	0.00490389316124793			--		1758.15315315315	0.00490389316124793					1785.73213213217	0.0500589985777947	--
		2002.05705705706	0.0048987214639314			--		1762.05705705706	0.0048987214639314					1789.72612612613	0.0500324192518221	--
		2005.96096096096	0.00489355566102031			--		1765.96096096096	0.00489355566102031					1793.59999999998	0.0500066801383051	--
		2009.86486486487	0.0048883957357502			--		1769.86486486487	0.0048883957357502					1793.7201201201	0.0500058826644114	--
		2013.76876876877	0.00488324167161645			--		1773.76876876877	0.00488324167161645					1797.71411411406	0.0499793883583337	--
		2017.67267267267	0.00487809345236838			--		1777.67267267267	0.00487809345236838					1801.70810810814	0.0499529358829921	--
		2021.57657657658	0.00487295106200361			--		1781.57657657658	0.00487295106200361					1805.70210210211	0.0499265247943269	--
		2025	0.00486844636570847			--		1785	0.00486844636570847					1809.69609609607	0.0499001546547158	--
		2025.48048048048	0.00486781448476249			--		1785.48048048048	0.00486781448476249					1813.69009009004	0.0498738250328819	--
		2029.38438438438	0.00486268370512267			--		1789.38438438438	0.00486268370512267					1817.68408408412	0.049847535503799	--
		2033.28828828829	0.0048575587077938			--		1793.28828828829	0.0048575587077938					1821.67807807808	0.0498212856486033	--
		2037.19219219219	0.00485243947771233			--		1797.19219219219	0.00485243947771233					1823.59999999998	0.0498086681564015	--
		2041.0960960961	0.00484732600003645			--		1801.0960960961	0.00484732600003645					1825.67207207205	0.0497950750544977	--
		2045	0.00484221826014116			--		1805	0.00484221826014116					1829.66606606601	0.0497689033146666	--
		2048.9039039039	0.0048371162436134			--		1808.9039039039	0.0048371162436134					1833.66006006009	0.0497427700281856	--
		2052.80780780781	0.00483201993624734			--		1812.80780780781	0.00483201993624734					1837.65405405406	0.0497166747999388	--
		2055	0.00482916066147806			--		1815	0.00482916066147806					1841.64804804802	0.0496906172405288	--
		2056.71171171171	0.00482692932403978			--		1816.71171171171	0.00482692932403978					1845.64204204199	0.0496645969661954	--
		2060.61561561562	0.0048218443931856			--		1820.61561561562	0.0048218443931856					1849.63603603607	0.0496386135987319	--
		2064.51951951952	0.00481676513007339			--		1824.51951951952	0.00481676513007339					1853.59999999998	0.0496128617189784	--
		2068.42342342342	0.00481169152128111			--		1828.42342342342	0.00481169152128111					1853.63003003004	0.0496126667654059	--
		2072.32732732733	0.00480662355357189			--		1832.32732732733	0.00480662355357189					1857.624024024	0.0495867560988752	--
		2076.23123123123	0.00480156121388994			--		1836.23123123123	0.00480156121388994					1861.61801801797	0.0495608812371109	--
		2080.13513513514	0.00479650448935649			--		1840.13513513514	0.00479650448935649					1865.61201201205	0.0495350418233185	--
		2084.03903903904	0.00479145336726589			--		1844.03903903904	0.00479145336726589					1869.60600600601	0.0495092375058637	--
		2085	0.00479021087195493			--		1845	0.00479021087195493					1873.59999999998	0.0494834679381922	--
		2087.94294294294	0.00478640783508176			--		1847.94294294294	0.00478640783508176					1877.59399399394	0.0494577327787582	--
		2091.84684684685	0.00478136788043327			--		1851.84684684685	0.00478136788043327					1881.58798798791	0.0494320316909501	--
		2095.75075075075	0.00477633349111143			--		1855.75075075075	0.00477633349111143					1883.59999999998	0.0494190973265447	--
		2099.65465465466	0.00477130465506552			--		1859.65465465466	0.00477130465506552					1885.58198198199	0.0494063643430172	--
		2103.55855855856	0.00476628136039964			--		1863.55855855856	0.00476628136039964					1889.57597597595	0.0493807304080017	--
		2107.46246246246	0.00476126359536924			--		1867.46246246246	0.00476126359536924					1893.56996996992	0.0493551295636632	--
		2111.36636636637	0.00475625134837777			--		1871.36636636637	0.00475625134837777					1897.56396396388	0.049329561492413	--
		2115	0.00475159105128193			--		1875	0.00475159105128193					1901.55795795796	0.0493040258812442	--
		2115.27027027027	0.00475124460797347			--		1875.27027027027	0.00475124460797347					1905.55195195193	0.0492785224216672	--
		2119.17417417417	0.00474624336284616			--		1879.17417417417	0.00474624336284616					1909.54594594589	0.0492530508096391	--
		2123.07807807808	0.00474124760182408			--		1883.07807807808	0.00474124760182408					1913.53993993986	0.0492276107455013	--
		2126.98198198198	0.00473625731387092			--		1886.98198198198	0.00473625731387092					1913.59999999998	0.0492272284273953	--
		2130.88588588589	0.00473127248808277			--		1890.88588588589	0.00473127248808277					1917.53393393394	0.049202201933914	--
		2134.78978978979	0.00472629311368529			--		1894.78978978979	0.00472629311368529					1921.52792792791	0.0491768240837951	--
		2138.69369369369	0.00472131918003079			--		1898.69369369369	0.00472131918003079					1925.52192192187	0.0491514769082538	--
		2142.5975975976	0.00471635067659551			--		1902.5975975976	0.00471635067659551					1929.51591591584	0.049126160124532	--
		2145	0.00471329583055124			--		1905	0.00471329583055124					1933.50990990992	0.0491008734539418	--
		2146.5015015015	0.00471138759297689			--		1906.5015015015	0.00471138759297689					1937.50390390388	0.049075616621809	--
		2150.40540540541	0.00470642991889091			--		1910.40540540541	0.00470642991889091					1941.49789789785	0.0490503893574098	--
		2154.30930930931	0.00470147764416952			--		1914.30930930931	0.00470147764416952					1943.59999999998	0.0490371236356605	--
		2158.21321321321	0.00469653075875809			--		1918.21321321321	0.00469653075875809					1945.49189189181	0.0490251913939155	--
		2162.11711711712	0.00469158925271295			--		1922.11711711712	0.00469158925271295					1949.48588588589	0.049000022468334	--
		2166.02102102102	0.00468665311619896			--		1926.02102102102	0.00468665311619896					1953.47987987986	0.0489748823214566	--
		2169.92492492493	0.00468172233948718			--		1929.92492492493	0.00468172233948718					1957.47387387382	0.0489497706977976	--
		2173.82882882883	0.00467679691295253			--		1933.82882882883	0.00467679691295253					1961.46786786779	0.0489246873455431	--
		2175	0.00467532032685029			--		1935	0.00467532032685029					1965.46186186187	0.0488996320164954	--
		2177.73273273273	0.00467187682707153			--		1937.73273273273	0.00467187682707153					1969.45585585584	0.0488746044660226	--
		2181.63663663664	0.00466696207242014			--		1941.63663663664	0.00466696207242014					1973.4498498498	0.0488496044530025	--
		2185.54054054054	0.00466205263967156			--		1945.54054054054	0.00466205263967156					1973.59999999998	0.0488486651368103	--
		2189.44444444444	0.00465714851959417			--		1949.44444444444	0.00465714851959417					1977.44384384377	0.0488246317397733	--
		2193.34834834835	0.00465224970304943			--		1953.34834834835	0.00465224970304943					1981.43783783785	0.048799686092082	--
		2197.25225225225	0.00464735618098992			--		1957.25225225225	0.00464735618098992					1985.43183183181	0.0487747672790366	--
		2201.15615615616	0.00464246794445732			--		1961.15615615616	0.00464246794445732					1989.42582582578	0.0487498750730531	--
		2205	0.00463766006711911			--		1965	0.00463766006711911					1993.41981981974	0.0487250092498094	--
		2205.06006006006	0.00463758498458054			--		1965.06006006006	0.00463758498458054					1997.41381381382	0.0487001695881961	--
		2208.96396396396	0.00463270729257385			--		1968.96396396396	0.00463270729257385					2001.40780780779	0.0486753558702723	--
		2212.86786786787	0.00462783485973499			--		1972.86786786787	0.00462783485973499					2003.59999999998	0.048661747260893	--
		2216.77177177177	0.00462296767744345			--		1976.77177177177	0.00462296767744345					2005.40180180175	0.0486505678812145	--
		2220.67567567568	0.00461810573715867			--		1980.67567567568	0.00461810573715867					2009.39579579572	0.0486258054092743	--
		2224.57957957958	0.00461324903041838			--		1984.57957957958	0.00461324903041838					2013.3897897898	0.0486010682457311	--
		2228.48348348348	0.00460839754883688			--		1988.48348348348	0.00460839754883688					2017.38378378376	0.0485763561848512	--
		2232.38738738739	0.00460355128410343			--		1992.38738738739	0.00460355128410343					2021.37777777773	0.0485516690238392	--
		2235	0.00460031092440333			--		1995	0.00460031092440333					2025.37177177169	0.0485270065627979	--
		2236.29129129129	0.00459871022798068			--		1996.29129129129	0.00459871022798068					2029.36576576578	0.0485023686046845	--
		2240.1951951952	0.00459387437230307			--		2000.1951951952	0.00459387437230307					2033.35975975974	0.0484777549552713	--
		2244.0990990991	0.00458904370897534			--		2004.0990990991	0.00458904370897534					2033.59999999998	0.0484762752058637	--
		2248.003003003	0.00458421822997102			--		2008.003003003	0.00458421822997102					2037.35375375371	0.0484531654231003	--
		2251.90690690691	0.004579397927331			--		2011.90690690691	0.004579397927331					2041.34774774767	0.0484285998194452	--
		2255.81081081081	0.00457458279316208			--		2015.81081081081	0.00457458279316208					2045.34174174175	0.0484040579582702	--
		2259.71471471472	0.00456977281963562			--		2019.71471471472	0.00456977281963562					2049.33573573572	0.048379539656193	--
		2263.61861861862	0.00456496799898613			--		2023.61861861862	0.00456496799898613					2053.32972972968	0.0483550447324419	--
		2265	0.004563269064481			--		2025	0.004563269064481					2057.32372372365	0.0483305730088202	--
		2267.52252252252	0.00456016832351002			--		2027.52252252252	0.00456016832351002					2061.31771771773	0.048306124309667	--
		2271.42642642643	0.00455537378556423			--		2031.42642642643	0.00455537378556423					2063.59999999998	0.0482921638952128	--
		2275.33033033033	0.00455058437756501			--		2035.33033033033	0.00455058437756501					2065.31171171169	0.0482816984618228	--
		2279.23423423423	0.00454580009198665			--		2039.23423423423	0.00454580009198665					2069.30570570566	0.0482572952945887	--
		2283.13813813814	0.00454102092136033			--		2043.13813813814	0.00454102092136033					2073.29969969962	0.0482329146396929	--
		2287.04204204204	0.00453624685827286			--		2047.04204204204	0.00453624685827286					2077.2936936937	0.0482085563312538	--
		2290.94594594595	0.00453147789536559			--		2050.94594594595	0.00453147789536559					2081.28768768767	0.0481842202057477	--
		2294.84984984985	0.00452671402533326			--		2054.84984984985	0.00452671402533326					2085.28168168163	0.0481599061019701	--
		2295	0.00452653090117102			--		2055	0.00452653090117102					2089.2756756756	0.0481356138610043	--
		2298.75375375375	0.00452195524092288			--		2058.75375375375	0.00452195524092288					2093.26966966968	0.0481113433261868	--
		2302.65765765766	0.00451720153493267			--		2062.65765765766	0.00451720153493267					2093.59999999998	0.0481093369557668	--
		2306.56156156156	0.00451245290021104			--		2066.56156156156	0.00451245290021104					2097.26366366365	0.0480870943430763	--
		2310.46546546547	0.00450770932965549			--		2070.46546546547	0.00450770932965549					2101.25765765761	0.0480628667594178	--
		2314.36936936937	0.00450297081621166			--		2074.36936936937	0.00450297081621166					2105.25165165158	0.0480386604251127	--
		2318.27327327327	0.00449823735287234			--		2078.27327327327	0.00449823735287234					2109.24564564566	0.048014475192186	--
		2322.17717717718	0.00449350893267648			--		2082.17717717718	0.00449350893267648					2113.23963963962	0.0479903109147578	--
		2325	0.00449009305890743			--		2085	0.00449009305890743					2117.23363363359	0.0479661674490086	--
		2326.08108108108	0.0044887855487083			--		2086.08108108108	0.0044887855487083					2121.22762762755	0.0479420446531517	--
		2329.98498498499	0.00448406719409633			--		2089.98498498499	0.00448406719409633					2123.59999999998	0.0479277258030195	--
		2333.88888888889	0.00447935386201255			--		2093.88888888889	0.00447935386201255					2125.22162162163	0.047917942387402	--
		2337.79279279279	0.00447464554567148			--		2097.79279279279	0.00447464554567148					2129.2156156156	0.0478938605139495	--
		2341.6966966967	0.00446994223832934			--		2101.6966966967	0.00446994223832934					2133.20960960956	0.047869798896926	--
		2345.6006006006	0.00446524393328324			--		2105.6006006006	0.00446524393328324					2137.20360360353	0.0478457574023796	--
		2349.5045045045	0.00446055062387032			--		2109.5045045045	0.00446055062387032					2141.19759759761	0.0478217358982451	--
		2353.40840840841	0.00445586230346698			--		2113.40840840841	0.00445586230346698					2145.19159159157	0.047797734254319	--
		2355	0.00445395234139429			--		2115	0.00445395234139429					2149.18558558554	0.0477737523422281	--
		2357.31231231231	0.00445117896548808			--		2117.31231231231	0.00445117896548808					2153.1795795795	0.0477497900354057	--
		2361.21621621622	0.0044465006033862			--		2121.21621621622	0.0044465006033862					2153.59999999998	0.0477472688226813	--
		2365.12012012012	0.00444182721065088			--		2125.12012012012	0.00444182721065088					2157.17357357359	0.0477258472090632	--
		2369.02402402402	0.0044371587808079			--		2129.02402402402	0.0044371587808079					2161.16756756755	0.0477019237401672	--
		2372.92792792793	0.00443249530741856			--		2132.92792792793	0.00443249530741856					2165.16156156152	0.0476780195074094	--
		2376.83183183183	0.00442783678407898			--		2136.83183183183	0.00442783678407898					2169.15555555548	0.0476541343911842	--
		2380.73573573574	0.00442318320441946			--		2140.73573573574	0.00442318320441946					2173.14954954956	0.0476302682735622	--
		2384.63963963964	0.00441853456210375			--		2144.63963963964	0.00441853456210375					2177.14354354353	0.0476064210382686	--
		2385	0.00441810570534958			--		2145	0.00441810570534958					2181.13753753749	0.0475825925706546	--
		2388.54354354354	0.00441389085082846			--		2148.54354354354	0.00441389085082846					2183.59999999998	0.0475679106383243	--
		2392.44744744745	0.00440925206432239			--		2152.44744744745	0.00440925206432239					2185.13153153146	0.0475587827576761	--
		2396.35135135135	0.00440461819634593			--		2156.35135135135	0.00440461819634593					2189.12552552554	0.0475349914878695	--
		2400.25525525526	0.00439998924069045			--		2160.25525525526	0.00439998924069045					2193.1195195195	0.0475112186513304	--
		2404.15915915916	0.0043953651911777			--		2164.15915915916	0.0043953651911777					2197.11351351347	0.0474874641396875	--
		2408.06306306306	0.00439074604165922			--		2168.06306306306	0.00439074604165922					2201.10750750743	0.0474637278460819	--
		2411.96696696697	0.00438613178601583			--		2171.96696696697	0.00438613178601583					2205.10150150152	0.0474400096651445	--
		2415	0.00438255023850809			--		2175	0.00438255023850809					2209.09549549548	0.0474163094929762	--
		2415.87087087087	0.004381522418157			--		2175.87087087087	0.004381522418157					2213.08948948944	0.0473926272271225	--
		2419.77477477478	0.00437691793202037			--		2179.77477477478	0.00437691793202037					2213.59999999998	0.0473896014560677	--
		2423.67867867868	0.0043723183215712			--		2183.67867867868	0.0043723183215712					2217.08348348341	0.0473689627665552	--
		2427.58258258258	0.00436772358080184			--		2187.58258258258	0.00436772358080184					2221.07747747749	0.0473453160116497	--
		2431.48648648649	0.00436313370373125			--		2191.48648648649	0.00436313370373125					2225.07147147146	0.0473216868641679	--
		2435.39039039039	0.00435854868440451			--		2195.39039039039	0.00435854868440451					2229.06546546542	0.0472980752272327	--
		2439.29429429429	0.0043539685168923			--		2199.29429429429	0.0043539685168923					2233.05945945939	0.0472744810053118	--
		2443.1981981982	0.00434939319529047			--		2203.1981981982	0.00434939319529047					2237.05345345347	0.047250904104196	--
		2445	0.0043472831411888			--		2205	0.0043472831411888					2241.04744744743	0.0472273444309828	--
		2447.1021021021	0.00434482271371957			--		2207.1021021021	0.00434482271371957					2243.59999999998	0.0472122964781971	--
		2451.00600600601	0.0043402570663244			--		2211.00600600601	0.0043402570663244					2245.0414414414	0.0472038018940532	--
		2454.90990990991	0.00433569624727354			--		2214.90990990991	0.00433569624727354					2249.03543543536	0.0471802764030552	--
		2458.81381381381	0.00433114025075898			--		2218.81381381381	0.00433114025075898					2253.02942942944	0.0471567678688843	--
		2462.71771771772	0.00432658907099565			--		2222.71771771772	0.00432658907099565					2257.02342342341	0.0471332762036679	--
		2466.62162162162	0.00432204270222102			--		2226.62162162162	0.00432204270222102					2261.01741741737	0.0471098013207429	--
		2470.52552552553	0.00431750113869473			--		2230.52552552553	0.00431750113869473					2265.01141141134	0.047086343134641	--
		2474.42942942943	0.00431296437469815			--		2234.42942942943	0.00431296437469815					2269.00540540542	0.0470629015610695	--
		2475	0.00431230171084543			--		2235	0.00431230171084543					2272.99939939939	0.047039476516897	--
		2478.33333333333	0.00430843240453403			--		2238.33333333333	0.00430843240453403					2273.59999999998	0.0470359553784663	--
		2482.23723723724	0.00430390522252613			--		2242.23723723724	0.00430390522252613					2276.99339339335	0.0470160679201325	--
		2486.14114114114	0.00429938282301882			--		2246.14114114114	0.00429938282301882					2280.98738738732	0.0469926756899108	--
		2490.04504504505	0.00429486520037676			--		2250.04504504505	0.00429486520037676					2284.9813813814	0.0469692997464753	--
		2493.94894894895	0.00429035234898452			--		2253.94894894895	0.00429035234898452					2288.97537537536	0.046945940011164	--
		2497.85285285285	0.00428584426324627			--		2257.85285285285	0.00428584426324627					2292.96936936933	0.0469225964063899	--
		2501.75675675676	0.0042813409375854			--		2261.75675675676	0.0042813409375854					2296.96336336329	0.0468992688556271	--
		2505	0.00427760332911371			--		2265	0.00427760332911371					2300.95735735737	0.0468759572833949	--
		2505.66066066066	0.00427684236644424			--		2265.66066066066	0.00427684236644424					2303.59999999998	0.0468605418325946	--
		2509.56456456456	0.00427234854428374			--		2269.56456456456	0.00427234854428374					2304.95135135134	0.0468526616152445	--
		2513.46846846847	0.0042678594655831			--		2273.46846846847	0.0042678594655831					2308.9453453453	0.0468293817777401	--
		2517.37237237237	0.00426337512483953			--		2277.37237237237	0.00426337512483953					2312.93933933927	0.0468061176984467	--
		2521.27627627628	0.00425889551656793			--		2281.27627627628	0.00425889551656793					2316.93333333335	0.0467828693059142	--
		2525.18018018018	0.00425442063530058			--		2285.18018018018	0.00425442063530058					2320.92732732731	0.0467596365296653	--
		2529.08408408408	0.00424995047558689			--		2289.08408408408	0.00424995047558689					2324.92132132128	0.0467364193001777	--
		2532.98798798799	0.0042454850319931			--		2292.98798798799	0.0042454850319931					2328.91531531524	0.0467132175488725	--
		2535	0.00424318545094839			--		2295	0.00424318545094839					2332.90930930933	0.0466900312080992	--
		2536.89189189189	0.00424102429910198			--		2296.89189189189	0.00424102429910198					2333.59999999998	0.0466860230981504	--
		2540.7957957958	0.00423656827151265			--		2300.7957957958	0.00423656827151265					2336.90330330329	0.0466668602111245	--
		2544.6996996997	0.00423211694384021			--		2304.6996996997	0.00423211694384021					2340.89729729726	0.0466437044921153	--
		2548.6036036036	0.00422767031071559			--		2308.6036036036	0.00422767031071559					2344.89129129122	0.0466205639861276	--
		2552.50750750751	0.0042232283667852			--		2312.50750750751	0.0042232283667852					2348.8852852853	0.0465974386290927	--
		2556.41141141141	0.00421879110671078			--		2316.41141141141	0.00421879110671078					2352.87927927927	0.0465743283578069	--
		2560.31531531532	0.00421435852516912			--		2320.31531531532	0.00421435852516912					2356.87327327323	0.0465512331099145	--
		2564.21921921922	0.0042099306168518			--		2324.21921921922	0.0042099306168518					2360.8672672672	0.0465281528238985	--
		2565	0.00420904559550915			--		2325	0.00420904559550915					2363.59999999998	0.0465123696386275	--
		2568.12312312312	0.00420550737646501			--		2328.12312312312	0.00420550737646501					2364.86126126128	0.0465050874390667	--
		2572.02702702703	0.00420108879872933			--		2332.02702702703	0.00420108879872933					2368.85525525524	0.0464820368955424	--
		2575.93093093093	0.00419667487837946			--		2335.93093093093	0.00419667487837946					2372.84924924921	0.0464590011342485	--
		2579.83483483484	0.00419226561016406			--		2339.83483483484	0.00419226561016406					2376.84324324317	0.0464359800968982	--
		2583.73873873874	0.00418786098884552			--		2343.73873873874	0.00418786098884552					2380.83723723725	0.0464129737259826	--
		2587.64264264264	0.00418346100919977			--		2347.64264264264	0.00418346100919977					2384.83123123122	0.0463899819647614	--
		2591.54654654655	0.00417906566601606			--		2351.54654654655	0.00417906566601606					2388.82522522518	0.046367004757248	--
		2595	0.0041751813385103			--		2355	0.0041751813385103					2392.81921921915	0.046344042048201	--
		2595.45045045045	0.0041746749540968			--		2355.45045045045	0.0041746749540968					2393.59999999998	0.0463395547870651	--
		2599.35435435435	0.00417028886825732			--		2359.35435435435	0.00417028886825732					2396.81321321323	0.0463210937831123	--
		2603.25825825826	0.00416590740332575			--		2363.25825825826	0.00416590740332575					2400.8072072072	0.0462981599081983	--
		2607.16216216216	0.00416153055414278			--		2367.16216216216	0.00416153055414278					2404.80120120116	0.046275240370386	--
		2611.06606606607	0.00415715831556151			--		2371.06606606607	0.00415715831556151					2408.79519519513	0.0462523351173051	--
		2614.96996996997	0.00415279068244729			--		2374.96996996997	0.00415279068244729					2412.78918918921	0.046229444097276	--
		2618.87387387387	0.00414842764967751			--		2378.87387387387	0.00414842764967751					2416.78318318317	0.0462065672593029	--
		2622.77777777778	0.00414406921214149			--		2382.77777777778	0.00414406921214149					2420.77717717714	0.0461837045530594	--
		2625	0.00414159030579587			--		2385	0.00414159030579587					2423.59999999998	0.0461675544450503	--
		2626.68168168168	0.00413971536474026			--		2386.68168168168	0.00413971536474026					2424.7711711711	0.0461608559288816	--
		2630.58558558559	0.00413536610238644			--		2390.58558558559	0.00413536610238644					2428.76516516518	0.0461380213377568	--
		2634.48948948949	0.00413102142000408			--		2394.48948948949	0.00413102142000408					2432.75915915915	0.0461152007313171	--
		2638.39339339339	0.00412668131252849			--		2398.39339339339	0.00412668131252849					2436.75315315311	0.0460923940618255	--
		2642.2972972973	0.00412234577490613			--		2402.2972972973	0.00412234577490613					2440.74714714708	0.0460696012821697	--
		2646.2012012012	0.00411801480209441			--		2406.2012012012	0.00411801480209441					2444.74114114116	0.0460468223458512	--
		2650.10510510511	0.0041136883890616			--		2410.10510510511	0.0041136883890616					2448.73513513512	0.0460240572069794	--
		2654.00900900901	0.00410936653078666			--		2414.00900900901	0.00410936653078666					2452.72912912909	0.0460013058202586	--
		2655	0.00410827016794014			--		2415	0.00410827016794014					2453.59999999998	0.045996346813383	--
		2657.91291291291	0.00410504922225913			--		2417.91291291291	0.00410504922225913					2456.72312312305	0.0459785681409819	--
		2661.81681681682	0.00410073645847896			--		2421.81681681682	0.00410073645847896					2460.71711711714	0.0459558441250211	--
		2665.72072072072	0.00409642823445644			--		2425.72072072072	0.00409642823445644					2464.7111111111	0.0459331337288214	--
		2669.62462462463	0.00409212454521199			--		2429.62462462463	0.00409212454521199					2468.70510510507	0.0459104369093883	--
		2673.52852852853	0.00408782538577613			--		2433.52852852853	0.00408782538577613					2472.69909909903	0.0458877536242828	--
		2677.43243243243	0.00408353075118928			--		2437.43243243243	0.00408353075118928					2476.69309309311	0.0458650838316115	--
		2681.33633633634	0.0040792406365017			--		2441.33633633634	0.0040792406365017					2480.68708708708	0.0458424274900214	--
		2685	0.00407521863570662			--		2445	0.00407521863570662					2483.59999999998	0.0458259121510698	--
		2685.24024024024	0.00407495503677331			--		2445.24024024024	0.00407495503677331					2484.68108108104	0.0458197845586879	--
		2689.14414414414	0.00407067394707366			--		2449.14414414414	0.00407067394707366					2488.67507507501	0.04579715499731	--
		2693.04804804805	0.00406639736248176			--		2453.04804804805	0.00406639736248176					2492.66906906909	0.0457745387661011	--
		2696.95195195195	0.00406212527808596			--		2456.95195195195	0.00406212527808596					2496.66306306305	0.0457519358257842	--
		2700.85585585586	0.0040578576889839			--		2460.85585585586	0.0040578576889839					2500.65705705702	0.0457293461375804	--
		2704.75975975976	0.00405359459028237			--		2464.75975975976	0.00405359459028237					2504.65105105098	0.0457067696632046	--
		2708.66366366366	0.00404933597709721			--		2468.66366366366	0.00404933597709721					2508.64504504507	0.0456842063648563	--
		2712.56756756757	0.00404508184455322			--		2472.56756756757	0.00404508184455322					2512.63903903903	0.0456616562052159	--
		2715	0.00404243345622566			--		2475	0.00404243345622566					2513.59999999998	0.0456562325596693	--
		2716.47147147147	0.00404083218778406			--		2476.47147147147	0.00404083218778406					2516.633033033	0.0456391191474332	--
		2720.37537537538	0.00403658700193215			--		2480.37537537538	0.00403658700193215					2520.62702702696	0.0456165951551234	--
		2724.27927927928	0.00403234628214858			--		2484.27927927928	0.00403234628214858					2524.62102102104	0.045594084192359	--
		2728.18318318318	0.00402811002359302			--		2488.18318318318	0.00402811002359302					2528.61501501501	0.0455715862236656	--
		2732.08708708709	0.00402387822143364			--		2492.08708708709	0.00402387822143364					2532.60900900897	0.0455491012140115	--
		2735.99099099099	0.00401965087084701			--		2495.99099099099	0.00401965087084701					2536.60300300294	0.0455266291288037	--
		2739.8948948949	0.00401542796701801			--		2499.8948948949	0.00401542796701801					2540.59699699702	0.0455041699338805	--
		2743.7987987988	0.00401120950513977			--		2503.7987987988	0.00401120950513977					2543.59999999998	0.0454872917903201	--
		2745	0.00400991240977359			--		2505	0.00400991240977359					2544.59099099098	0.0454817235955074	--
		2747.7027027027	0.00400699548041357			--		2507.7027027027	0.00400699548041357					2548.58498498495	0.045459290080367	--
		2751.60660660661	0.00400278588804876			--		2511.60660660661	0.00400278588804876					2552.57897897891	0.0454368693555561	--
		2755.51051051051	0.00399858072326269			--		2515.51051051051	0.00399858072326269					2556.57297297299	0.0454144613885774	--
		2759.41441441441	0.00399437998128064			--		2519.41441441441	0.00399437998128064					2560.56696696696	0.045392066147337	--
		2763.31831831832	0.00399018365733571			--		2523.31831831832	0.00399018365733571					2564.56096096092	0.0453696836001343	--
		2767.22222222222	0.00398599174666881			--		2527.22222222222	0.00398599174666881					2568.55495495489	0.0453473137156587	--
		2771.12612612613	0.00398180424452853			--		2531.12612612613	0.00398180424452853					2572.54894894897	0.0453249564629828	--
		2775	0.00397765330705542			--		2535	0.00397765330705542					2573.59999999998	0.0453190750710662	--
		2775.03003003003	0.00397762114617108			--		2535.03003003003	0.00397762114617108					2576.54294294294	0.0453026118115595	--
		2778.93393393393	0.00397344244686025			--		2538.93393393393	0.00397344244686025					2580.5369369369	0.0452802797312123	--
		2782.83783783784	0.00396926814186732			--		2542.83783783784	0.00396926814186732					2584.53093093087	0.0452579601921326	--
		2786.74174174174	0.00396509822647102			--		2546.74174174174	0.00396509822647102					2588.52492492495	0.0452356531648731	--
		2790.64564564565	0.00396093269595742			--		2550.64564564565	0.00396093269595742					2592.51891891891	0.0452133586203452	--
		2794.54954954955	0.00395677154561989			--		2554.54954954955	0.00395677154561989					2596.51291291288	0.0451910765298095	--
		2798.45345345345	0.00395261477075906			--		2558.45345345345	0.00395261477075906					2600.50690690684	0.0451688068648737	--
		2802.35735735736	0.00394846236668274			--		2562.35735735736	0.00394846236668274					2603.59999999998	0.0451515689523443	--
		2805	0.00394565398690921			--		2565	0.00394565398690921					2604.50090090092	0.0451465495974861	--
		2806.26126126126	0.00394431432870586			--		2566.26126126126	0.00394431432870586					2608.49489489489	0.0451243046999332	--
		2810.16516516517	0.0039401706521504			--		2570.16516516517	0.0039401706521504					2612.48888888885	0.0451020721448308	--
		2814.06906906907	0.00393603133234537			--		2574.06906906907	0.00393603133234537					2616.48288288282	0.0450798519051222	--
		2817.97297297297	0.00393189636462671			--		2577.97297297297	0.00393189636462671					2620.4768768769	0.0450576439540715	--
		2821.87687687688	0.0039277657443373			--		2581.87687687688	0.0039277657443373					2624.47087087086	0.045035448265262	--
		2825.78078078078	0.00392363946682681			--		2585.78078078078	0.00392363946682681					2628.46486486483	0.0450132648125874	--
		2829.68468468469	0.00391951752745174			--		2589.68468468469	0.00391951752745174					2632.45885885879	0.0449910935702502	--
		2833.58858858859	0.00391539992157533			--		2593.58858858859	0.00391539992157533					2633.59999999998	0.0449847611687219	--
		2835	0.00391391231436345			--		2595	0.00391391231436345					2636.45285285288	0.0449689345127553	--
		2837.49249249249	0.00391128664456751			--		2597.49249249249	0.00391128664456751					2640.44684684684	0.044946787614909	--
		2841.3963963964	0.00390717769180484			--		2601.3963963964	0.00390717769180484					2644.44084084081	0.04492465285181	--
		2845.3003003003	0.00390307305867049			--		2605.3003003003	0.00390307305867049					2648.43483483477	0.044902530198848	--
		2849.2042042042	0.00389897274055419			--		2609.2042042042	0.00389897274055419					2652.42882882885	0.0448804196316984	--
		2853.10810810811	0.00389487673285215			--		2613.10810810811	0.00389487673285215					2656.42282282282	0.0448583211263203	--
		2857.01201201201	0.00389078503096706			--		2617.01201201201	0.00389078503096706					2660.41681681678	0.0448362346589489	--
		2860.91591591592	0.00388669763030801			--		2620.91591591592	0.00388669763030801					2663.59999999998	0.0448186405151784	--
		2864.81981981982	0.00388261452629048			--		2624.81981981982	0.00388261452629048					2664.41081081075	0.0448141602060937	--
		2865	0.00388242617898998			--		2625	0.00388242617898998					2668.40480480483	0.0447920977445335	--
		2868.72372372372	0.00387853571433625			--		2628.72372372372	0.00387853571433625					2672.39879879879	0.0447700472513149	--
		2872.62762762763	0.00387446118987342			--		2632.62762762763	0.00387446118987342					2676.39279279276	0.0447480087037445	--
		2876.53153153153	0.00387039094833632			--		2636.53153153153	0.00387039094833632					2680.38678678672	0.0447259820793881	--
		2880.43543543544	0.0038663249851655			--		2640.43543543544	0.0038663249851655					2684.3807807808	0.0447039673560649	--
		2884.33933933934	0.00386226329580767			--		2644.33933933934	0.00386226329580767					2688.37477477477	0.0446819645118471	--
		2888.24324324324	0.00385820587571566			--		2648.24324324324	0.00385820587571566					2692.36876876873	0.0446599735250519	--
		2892.14714714715	0.00385415272034844			--		2652.14714714715	0.00385415272034844					2693.59999999998	0.0446531967363967	--
		2895	0.00385119349350457			--		2655	0.00385119349350457					2696.3627627627	0.0446379943742409	--
		2896.05105105105	0.00385010382517097			--		2656.05105105105	0.00385010382517097					2700.35675675678	0.0446160270382148	--
		2899.95495495496	0.0038460591856543			--		2659.95495495496	0.0038460591856543					2704.35075075075	0.0445940714960127	--
		2903.85885885886	0.00384201879727541			--		2663.85885885886	0.00384201879727541					2708.34474474471	0.0445721277269052	--
		2907.76276276276	0.00383798265551727			--		2667.76276276276	0.00383798265551727					2712.33873873868	0.0445501957103929	--
		2911.66666666667	0.00383395075586875			--		2671.66666666667	0.00383395075586875					2716.33273273276	0.0445282754262021	--
		2915.57057057057	0.00382992309382461			--		2675.57057057057	0.00382992309382461					2720.32672672672	0.0445063668542842	--
		2919.47447447447	0.00382589966488546			--		2679.47447447447	0.00382589966488546					2723.59999999998	0.044488420427699	--
		2923.37837837838	0.00382188046455775			--		2683.37837837838	0.00382188046455775					2724.32072072069	0.0444844699748084	--
		2925	0.00382021219257473			--		2685	0.00382021219257473					2728.31471471465	0.0444625847681612	--
		2927.28228228228	0.00381786548835368			--		2687.28228228228	0.00381786548835368					2732.30870870873	0.0444407112149419	--
		2931.18618618619	0.00381385473179125			--		2691.18618618619	0.00381385473179125					2736.3027027027	0.0444188492959622	--
		2935.09009009009	0.00380984819039416			--		2695.09009009009	0.00380984819039416					2740.29669669666	0.0443969989922391	--
		2938.99399399399	0.00380584585969183			--		2698.99399399399	0.00380584585969183					2744.29069069063	0.0443751602849945	--
		2942.8978978979	0.00380184773521935			--		2702.8978978979	0.00380184773521935					2748.28468468471	0.0443533331556511	--
		2946.8018018018	0.00379785381251743			--		2706.8018018018	0.00379785381251743					2752.27867867868	0.0443315175858319	--
		2950.70570570571	0.00379386408713242			--		2710.70570570571	0.00379386408713242					2753.59999999998	0.0443243029464003	--
		2954.60960960961	0.00378987855461625			--		2714.60960960961	0.00378987855461625					2756.27267267264	0.0443097135573535	--
		2955	0.00378948023180133			--		2715	0.00378948023180133					2760.26666666661	0.044287921052226	--
		2958.51351351351	0.0037858972105264			--		2718.51351351351	0.0037858972105264					2764.26066066069	0.0442661400526486	--
		2962.41741741742	0.00378192005042591			--		2722.41741741742	0.00378192005042591					2768.25465465465	0.0442443705410097	--
		2966.32132132132	0.0037779470698833			--		2726.32132132132	0.0037779470698833					2772.24864864862	0.0442226124998801	--
		2970.22522522523	0.00377397826447259			--		2730.22522522523	0.00377397826447259					2776.24264264258	0.0442008659120132	--
		2974.12912912913	0.00377001362977327			--		2734.12912912913	0.00377001362977327					2780.23663663666	0.0441791307603407	--
		2978.03303303303	0.00376605316137023			--		2738.03303303303	0.00376605316137023					2783.59999999998	0.0441608363324849	--
		2981.93693693694	0.00376209685485382			--		2741.93693693694	0.00376209685485382					2784.23063063063	0.044157407027973	--
		2985	0.00375899558684561			--		2745	0.00375899558684561					2788.22462462459	0.0441356946981923	--
		2985.84084084084	0.00375814470581972			--		2745.84084084084	0.00375814470581972					2792.21861861856	0.0441139937544531	--
		2989.74474474475	0.00375419670986903			--		2749.74474474475	0.00375419670986903					2796.21261261264	0.0440923041803783	--
		2993.64864864865	0.00375025286260816			--		2753.64864864865	0.00375025286260816					2800.2066066066	0.044070625959759	--
		2997.55255255255	0.00374631315964885			--		2757.55255255255	0.00374631315964885					2804.20060060057	0.0440489590765489	--
		3001.45645645646	0.00374237759660813			--		2761.45645645646	0.00374237759660813					2808.19459459453	0.0440273035148637	--
		3005.36036036036	0.00373844616910832			--		2765.36036036036	0.00373844616910832					2812.18858858862	0.0440056592589781	--
		3009.26426426426	0.00373451887277698			--		2769.26426426426	0.00373451887277698					2813.59999999998	0.0439980132376236	--
		3013.16816816817	0.00373059570324692			--		2773.16816816817	0.00373059570324692					2816.18258258258	0.0439840262933258	--
		3015	0.00372875625267824			--		2775	0.00372875625267824					2820.17657657655	0.0439624046024934	--
		3017.07207207207	0.00372667665615617			--		2777.07207207207	0.00372667665615617					2824.17057057051	0.0439407941712209	--
		3020.97597597598	0.00372276172714793			--		2780.97597597598	0.00372276172714793					2828.16456456459	0.0439191949843977	--
		3024.87987987988	0.0037188509118706			--		2784.87987987988	0.0037188509118706					2832.15855855856	0.0438976070270637	--
		3028.78378378378	0.00371494420597773			--		2788.78378378378	0.00371494420597773					2836.15255255252	0.0438760302844028	--
		3032.68768768769	0.003711041605128			--		2792.68768768769	0.003711041605128					2840.14654654649	0.0438544647417435	--
		3036.59159159159	0.00370714310498521			--		2796.59159159159	0.00370714310498521					2843.59999999998	0.0438358268616562	--
		3040.4954954955	0.00370324870121828			--		2800.4954954955	0.00370324870121828					2844.14054054057	0.0438329103845557	--
		3044.3993993994	0.0036993583895012			--		2804.3993993994	0.0036993583895012					2848.13453453453	0.0438113671984509	--
		3045	0.00369876024293054			--		2805	0.00369876024293054					2852.1285285285	0.0437898351691765	--
		3048.3033033033	0.00369547216551302			--		2808.3033033033	0.00369547216551302					2856.12252252246	0.0437683142826165	--
		3052.20720720721	0.00369159002493785			--		2812.20720720721	0.00369159002493785					2860.11651651654	0.0437468045247882	--
		3056.11111111111	0.00368771196346481			--		2816.11111111111	0.00368771196346481					2864.11051051051	0.0437253058818425	--
		3060.01501501502	0.00368383797678807			--		2820.01501501502	0.00368383797678807					2868.10450450447	0.0437038183400587	--
		3063.91891891892	0.00367996806060677			--		2823.91891891892	0.00367996806060677					2872.09849849844	0.0436823418858448	--
		3067.82282282282	0.00367610221062505			--		2827.82282282282	0.00367610221062505					2873.59999999998	0.0436742708957518	--
		3071.72672672673	0.003672240422552			--		2831.72672672673	0.003672240422552					2876.09249249252	0.0436608765057345	--
		3075	0.00366900558933148			--		2835	0.00366900558933148					2880.08648648649	0.0436394221863878	--
		3075.63063063063	0.00366838269210167			--		2835.63063063063	0.00366838269210167					2884.08048048045	0.0436179789145858	--
		3079.53453453454	0.00366452901499305			--		2839.53453453453	0.00366452901499305					2888.07447447442	0.0435965466772309	--
		3083.43843843844	0.00366067938695004			--		2843.43843843844	0.00366067938695004					2892.0684684685	0.0435751254613443	--
		3087.34234234234	0.00365683380370146			--		2847.34234234234	0.00365683380370146					2896.06246246246	0.0435537152540663	--
		3091.24624624625	0.00365299226098099			--		2851.24624624625	0.00365299226098099					2900.05645645643	0.0435323160426513	--
		3095.15015015015	0.00364915475452723			--		2855.15015015015	0.00364915475452723					2903.59999999998	0.0435133394715463	--
		3099.05405405406	0.00364532128008362			--		2859.05405405405	0.00364532128008362					2904.05045045039	0.0435109278144686	--
		3102.95795795796	0.00364149183339844			--		2862.95795795796	0.00364149183339844					2908.04444444447	0.0434895505569991	--
		3105	0.00363949034121646			--		2865	0.00363949034121646					2912.03843843844	0.0434681842578366	--
		3106.86186186186	0.00363766641022481			--		2866.86186186186	0.00363766641022481					2916.0324324324	0.0434468289046822	--
		3110.76576576577	0.00363384500632068			--		2870.76576576577	0.00363384500632068					2920.02642642637	0.0434254844853455	--
		3114.66966966967	0.00363002761744881			--		2874.66966966967	0.00363002761744881					2924.02042042045	0.0434041509877417	--
		3118.57357357357	0.00362621423937674			--		2878.57357357357	0.00362621423937674					2928.01441441441	0.0433828283998922	--
		3122.47747747748	0.0036224048678768			--		2882.47747747748	0.0036224048678768					2932.00840840838	0.0433615167099199	--
		3126.38138138138	0.00361859949872608			--		2886.38138138138	0.00361859949872608					2933.59999999998	0.0433530271156274	--
		3130.28528528529	0.00361479812770646			--		2890.28528528529	0.00361479812770646					2936.00240240234	0.04334021590605	--
		3134.18918918919	0.00361100075060451			--		2894.18918918919	0.00361100075060451					2939.99639639643	0.0433189259766072	--
		3135	0.00361021256509651			--		2895	0.00361021256509651					2943.99039039039	0.043297646910017	--
		3138.09309309309	0.00360720736321158			--		2898.09309309309	0.00360720736321158					2947.98438438436	0.0432763786948001	--
		3141.996996997	0.00360341796132372			--		2901.996996997	0.00360341796132372					2951.97837837832	0.043255121319574	--
		3145.9009009009	0.00359963254074168			--		2905.9009009009	0.00359963254074168					2955.9723723724	0.0432338747730503	--
		3149.80480480481	0.00359585109727093			--		2909.80480480481	0.00359585109727093					2959.96636636637	0.0432126390440353	--
		3153.70870870871	0.0035920736267216			--		2913.70870870871	0.0035920736267216					2963.59999999998	0.0431933287088039	--
		3157.61261261261	0.00358830012490852			--		2917.61261261261	0.00358830012490852					2963.96036036033	0.0431914141214256	--
		3161.51651651652	0.00358453058765115			--		2921.51651651652	0.00358453058765115					2967.9543543543	0.043170199994209	--
		3165	0.00358117034427811			--		2925	0.00358117034427811					2971.94834834838	0.043148996651462	--
		3165.42042042042	0.00358076501077363			--		2925.42042042042	0.00358076501077363					2975.94234234234	0.0431278040823508	--
		3169.32432432433	0.00357700339010474			--		2929.32432432432	0.00357700339010474					2979.93633633631	0.0431066222761267	--
		3173.22822822823	0.00357324572147787			--		2933.22822822823	0.00357324572147787					2983.93033033027	0.043085451222127	--
		3177.13213213213	0.00356949200073104			--		2937.13213213213	0.00356949200073104					2987.92432432435	0.0430642909097728	--
		3181.03603603604	0.00356574222370689			--		2941.03603603604	0.00356574222370689					2991.91831831832	0.0430431413285699	--
		3184.93993993994	0.00356199638625265			--		2944.93993993994	0.00356199638625265					2993.59999999998	0.0430342394496582	--
		3188.84384384384	0.00355825448422013			--		2948.84384384384	0.00355825448422013					2995.91231231228	0.0430220024681046	--
		3192.74774774775	0.00355451651346573			--		2952.74774774775	0.00355451651346573					2999.90630630625	0.0430008743180441	--
		3195	0.00355236177852551			--		2955	0.00355236177852551					3003.90030030033	0.0429797568681347	--
		3196.65165165165	0.00355078246985041			--		2956.65165165165	0.00355078246985041					3007.8942942943	0.0429586501082034	--
		3200.55555555556	0.00354705234923971			--		2960.55555555556	0.00354705234923971					3011.88828828826	0.0429375540281521	--
		3204.45945945946	0.00354332614750369			--		2964.45945945946	0.00354332614750369					3015.88228228223	0.0429164686179599	--
		3208.36336336336	0.00353960386051698			--		2968.36336336336	0.00353960386051698					3019.87627627631	0.0428953938676803	--
		3212.26726726727	0.00353588548415872			--		2972.26726726727	0.00353588548415872					3023.59999999998	0.0428757548219284	--
		3216.17117117117	0.00353217101431257			--		2976.17117117117	0.00353217101431257					3023.87027027027	0.042874329767443	--
		3220.07507507508	0.00352846044686672			--		2980.07507507508	0.00352846044686672					3027.86426426424	0.0428532763074485	--
		3223.97897897898	0.00352475377771385			--		2983.97897897898	0.00352475377771385					3031.8582582582	0.0428322334779702	--
		3225	0.00352378498375884			--		2985	0.00352378498375884					3035.85225225228	0.0428112012693517	--
		3227.88288288288	0.00352105100275113			--		2987.88288288288	0.00352105100275113					3039.84624624625	0.0427901796720086	--
		3231.78678678679	0.00351735211788023			--		2991.78678678679	0.00351735211788023					3043.84024024021	0.0427691686764233	--
		3235.69069069069	0.00351365711900728			--		2995.69069069069	0.00351365711900728					3047.83423423418	0.0427481682731472	--
		3239.5945945946	0.0035099660020429			--		2999.5945945946	0.0035099660020429					3051.82822822826	0.0427271784527979	--
		3243.4984984985	0.00350627876290216			--		3003.4984984985	0.00350627876290216					3053.59999999998	0.0427178705653202	--
		3247.4024024024	0.00350259539750456			--		3007.4024024024	0.00350259539750456					3055.82222222223	0.0427061992060608	--
		3251.30630630631	0.00349891590177407			--		3011.30630630631	0.00349891590177407					3059.81621621619	0.042685230523685	--
		3255	0.00349543809178229			--		3015	0.00349543809178229					3063.81021021016	0.0426642723964841	--
		3255.21021021021	0.00349524027163909			--		3015.21021021021	0.00349524027163909					3067.80420420424	0.0426433248153344	--
		3259.11411411412	0.00349156850303243			--		3019.11411411411	0.00349156850303243					3071.7981981982	0.0426223877711768	--
		3263.01801801802	0.00348790059189134			--		3023.01801801802	0.00348790059189134					3075.79219219217	0.0426014612550116	--
		3266.92192192192	0.00348423653415748			--		3026.92192192192	0.00348423653415748					3079.78618618613	0.0425805452579003	--
		3270.82582582583	0.00348057632577688			--		3030.82582582583	0.00348057632577688					3083.59999999998	0.0425605826493854	--
		3274.72972972973	0.0034769199627			--		3034.72972972973	0.0034769199627					3083.78018018021	0.042559639770964	--
		3278.63363363363	0.00347326744088167			--		3038.63363363363	0.00347326744088167					3087.77417417418	0.0425387447853843	--
		3282.53753753754	0.00346961875628111			--		3042.53753753754	0.00346961875628111					3091.76816816814	0.0425178602923991	--
		3285	0.00346731925003764			--		3045	0.00346731925003764					3095.76216216211	0.0424969862833043	--
		3286.44144144144	0.0034659739048619			--		3046.44144144144	0.0034659739048619					3099.75615615619	0.0424761227494519	--
		3290.34534534535	0.00346233288259199			--		3050.34534534535	0.00346233288259199					3103.75015015015	0.0424552696822512	--
		3294.24924924925	0.00345869568544369			--		3054.24924924925	0.00345869568544369					3107.74414414412	0.0424344270731645	--
		3298.15315315315	0.00345506230939365			--		3058.15315315315	0.00345506230939365					3111.73813813808	0.0424135949137093	--
		3302.05705705706	0.00345143275042288			--		3062.05705705706	0.00345143275042288					3113.59999999998	0.0424038872501459	--
		3305.96096096096	0.00344780700451669			--		3065.96096096096	0.00344780700451669					3115.73213213217	0.0423927731954555	--
		3309.86486486487	0.00344418506766477			--		3069.86486486487	0.00344418506766477					3119.72612612613	0.0423719619100277	--
		3313.76876876877	0.00344056693586108			--		3073.76876876877	0.00344056693586108					3123.7201201201	0.0423511610491005	--
		3315	0.00343942662137908			--		3075	0.00343942662137908					3127.71411411406	0.0423303706044003	--
		3317.67267267267	0.00343695260510392			--		3077.67267267267	0.00343695260510392					3131.70810810814	0.0423095905677035	--
		3321.57657657658	0.00343334207139589			--		3081.57657657658	0.00343334207139589					3135.70210210211	0.0422888209308377	--
		3325.48048048048	0.00342973533074389			--		3085.48048048048	0.00342973533074389					3139.69609609607	0.0422680616856783	--
		3329.38438438439	0.00342613237915912			--		3089.38438438439	0.00342613237915912					3143.59999999998	0.0422477807291734	--
		3333.28828828829	0.00342253321265707			--		3093.28828828829	0.00342253321265707					3143.69009009004	0.0422473128241492	--
		3337.19219219219	0.00341893782725748			--		3097.19219219219	0.00341893782725748					3147.68408408412	0.0422265743382217	--
		3341.0960960961	0.00341534621898439			--		3101.0960960961	0.00341534621898439					3173.59999999998	0.0420922596148674	--
		3345	0.00341175838386611			--		3105	0.00341175838386611					3203.59999999998	0.0419373205856995	--
