# Supplementary material for: Tracking nuclear motion in single-molecule magnets using femtosecond X-ray absorption spectroscopy
Source: Nat Commun. 2024 May 14;15:4043. doi: 10.1038/s41467-024-48411-0 (PMC11094174; doi:10.1038/s41467-024-48411-0)
Supplement: Supplementary file 5 — Source Data [file 41467_2024_48411_MOESM5_ESM.zip › Source Data/Data for Figure SI10/PowerDependenceAt700fs.txt]

Fluence / mJcm^{-2}	Transient Intensity / arb. Units
0.738045431	-3.21543E-05
1.033263603	0.003118971
3.690227153	0.005594855
6.642408875	0.006495177
9.004154253	0.00829582
12.54677232	0.011446945
15.20373587	0.013697749
20.2224448	0.018649518
25.83159007	0.022926045
32.9168262	0.026302251
41.18293502	0.035980707
51.51557105	0.046334405
63.61951611	0.056237942
79.85651558	0.067041801
99.04569678	0.080771704
124.1392414	0.097877814
172.2598035	0.127588424
288.8709815	0.167202572
