# Supplementary material for: Tracking nuclear motion in single-molecule magnets using femtosecond X-ray absorption spectroscopy
Source: Nat Commun. 2024 May 14;15:4043. doi: 10.1038/s41467-024-48411-0 (PMC11094174; doi:10.1038/s41467-024-48411-0)
Supplement: Supplementary file 5 — Source Data [file 41467_2024_48411_MOESM5_ESM.zip › Source Data/Data for Figure SI7/DNC60_12.out.absq.dat]

  6400.00   0.0000000000   0.0000000000   0.0000000000   0.0000000000
  6400.10   0.0000000000   0.0000000000   0.0000000000   0.0000000000
  6400.20   0.0000000000   0.0000000000   0.0000000000   0.0000000000
  6400.30   0.0000000000   0.0000000000   0.0000000000   0.0000000000
  6400.40   0.0000000000   0.0000000000   0.0000000000   0.0000000000
  6400.50   0.0000000000   0.0000000000   0.0000000000   0.0000000000
  6400.60   0.0000000000   0.0000000000   0.0000000000   0.0000000000
  6400.70   0.0000000000   0.0000000000   0.0000000000   0.0000000000
  6400.80   0.0000000000   0.0000000000   0.0000000000   0.0000000000
  6400.90   0.0000000000   0.0000000000   0.0000000000   0.0000000000
  6401.00   0.0000000000   0.0000000000   0.0000000000   0.0000000000
  6401.10   0.0000000000   0.0000000000   0.0000000000   0.0000000000
  6401.20   0.0000000000   0.0000000000   0.0000000000   0.0000000000
  6401.30   0.0000000000   0.0000000000   0.0000000000   0.0000000000
  6401.40   0.0000000000   0.0000000000   0.0000000000   0.0000000000
  6401.50   0.0000000000   0.0000000000   0.0000000000   0.0000000000
  6401.60   0.0000000000   0.0000000000   0.0000000000   0.0000000000
  6401.70   0.0000000000   0.0000000000   0.0000000000   0.0000000000
  6401.80   0.0000000000   0.0000000000   0.0000000000   0.0000000000
  6401.90   0.0000000000   0.0000000000   0.0000000000   0.0000000000
  6402.00   0.0000000000   0.0000000000   0.0000000000   0.0000000000
  6402.10   0.0000000000   0.0000000000   0.0000000000   0.0000000000
  6402.20   0.0000000000   0.0000000000   0.0000000000   0.0000000000
  6402.30   0.0000000000   0.0000000000   0.0000000000   0.0000000000
  6402.40   0.0000000000   0.0000000000   0.0000000000   0.0000000000
  6402.50   0.0000000000   0.0000000000   0.0000000000   0.0000000000
  6402.60   0.0000000000   0.0000000000   0.0000000000   0.0000000000
  6402.70   0.0000000000   0.0000000000   0.0000000000   0.0000000000
  6402.80   0.0000000000   0.0000000000   0.0000000000   0.0000000000
  6402.90   0.0000000000   0.0000000000   0.0000000000   0.0000000000
  6403.00   0.0000000000   0.0000000000   0.0000000000   0.0000000000
  6403.10   0.0000000000   0.0000000000   0.0000000000   0.0000000000
  6403.20   0.0000000000   0.0000000000   0.0000000000   0.0000000000
  6403.30   0.0000000000   0.0000000000   0.0000000000   0.0000000000
  6403.40   0.0000000000   0.0000000000   0.0000000000   0.0000000000
  6403.50   0.0000000000   0.0000000000   0.0000000000   0.0000000000
  6403.60   0.0000000000   0.0000000000   0.0000000000   0.0000000000
  6403.70   0.0000000000   0.0000000000   0.0000000000   0.0000000000
  6403.80   0.0000000000   0.0000000000   0.0000000000   0.0000000000
  6403.90   0.0000000000   0.0000000000   0.0000000000   0.0000000000
  6404.00   0.0000000000   0.0000000000   0.0000000000   0.0000000000
  6404.10   0.0000000000   0.0000000000   0.0000000000   0.0000000000
  6404.20   0.0000000000   0.0000000000   0.0000000000   0.0000000000
  6404.30   0.0000000000   0.0000000000   0.0000000000   0.0000000000
  6404.40   0.0000000000   0.0000000000   0.0000000000   0.0000000000
  6404.50   0.0000000000   0.0000000000   0.0000000000   0.0000000000
  6404.60   0.0000000000   0.0000000000   0.0000000000   0.0000000000
  6404.70   0.0000000000   0.0000000000   0.0000000000   0.0000000000
  6404.80   0.0000000000   0.0000000000   0.0000000000   0.0000000000
  6404.90   0.0000000000   0.0000000000   0.0000000000   0.0000000000
  6405.01   0.0000000000   0.0000000000   0.0000000000   0.0000000000
  6405.11   0.0000000000   0.0000000000   0.0000000000   0.0000000000
  6405.21   0.0000000000   0.0000000000   0.0000000000   0.0000000000
  6405.31   0.0000000000   0.0000000000   0.0000000000   0.0000000000
  6405.41   0.0000000000   0.0000000000   0.0000000000   0.0000000000
  6405.51   0.0000000000   0.0000000000   0.0000000000   0.0000000000
  6405.61   0.0000000000   0.0000000000   0.0000000000   0.0000000000
  6405.71   0.0000000000   0.0000000000   0.0000000000   0.0000000000
  6405.81   0.0000000000   0.0000000000   0.0000000000   0.0000000000
  6405.91   0.0000000000   0.0000000000   0.0000000000   0.0000000000
  6406.01   0.0000000000   0.0000000000   0.0000000000   0.0000000000
  6406.11   0.0000000000   0.0000000000   0.0000000000   0.0000000000
  6406.21   0.0000000000   0.0000000000   0.0000000000   0.0000000000
  6406.31   0.0000000000   0.0000000000   0.0000000000   0.0000000000
  6406.41   0.0000000000   0.0000000000   0.0000000000   0.0000000000
  6406.51   0.0000000000   0.0000000000   0.0000000000   0.0000000000
  6406.61   0.0000000000   0.0000000000   0.0000000000   0.0000000000
  6406.71   0.0000000000   0.0000000000   0.0000000000   0.0000000000
  6406.81   0.0000000000   0.0000000000   0.0000000000   0.0000000000
  6406.91   0.0000000000   0.0000000000   0.0000000000   0.0000000000
  6407.01   0.0000000000   0.0000000000   0.0000000000   0.0000000000
  6407.11   0.0000000000   0.0000000000   0.0000000000   0.0000000000
  6407.21   0.0000000000   0.0000000000   0.0000000000   0.0000000000
  6407.31   0.0000000000   0.0000000000   0.0000000000   0.0000000000
  6407.41   0.0000000000   0.0000000000   0.0000000000   0.0000000000
  6407.51   0.0000000000   0.0000000000   0.0000000000   0.0000000000
  6407.61   0.0000000000   0.0000000000   0.0000000000   0.0000000000
  6407.71   0.0000000000   0.0000000000   0.0000000000   0.0000000000
  6407.81   0.0000000000   0.0000000000   0.0000000000   0.0000000000
  6407.91   0.0000000000   0.0000000000   0.0000000000   0.0000000000
  6408.01   0.0000000000   0.0000000000   0.0000000000   0.0000000000
  6408.11   0.0000000000   0.0000000000   0.0000000000   0.0000000000
  6408.21   0.0000000000   0.0000000000   0.0000000000   0.0000000000
  6408.31   0.0000000000   0.0000000000   0.0000000000   0.0000000000
  6408.41   0.0000000000   0.0000000000   0.0000000000   0.0000000000
  6408.51   0.0000000000   0.0000000000   0.0000000000   0.0000000000
  6408.61   0.0000000000   0.0000000000   0.0000000000   0.0000000000
  6408.71   0.0000000000   0.0000000000   0.0000000000   0.0000000000
  6408.81   0.0000000000   0.0000000000   0.0000000000   0.0000000000
  6408.91   0.0000000000   0.0000000000   0.0000000000   0.0000000000
  6409.01   0.0000000000   0.0000000000   0.0000000000   0.0000000000
  6409.11   0.0000000000   0.0000000000   0.0000000000   0.0000000000
  6409.21   0.0000000000   0.0000000000   0.0000000000   0.0000000000
  6409.31   0.0000000000   0.0000000000   0.0000000000   0.0000000000
  6409.41   0.0000000000   0.0000000000   0.0000000000   0.0000000000
  6409.51   0.0000000000   0.0000000000   0.0000000000   0.0000000000
  6409.61   0.0000000000   0.0000000000   0.0000000000   0.0000000000
  6409.71   0.0000000000   0.0000000000   0.0000000000   0.0000000000
  6409.81   0.0000000000   0.0000000000   0.0000000000   0.0000000000
  6409.91   0.0000000000   0.0000000000   0.0000000000   0.0000000000
  6410.01   0.0000000000   0.0000000000   0.0000000000   0.0000000000
  6410.11   0.0000000000   0.0000000000   0.0000000000   0.0000000000
  6410.21   0.0000000000   0.0000000000   0.0000000000   0.0000000000
  6410.31   0.0000000000   0.0000000000   0.0000000000   0.0000000000
  6410.41   0.0000000000   0.0000000000   0.0000000000   0.0000000000
  6410.51   0.0000000000   0.0000000000   0.0000000000   0.0000000000
  6410.61   0.0000000000   0.0000000000   0.0000000000   0.0000000000
  6410.71   0.0000000000   0.0000000000   0.0000000000   0.0000000000
  6410.81   0.0000000000   0.0000000000   0.0000000000   0.0000000000
  6410.91   0.0000000000   0.0000000000   0.0000000000   0.0000000000
  6411.01   0.0000000000   0.0000000000   0.0000000000   0.0000000000
  6411.11   0.0000000000   0.0000000000   0.0000000000   0.0000000000
  6411.21   0.0000000000   0.0000000000   0.0000000000   0.0000000000
  6411.31   0.0000000000   0.0000000000   0.0000000000   0.0000000000
  6411.41   0.0000000000   0.0000000000   0.0000000000   0.0000000000
  6411.51   0.0000000000   0.0000000000   0.0000000000   0.0000000000
  6411.61   0.0000000000   0.0000000000   0.0000000000   0.0000000000
  6411.71   0.0000000000   0.0000000000   0.0000000000   0.0000000000
  6411.81   0.0000000000   0.0000000000   0.0000000000   0.0000000000
  6411.91   0.0000000000   0.0000000000   0.0000000000   0.0000000000
  6412.01   0.0000000000   0.0000000000   0.0000000000   0.0000000000
  6412.11   0.0000000000   0.0000000000   0.0000000000   0.0000000000
  6412.21   0.0000000000   0.0000000000   0.0000000000   0.0000000000
  6412.31   0.0000000000   0.0000000000   0.0000000000   0.0000000000
  6412.41   0.0000000000   0.0000000000   0.0000000000   0.0000000000
  6412.51   0.0000000000   0.0000000000   0.0000000000   0.0000000000
  6412.61   0.0000000000   0.0000000000   0.0000000000   0.0000000000
  6412.71   0.0000000000   0.0000000000   0.0000000000   0.0000000000
  6412.81   0.0000000000   0.0000000000   0.0000000000   0.0000000000
  6412.91   0.0000000000   0.0000000000   0.0000000000   0.0000000000
  6413.01   0.0000000000   0.0000000000   0.0000000000   0.0000000000
  6413.11   0.0000000000   0.0000000000   0.0000000000   0.0000000000
  6413.21   0.0000000000   0.0000000000   0.0000000000   0.0000000000
  6413.31   0.0000000000   0.0000000000   0.0000000000   0.0000000000
  6413.41   0.0000000000   0.0000000000   0.0000000000   0.0000000000
  6413.51   0.0000000000   0.0000000000   0.0000000000   0.0000000000
  6413.61   0.0000000000   0.0000000000   0.0000000000   0.0000000000
  6413.71   0.0000000000   0.0000000000   0.0000000000   0.0000000000
  6413.81   0.0000000000   0.0000000000   0.0000000000   0.0000000000
  6413.91   0.0000000000   0.0000000000   0.0000000000   0.0000000000
  6414.01   0.0000000000   0.0000000000   0.0000000000   0.0000000000
  6414.11   0.0000000000   0.0000000000   0.0000000000   0.0000000000
  6414.21   0.0000000000   0.0000000000   0.0000000000   0.0000000000
  6414.31   0.0000000000   0.0000000000   0.0000000000   0.0000000000
  6414.41   0.0000000000   0.0000000000   0.0000000000   0.0000000000
  6414.51   0.0000000000   0.0000000000   0.0000000000   0.0000000000
  6414.61   0.0000000000   0.0000000000   0.0000000000   0.0000000000
  6414.71   0.0000000000   0.0000000000   0.0000000000   0.0000000000
  6414.81   0.0000000000   0.0000000000   0.0000000000   0.0000000000
  6414.91   0.0000000000   0.0000000000   0.0000000000   0.0000000000
  6415.02   0.0000000000   0.0000000000   0.0000000000   0.0000000000
  6415.12   0.0000000000   0.0000000000   0.0000000000   0.0000000000
  6415.22   0.0000000000   0.0000000000   0.0000000000   0.0000000000
  6415.32   0.0000000000   0.0000000000   0.0000000000   0.0000000000
  6415.42   0.0000000000   0.0000000000   0.0000000000   0.0000000000
  6415.52   0.0000000000   0.0000000000   0.0000000000   0.0000000000
  6415.62   0.0000000000   0.0000000000   0.0000000000   0.0000000000
  6415.72   0.0000000000   0.0000000000   0.0000000000   0.0000000000
  6415.82   0.0000000000   0.0000000000   0.0000000000   0.0000000000
  6415.92   0.0000000000   0.0000000000   0.0000000000   0.0000000000
  6416.02   0.0000000000   0.0000000000   0.0000000000   0.0000000000
  6416.12   0.0000000000   0.0000000000   0.0000000000   0.0000000000
  6416.22   0.0000000000   0.0000000000   0.0000000000   0.0000000000
  6416.32   0.0000000000   0.0000000000   0.0000000000   0.0000000000
  6416.42   0.0000000000   0.0000000000   0.0000000000   0.0000000000
  6416.52   0.0000000000   0.0000000000   0.0000000000   0.0000000000
  6416.62   0.0000000000   0.0000000000   0.0000000000   0.0000000000
  6416.72   0.0000000000   0.0000000000   0.0000000000   0.0000000000
  6416.82   0.0000000000   0.0000000000   0.0000000000   0.0000000000
  6416.92   0.0000000000   0.0000000000   0.0000000000   0.0000000000
  6417.02   0.0000000000   0.0000000000   0.0000000000   0.0000000000
  6417.12   0.0000000000   0.0000000000   0.0000000000   0.0000000000
  6417.22   0.0000000000   0.0000000000   0.0000000000   0.0000000000
  6417.32   0.0000000000   0.0000000000   0.0000000000   0.0000000000
  6417.42   0.0000000000   0.0000000000   0.0000000000   0.0000000000
  6417.52   0.0000000000   0.0000000000   0.0000000000   0.0000000000
  6417.62   0.0000000000   0.0000000000   0.0000000000   0.0000000000
  6417.72   0.0000000000   0.0000000000   0.0000000000   0.0000000000
  6417.82   0.0000000000   0.0000000000   0.0000000000   0.0000000000
  6417.92   0.0000000000   0.0000000000   0.0000000000   0.0000000000
  6418.02   0.0000000000   0.0000000000   0.0000000000   0.0000000000
  6418.12   0.0000000000   0.0000000000   0.0000000000   0.0000000000
  6418.22   0.0000000000   0.0000000000   0.0000000000   0.0000000000
  6418.32   0.0000000000   0.0000000000   0.0000000000   0.0000000000
  6418.42   0.0000000000   0.0000000000   0.0000000000   0.0000000000
  6418.52   0.0000000000   0.0000000000   0.0000000000   0.0000000000
  6418.62   0.0000000000   0.0000000000   0.0000000000   0.0000000000
  6418.72   0.0000000000   0.0000000000   0.0000000000   0.0000000000
  6418.82   0.0000000000   0.0000000000   0.0000000000   0.0000000000
  6418.92   0.0000000000   0.0000000000   0.0000000000   0.0000000000
  6419.02   0.0000000000   0.0000000000   0.0000000000   0.0000000000
  6419.12   0.0000000000   0.0000000000   0.0000000000   0.0000000000
  6419.22   0.0000000000   0.0000000000   0.0000000000   0.0000000000
  6419.32   0.0000000000   0.0000000000   0.0000000000   0.0000000000
  6419.42   0.0000000000   0.0000000000   0.0000000000   0.0000000000
  6419.52   0.0000000000   0.0000000000   0.0000000000   0.0000000000
  6419.62   0.0000000000   0.0000000000   0.0000000000   0.0000000000
  6419.72   0.0000000000   0.0000000000   0.0000000000   0.0000000000
  6419.82   0.0000000000   0.0000000000   0.0000000000   0.0000000000
  6419.92   0.0000000000   0.0000000000   0.0000000000   0.0000000000
  6420.02   0.0000000000   0.0000000000   0.0000000000   0.0000000000
  6420.12   0.0000000000   0.0000000000   0.0000000000   0.0000000000
  6420.22   0.0000000000   0.0000000000   0.0000000000   0.0000000000
  6420.32   0.0000000000   0.0000000000   0.0000000000   0.0000000000
  6420.42   0.0000000000   0.0000000000   0.0000000000   0.0000000000
  6420.52   0.0000000000   0.0000000000   0.0000000000   0.0000000000
  6420.62   0.0000000000   0.0000000000   0.0000000000   0.0000000000
  6420.72   0.0000000000   0.0000000000   0.0000000000   0.0000000000
  6420.82   0.0000000000   0.0000000000   0.0000000000   0.0000000000
  6420.92   0.0000000000   0.0000000000   0.0000000000   0.0000000000
  6421.02   0.0000000000   0.0000000000   0.0000000000   0.0000000000
  6421.12   0.0000000000   0.0000000000   0.0000000000   0.0000000000
  6421.22   0.0000000000   0.0000000000   0.0000000000   0.0000000000
  6421.32   0.0000000000   0.0000000000   0.0000000000   0.0000000000
  6421.42   0.0000000000   0.0000000000   0.0000000000   0.0000000000
  6421.52   0.0000000000   0.0000000000   0.0000000000   0.0000000000
  6421.62   0.0000000000   0.0000000000   0.0000000000   0.0000000000
  6421.72   0.0000000000   0.0000000000   0.0000000000   0.0000000000
  6421.82   0.0000000000   0.0000000000   0.0000000000   0.0000000000
  6421.92   0.0000000000   0.0000000000   0.0000000000   0.0000000000
  6422.02   0.0000000000   0.0000000000   0.0000000000   0.0000000000
  6422.12   0.0000000000   0.0000000000   0.0000000000   0.0000000000
  6422.22   0.0000000000   0.0000000000   0.0000000000   0.0000000000
  6422.32   0.0000000000   0.0000000000   0.0000000000   0.0000000000
  6422.42   0.0000000000   0.0000000000   0.0000000000   0.0000000000
  6422.52   0.0000000000   0.0000000000   0.0000000000   0.0000000000
  6422.62   0.0000000000   0.0000000000   0.0000000000   0.0000000000
  6422.72   0.0000000000   0.0000000000   0.0000000000   0.0000000000
  6422.82   0.0000000000   0.0000000000   0.0000000000   0.0000000000
  6422.92   0.0000000000   0.0000000000   0.0000000000   0.0000000000
  6423.02   0.0000000000   0.0000000000   0.0000000000   0.0000000000
  6423.12   0.0000000000   0.0000000000   0.0000000000   0.0000000000
  6423.22   0.0000000000   0.0000000000   0.0000000000   0.0000000000
  6423.32   0.0000000000   0.0000000000   0.0000000000   0.0000000000
  6423.42   0.0000000000   0.0000000000   0.0000000000   0.0000000000
  6423.52   0.0000000000   0.0000000000   0.0000000000   0.0000000000
  6423.62   0.0000000000   0.0000000000   0.0000000000   0.0000000000
  6423.72   0.0000000000   0.0000000000   0.0000000000   0.0000000000
  6423.82   0.0000000000   0.0000000000   0.0000000000   0.0000000000
  6423.92   0.0000000000   0.0000000000   0.0000000000   0.0000000000
  6424.02   0.0000000000   0.0000000000   0.0000000000   0.0000000000
  6424.12   0.0000000000   0.0000000000   0.0000000000   0.0000000000
  6424.22   0.0000000000   0.0000000000   0.0000000000   0.0000000000
  6424.32   0.0000000000   0.0000000000   0.0000000000   0.0000000000
  6424.42   0.0000000000   0.0000000000   0.0000000000   0.0000000000
  6424.52   0.0000000000   0.0000000000   0.0000000000   0.0000000000
  6424.62   0.0000000000   0.0000000000   0.0000000000   0.0000000000
  6424.72   0.0000000000   0.0000000000   0.0000000000   0.0000000000
  6424.82   0.0000000000   0.0000000000   0.0000000000   0.0000000000
  6424.92   0.0000000000   0.0000000000   0.0000000000   0.0000000000
  6425.03   0.0000000000   0.0000000000   0.0000000000   0.0000000000
  6425.13   0.0000000000   0.0000000000   0.0000000000   0.0000000000
  6425.23   0.0000000000   0.0000000000   0.0000000000   0.0000000000
  6425.33   0.0000000000   0.0000000000   0.0000000000   0.0000000000
  6425.43   0.0000000000   0.0000000000   0.0000000000   0.0000000000
  6425.53   0.0000000000   0.0000000000   0.0000000000   0.0000000000
  6425.63   0.0000000000   0.0000000000   0.0000000000   0.0000000000
  6425.73   0.0000000000   0.0000000000   0.0000000000   0.0000000000
  6425.83   0.0000000000   0.0000000000   0.0000000000   0.0000000000
  6425.93   0.0000000000   0.0000000000   0.0000000000   0.0000000000
  6426.03   0.0000000000   0.0000000000   0.0000000000   0.0000000000
  6426.13   0.0000000000   0.0000000000   0.0000000000   0.0000000000
  6426.23   0.0000000000   0.0000000000   0.0000000000   0.0000000000
  6426.33   0.0000000000   0.0000000000   0.0000000000   0.0000000000
  6426.43   0.0000000000   0.0000000000   0.0000000000   0.0000000000
  6426.53   0.0000000000   0.0000000000   0.0000000000   0.0000000000
  6426.63   0.0000000000   0.0000000000   0.0000000000   0.0000000000
  6426.73   0.0000000000   0.0000000000   0.0000000000   0.0000000000
  6426.83   0.0000000000   0.0000000000   0.0000000000   0.0000000000
  6426.93   0.0000000000   0.0000000000   0.0000000000   0.0000000000
  6427.03   0.0000000000   0.0000000000   0.0000000000   0.0000000000
  6427.13   0.0000000000   0.0000000000   0.0000000000   0.0000000000
  6427.23   0.0000000000   0.0000000000   0.0000000000   0.0000000000
  6427.33   0.0000000000   0.0000000000   0.0000000000   0.0000000000
  6427.43   0.0000000000   0.0000000000   0.0000000000   0.0000000000
  6427.53   0.0000000000   0.0000000000   0.0000000000   0.0000000000
  6427.63   0.0000000000   0.0000000000   0.0000000000   0.0000000000
  6427.73   0.0000000000   0.0000000000   0.0000000000   0.0000000000
  6427.83   0.0000000000   0.0000000000   0.0000000000   0.0000000000
  6427.93   0.0000000000   0.0000000000   0.0000000000   0.0000000000
  6428.03   0.0000000000   0.0000000000   0.0000000000   0.0000000000
  6428.13   0.0000000000   0.0000000000   0.0000000000   0.0000000000
  6428.23   0.0000000000   0.0000000000   0.0000000000   0.0000000000
  6428.33   0.0000000000   0.0000000000   0.0000000000   0.0000000000
  6428.43   0.0000000000   0.0000000000   0.0000000000   0.0000000000
  6428.53   0.0000000000   0.0000000000   0.0000000000   0.0000000000
  6428.63   0.0000000000   0.0000000000   0.0000000000   0.0000000000
  6428.73   0.0000000000   0.0000000000   0.0000000000   0.0000000000
  6428.83   0.0000000000   0.0000000000   0.0000000000   0.0000000000
  6428.93   0.0000000000   0.0000000000   0.0000000000   0.0000000000
  6429.03   0.0000000000   0.0000000000   0.0000000000   0.0000000000
  6429.13   0.0000000000   0.0000000000   0.0000000000   0.0000000000
  6429.23   0.0000000000   0.0000000000   0.0000000000   0.0000000000
  6429.33   0.0000000000   0.0000000000   0.0000000000   0.0000000000
  6429.43   0.0000000000   0.0000000000   0.0000000000   0.0000000000
  6429.53   0.0000000000   0.0000000000   0.0000000000   0.0000000000
  6429.63   0.0000000000   0.0000000000   0.0000000000   0.0000000000
  6429.73   0.0000000000   0.0000000000   0.0000000000   0.0000000000
  6429.83   0.0000000000   0.0000000000   0.0000000000   0.0000000000
  6429.93   0.0000000000   0.0000000000   0.0000000000   0.0000000000
  6430.03   0.0000000000   0.0000000000   0.0000000000   0.0000000000
  6430.13   0.0000000000   0.0000000000   0.0000000000   0.0000000000
  6430.23   0.0000000000   0.0000000000   0.0000000000   0.0000000000
  6430.33   0.0000000000   0.0000000000   0.0000000000   0.0000000000
  6430.43   0.0000000000   0.0000000000   0.0000000000   0.0000000000
  6430.53   0.0000000000   0.0000000000   0.0000000000   0.0000000000
  6430.63   0.0000000000   0.0000000000   0.0000000000   0.0000000000
  6430.73   0.0000000000   0.0000000000   0.0000000000   0.0000000000
  6430.83   0.0000000000   0.0000000000   0.0000000000   0.0000000000
  6430.93   0.0000000000   0.0000000000   0.0000000000   0.0000000000
  6431.03   0.0000000000   0.0000000000   0.0000000000   0.0000000000
  6431.13   0.0000000000   0.0000000000   0.0000000000   0.0000000000
  6431.23   0.0000000000   0.0000000000   0.0000000000   0.0000000000
  6431.33   0.0000000000   0.0000000000   0.0000000000   0.0000000000
  6431.43   0.0000000000   0.0000000000   0.0000000000   0.0000000000
  6431.53   0.0000000000   0.0000000000   0.0000000000   0.0000000000
  6431.63   0.0000000000   0.0000000000   0.0000000000   0.0000000000
  6431.73   0.0000000000   0.0000000000   0.0000000000   0.0000000000
  6431.83   0.0000000000   0.0000000000   0.0000000000   0.0000000000
  6431.93   0.0000000000   0.0000000000   0.0000000000   0.0000000000
  6432.03   0.0000000000   0.0000000000   0.0000000000   0.0000000000
  6432.13   0.0000000000   0.0000000000   0.0000000000   0.0000000000
  6432.23   0.0000000000   0.0000000000   0.0000000000   0.0000000000
  6432.33   0.0000000000   0.0000000000   0.0000000000   0.0000000000
  6432.43   0.0000000000   0.0000000000   0.0000000000   0.0000000000
  6432.53   0.0000000000   0.0000000000   0.0000000000   0.0000000000
  6432.63   0.0000000000   0.0000000000   0.0000000000   0.0000000000
  6432.73   0.0000000000   0.0000000000   0.0000000000   0.0000000000
  6432.83   0.0000000000   0.0000000000   0.0000000000   0.0000000000
  6432.93   0.0000000000   0.0000000000   0.0000000000   0.0000000000
  6433.03   0.0000000000   0.0000000000   0.0000000000   0.0000000000
  6433.13   0.0000000000   0.0000000000   0.0000000000   0.0000000000
  6433.23   0.0000000000   0.0000000000   0.0000000000   0.0000000000
  6433.33   0.0000000000   0.0000000000   0.0000000000   0.0000000000
  6433.43   0.0000000000   0.0000000000   0.0000000000   0.0000000000
  6433.53   0.0000000000   0.0000000000   0.0000000000   0.0000000000
  6433.63   0.0000000000   0.0000000000   0.0000000000   0.0000000000
  6433.73   0.0000000000   0.0000000000   0.0000000000   0.0000000000
  6433.83   0.0000000000   0.0000000000   0.0000000000   0.0000000000
  6433.93   0.0000000000   0.0000000000   0.0000000000   0.0000000000
  6434.03   0.0000000000   0.0000000000   0.0000000000   0.0000000000
  6434.13   0.0000000000   0.0000000000   0.0000000000   0.0000000000
  6434.23   0.0000000000   0.0000000000   0.0000000000   0.0000000000
  6434.33   0.0000000000   0.0000000000   0.0000000000   0.0000000000
  6434.43   0.0000000000   0.0000000000   0.0000000000   0.0000000000
  6434.53   0.0000000000   0.0000000000   0.0000000000   0.0000000000
  6434.63   0.0000000000   0.0000000000   0.0000000000   0.0000000000
  6434.73   0.0000000000   0.0000000000   0.0000000000   0.0000000000
  6434.83   0.0000000000   0.0000000000   0.0000000000   0.0000000000
  6434.93   0.0000000000   0.0000000000   0.0000000000   0.0000000000
  6435.04   0.0000000000   0.0000000000   0.0000000000   0.0000000000
  6435.14   0.0000000000   0.0000000000   0.0000000000   0.0000000000
  6435.24   0.0000000000   0.0000000000   0.0000000000   0.0000000000
  6435.34   0.0000000000   0.0000000000   0.0000000000   0.0000000000
  6435.44   0.0000000000   0.0000000000   0.0000000000   0.0000000000
  6435.54   0.0000000000   0.0000000000   0.0000000000   0.0000000000
  6435.64   0.0000000000   0.0000000000   0.0000000000   0.0000000000
  6435.74   0.0000000000   0.0000000000   0.0000000000   0.0000000000
  6435.84   0.0000000000   0.0000000000   0.0000000000   0.0000000000
  6435.94   0.0000000000   0.0000000000   0.0000000000   0.0000000000
  6436.04   0.0000000000   0.0000000000   0.0000000000   0.0000000000
  6436.14   0.0000000000   0.0000000000   0.0000000000   0.0000000000
  6436.24   0.0000000000   0.0000000000   0.0000000000   0.0000000000
  6436.34   0.0000000000   0.0000000000   0.0000000000   0.0000000000
  6436.44   0.0000000000   0.0000000000   0.0000000000   0.0000000000
  6436.54   0.0000000000   0.0000000000   0.0000000000   0.0000000000
  6436.64   0.0000000000   0.0000000000   0.0000000000   0.0000000000
  6436.74   0.0000000000   0.0000000000   0.0000000000   0.0000000000
  6436.84   0.0000000000   0.0000000000   0.0000000000   0.0000000000
  6436.94   0.0000000000   0.0000000000   0.0000000000   0.0000000000
  6437.04   0.0000000000   0.0000000000   0.0000000000   0.0000000000
  6437.14   0.0000000000   0.0000000000   0.0000000000   0.0000000000
  6437.24   0.0000000000   0.0000000000   0.0000000000   0.0000000000
  6437.34   0.0000000000   0.0000000000   0.0000000000   0.0000000000
  6437.44   0.0000000000   0.0000000000   0.0000000000   0.0000000000
  6437.54   0.0000000000   0.0000000000   0.0000000000   0.0000000000
  6437.64   0.0000000000   0.0000000000   0.0000000000   0.0000000000
  6437.74   0.0000000000   0.0000000000   0.0000000000   0.0000000000
  6437.84   0.0000000000   0.0000000000   0.0000000000   0.0000000000
  6437.94   0.0000000000   0.0000000000   0.0000000000   0.0000000000
  6438.04   0.0000000000   0.0000000000   0.0000000000   0.0000000000
  6438.14   0.0000000000   0.0000000000   0.0000000000   0.0000000000
  6438.24   0.0000000000   0.0000000000   0.0000000000   0.0000000000
  6438.34   0.0000000000   0.0000000000   0.0000000000   0.0000000000
  6438.44   0.0000000000   0.0000000000   0.0000000000   0.0000000000
  6438.54   0.0000000000   0.0000000000   0.0000000000   0.0000000000
  6438.64   0.0000000000   0.0000000000   0.0000000000   0.0000000000
  6438.74   0.0000000000   0.0000000000   0.0000000000   0.0000000000
  6438.84   0.0000000000   0.0000000000   0.0000000000   0.0000000000
  6438.94   0.0000000000   0.0000000000   0.0000000000   0.0000000000
  6439.04   0.0000000000   0.0000000000   0.0000000000   0.0000000000
  6439.14   0.0000000000   0.0000000000   0.0000000000   0.0000000000
  6439.24   0.0000000000   0.0000000000   0.0000000000   0.0000000000
  6439.34   0.0000000000   0.0000000000   0.0000000000   0.0000000000
  6439.44   0.0000000000   0.0000000000   0.0000000000   0.0000000000
  6439.54   0.0000000000   0.0000000000   0.0000000000   0.0000000000
  6439.64   0.0000000000   0.0000000000   0.0000000000   0.0000000000
  6439.74   0.0000000000   0.0000000000   0.0000000000   0.0000000000
  6439.84   0.0000000000   0.0000000000   0.0000000000   0.0000000000
  6439.94   0.0000000000   0.0000000000   0.0000000000   0.0000000000
  6440.04   0.0000000000   0.0000000000   0.0000000000   0.0000000000
  6440.14   0.0000000000   0.0000000000   0.0000000000   0.0000000000
  6440.24   0.0000000000   0.0000000000   0.0000000000   0.0000000000
  6440.34   0.0000000000   0.0000000000   0.0000000000   0.0000000000
  6440.44   0.0000000000   0.0000000000   0.0000000000   0.0000000000
  6440.54   0.0000000000   0.0000000000   0.0000000000   0.0000000000
  6440.64   0.0000000000   0.0000000000   0.0000000000   0.0000000000
  6440.74   0.0000000000   0.0000000000   0.0000000000   0.0000000000
  6440.84   0.0000000000   0.0000000000   0.0000000000   0.0000000000
  6440.94   0.0000000000   0.0000000000   0.0000000000   0.0000000000
  6441.04   0.0000000000   0.0000000000   0.0000000000   0.0000000000
  6441.14   0.0000000000   0.0000000000   0.0000000000   0.0000000000
  6441.24   0.0000000000   0.0000000000   0.0000000000   0.0000000000
  6441.34   0.0000000000   0.0000000000   0.0000000000   0.0000000000
  6441.44   0.0000000000   0.0000000000   0.0000000000   0.0000000000
  6441.54   0.0000000000   0.0000000000   0.0000000000   0.0000000000
  6441.64   0.0000000000   0.0000000000   0.0000000000   0.0000000000
  6441.74   0.0000000000   0.0000000000   0.0000000000   0.0000000000
  6441.84   0.0000000000   0.0000000000   0.0000000000   0.0000000000
  6441.94   0.0000000000   0.0000000000   0.0000000000   0.0000000000
  6442.04   0.0000000000   0.0000000000   0.0000000000   0.0000000000
  6442.14   0.0000000000   0.0000000000   0.0000000000   0.0000000000
  6442.24   0.0000000000   0.0000000000   0.0000000000   0.0000000000
  6442.34   0.0000000000   0.0000000000   0.0000000000   0.0000000000
  6442.44   0.0000000000   0.0000000000   0.0000000000   0.0000000000
  6442.54   0.0000000000   0.0000000000   0.0000000000   0.0000000000
  6442.64   0.0000000000   0.0000000000   0.0000000000   0.0000000000
  6442.74   0.0000000000   0.0000000000   0.0000000000   0.0000000000
  6442.84   0.0000000000   0.0000000000   0.0000000000   0.0000000000
  6442.94   0.0000000000   0.0000000000   0.0000000000   0.0000000000
  6443.04   0.0000000000   0.0000000000   0.0000000000   0.0000000000
  6443.14   0.0000000000   0.0000000000   0.0000000000   0.0000000000
  6443.24   0.0000000000   0.0000000000   0.0000000000   0.0000000000
  6443.34   0.0000000000   0.0000000000   0.0000000000   0.0000000000
  6443.44   0.0000000000   0.0000000000   0.0000000000   0.0000000000
  6443.54   0.0000000000   0.0000000000   0.0000000000   0.0000000000
  6443.64   0.0000000000   0.0000000000   0.0000000000   0.0000000000
  6443.74   0.0000000000   0.0000000000   0.0000000000   0.0000000000
  6443.84   0.0000000000   0.0000000000   0.0000000000   0.0000000000
  6443.94   0.0000000000   0.0000000000   0.0000000000   0.0000000000
  6444.04   0.0000000000   0.0000000000   0.0000000000   0.0000000000
  6444.14   0.0000000000   0.0000000000   0.0000000000   0.0000000000
  6444.24   0.0000000000   0.0000000000   0.0000000000   0.0000000000
  6444.34   0.0000000000   0.0000000000   0.0000000000   0.0000000000
  6444.44   0.0000000000   0.0000000000   0.0000000000   0.0000000000
  6444.54   0.0000000000   0.0000000000   0.0000000000   0.0000000000
  6444.64   0.0000000000   0.0000000000   0.0000000000   0.0000000000
  6444.74   0.0000000000   0.0000000000   0.0000000000   0.0000000000
  6444.84   0.0000000000   0.0000000000   0.0000000000   0.0000000000
  6444.94   0.0000000000   0.0000000000   0.0000000000   0.0000000000
  6445.05   0.0000000000   0.0000000000   0.0000000000   0.0000000000
  6445.15   0.0000000000   0.0000000000   0.0000000000   0.0000000000
  6445.25   0.0000000000   0.0000000000   0.0000000000   0.0000000000
  6445.35   0.0000000000   0.0000000000   0.0000000000   0.0000000000
  6445.45   0.0000000386   0.0000000175   0.0000000058   0.0000000153
  6445.55   0.0000001350   0.0000000571   0.0000000189   0.0000000590
  6445.65   0.0000003836   0.0000001618   0.0000000536   0.0000001681
  6445.75   0.0000010490   0.0000004416   0.0000001461   0.0000004614
  6445.85   0.0000027818   0.0000011649   0.0000003863   0.0000012306
  6445.95   0.0000070562   0.0000029460   0.0000009761   0.0000031340
  6446.05   0.0000172308   0.0000071710   0.0000023745   0.0000076853
  6446.15   0.0000405086   0.0000168014   0.0000055607   0.0000181465
  6446.25   0.0000916867   0.0000378909   0.0000125365   0.0000412591
  6446.35   0.0001998032   0.0000822557   0.0000272111   0.0000903361
  6446.45   0.0004192318   0.0001718907   0.0000568661   0.0001904745
  6446.55   0.0008470173   0.0003458047   0.0001144269   0.0003867845
  6446.65   0.0016478773   0.0006697128   0.0002217146   0.0007564477
  6446.75   0.0030873358   0.0012487071   0.0004136989   0.0014249259
  6446.85   0.0055705417   0.0022416679   0.0007434168   0.0025854500
  6446.95   0.0096804845   0.0038748027   0.0012866965   0.0045189731
  6447.05   0.0162038560   0.0064495590   0.0021451480   0.0076091286
  6447.15   0.0261275932   0.0103383297   0.0034452565   0.0123439744
  6447.25   0.0405869303   0.0159610770   0.0053311371   0.0192946657
  6447.35   0.0607477339   0.0237369890   0.0079489218   0.0290617474
  6447.45   0.0876178453   0.0340111439   0.0114221749   0.0421844175
  6447.55   0.1218000320   0.0469628762   0.0158201494   0.0590168550
  6447.65   0.1632245864   0.0625128420   0.0211237284   0.0795878131
  6447.75   0.2109224499   0.0802535562   0.0271966529   0.1034719785
  6447.85   0.2629119704   0.0994310356   0.0337709933   0.1297096141
  6447.95   0.3162655254   0.1190002756   0.0404547585   0.1568100974
  6448.05   0.3673909847   0.1377624843   0.0467656496   0.1828623938
  6448.15   0.4125125628   0.1545709467   0.0521888475   0.2057522579
  6448.25   0.4482777763   0.1685699412   0.0562499453   0.2234573410
  6448.35   0.4723705702   0.1794152146   0.0585888384   0.2343659509
  6448.45   0.4839923623   0.1874214617   0.0590185199   0.2375518215
  6448.55   0.4840922832   0.1935948107   0.0575552619   0.2329416849
  6448.65   0.4752822335   0.1995338562   0.0544131080   0.2213348024
  6448.75   0.4614462283   0.2072138225   0.0499641304   0.2042678889
  6448.85   0.4471244710   0.2186952412   0.0446739605   0.1837549792
  6448.95   0.4367995178   0.2358127416   0.0390273313   0.1619592594
  6449.05   0.4342225803   0.2598975624   0.0334594367   0.1408655005
  6449.15   0.4418932397   0.2915716594   0.0283058524   0.1220157447
  6449.25   0.4607580184   0.3306292943   0.0237778984   0.1063509269
  6449.35   0.4901405423   0.3760029237   0.0199636082   0.0941741793
  6449.45   0.5278748159   0.4258009154   0.0168488537   0.0852252653
  6449.55   0.5705920261   0.4774065643   0.0143499345   0.0788357781
  6449.65   0.6141091622   0.5276365705   0.0123484615   0.0741243980
  6449.75   0.6538761462   0.5729644223   0.0107211716   0.0701908244
  6449.85   0.6854467213   0.6098123389   0.0093604094   0.0662742391
  6449.95   0.7049400995   0.6349015110   0.0081842873   0.0618545528
  6450.05   0.7094548996   0.6456278713   0.0071381076   0.0566891506
  6450.15   0.6973897336   0.6404084790   0.0061900484   0.0507914086
  6450.25   0.6686239062   0.6189323371   0.0053243438   0.0443673959
  6450.35   0.6245230630   0.5822564183   0.0045345475   0.0377322338
  6450.45   0.5677590430   0.5327135879   0.0038183979   0.0312271595
  6450.55   0.5019655777   0.4736375591   0.0031747378   0.0251533512
  6450.65   0.4312829496   0.4089497980   0.0026021684   0.0197310261
  6450.75   0.3598660087   0.3426826492   0.0020987630   0.0150846177
  6450.85   0.2914348418   0.2785236971   0.0016621704   0.0112489803
  6450.95   0.2289347409   0.2194564470   0.0012896732   0.0081886173
  6451.05   0.1743458925   0.1675460045   0.0009780535   0.0058218265
  6451.15   0.1286509147   0.1238840333   0.0007233412   0.0040435311
  6451.25   0.0919383985   0.0886745452   0.0005206096   0.0027432355
  6451.35   0.0635998417   0.0614188521   0.0003639662   0.0018170171
  6451.45   0.0425689451   0.0411480708   0.0002467683   0.0011741015
  6451.55   0.0275562903   0.0266549152   0.0001620318   0.0007393406
  6451.65   0.0172450444   0.0166889614   0.0001029209   0.0004531606
  6451.75   0.0104294078   0.0100962197   0.0000631824   0.0002700051
  6451.85   0.0060933227   0.0058996772   0.0000374582   0.0001561870
  6451.95   0.0034380080   0.0033289671   0.0000214335   0.0000876075
  6452.05   0.0018727853   0.0018133579   0.0000118310   0.0000475965
  6452.15   0.0009846425   0.0009533237   0.0000062974   0.0000250215
  6452.25   0.0004995397   0.0004835917   0.0000032313   0.0000127168
  6452.35   0.0002444811   0.0002366405   0.0000015976   0.0000062431
  6452.45   0.0001154137   0.0001116929   0.0000007613   0.0000029595
  6452.55   0.0000525410   0.0000508378   0.0000003495   0.0000013538
  6452.65   0.0000230620   0.0000223101   0.0000001546   0.0000005973
  6452.75   0.0000097451   0.0000094289   0.0000000656   0.0000002506
  6452.85   0.0000039759   0.0000038459   0.0000000269   0.0000001031
  6452.95   0.0000015633   0.0000015118   0.0000000106   0.0000000408
  6453.05   0.0000005803   0.0000005607   0.0000000040   0.0000000155
  6453.15   0.0000002125   0.0000002053   0.0000000015   0.0000000057
  6453.25   0.0000000711   0.0000000686   0.0000000005   0.0000000019
  6453.35   0.0000000173   0.0000000166   0.0000000001   0.0000000006
  6453.45   0.0000000000   0.0000000000   0.0000000000   0.0000000000
  6453.55   0.0000000000   0.0000000000   0.0000000000   0.0000000000
  6453.65   0.0000000000   0.0000000000   0.0000000000   0.0000000000
  6453.75   0.0000000000   0.0000000000   0.0000000000   0.0000000000
  6453.85   0.0000000000   0.0000000000   0.0000000000   0.0000000000
  6453.95   0.0000000000   0.0000000000   0.0000000000   0.0000000000
  6454.05   0.0000000000   0.0000000000   0.0000000000   0.0000000000
  6454.15   0.0000000000   0.0000000000   0.0000000000   0.0000000000
  6454.25   0.0000000000   0.0000000000   0.0000000000   0.0000000000
  6454.35   0.0000000000   0.0000000000   0.0000000000   0.0000000000
  6454.45   0.0000000000   0.0000000000   0.0000000000   0.0000000000
  6454.55   0.0000000000   0.0000000000   0.0000000000   0.0000000000
  6454.65   0.0000000000   0.0000000000   0.0000000000   0.0000000000
  6454.75   0.0000000000   0.0000000000   0.0000000000   0.0000000000
  6454.85   0.0000000000   0.0000000000   0.0000000000   0.0000000000
  6454.95   0.0000000000   0.0000000000   0.0000000000   0.0000000000
  6455.06   0.0000000000   0.0000000000   0.0000000000   0.0000000000
  6455.16   0.0000000000   0.0000000000   0.0000000000   0.0000000000
  6455.26   0.0000000000   0.0000000000   0.0000000000   0.0000000000
  6455.36   0.0000000000   0.0000000000   0.0000000000   0.0000000000
  6455.46   0.0000000000   0.0000000000   0.0000000000   0.0000000000
  6455.56   0.0000000000   0.0000000000   0.0000000000   0.0000000000
  6455.66   0.0000000000   0.0000000000   0.0000000000   0.0000000000
  6455.76   0.0000000000   0.0000000000   0.0000000000   0.0000000000
  6455.86   0.0000000000   0.0000000000   0.0000000000   0.0000000000
  6455.96   0.0000000000   0.0000000000   0.0000000000   0.0000000000
  6456.06   0.0000000000   0.0000000000   0.0000000000   0.0000000000
  6456.16   0.0000000000   0.0000000000   0.0000000000   0.0000000000
  6456.26   0.0000000000   0.0000000000   0.0000000000   0.0000000000
  6456.36   0.0000000000   0.0000000000   0.0000000000   0.0000000000
  6456.46   0.0000000000   0.0000000000   0.0000000000   0.0000000000
  6456.56   0.0000000000   0.0000000000   0.0000000000   0.0000000000
  6456.66   0.0000000000   0.0000000000   0.0000000000   0.0000000000
  6456.76   0.0000000000   0.0000000000   0.0000000000   0.0000000000
  6456.86   0.0000000000   0.0000000000   0.0000000000   0.0000000000
  6456.96   0.0000000000   0.0000000000   0.0000000000   0.0000000000
  6457.06   0.0000000000   0.0000000000   0.0000000000   0.0000000000
  6457.16   0.0000000000   0.0000000000   0.0000000000   0.0000000000
  6457.26   0.0000000000   0.0000000000   0.0000000000   0.0000000000
  6457.36   0.0000000000   0.0000000000   0.0000000000   0.0000000000
  6457.46   0.0000000000   0.0000000000   0.0000000000   0.0000000000
  6457.56   0.0000000000   0.0000000000   0.0000000000   0.0000000000
  6457.66   0.0000000000   0.0000000000   0.0000000000   0.0000000000
  6457.76   0.0000000000   0.0000000000   0.0000000000   0.0000000000
  6457.86   0.0000000000   0.0000000000   0.0000000000   0.0000000000
  6457.96   0.0000000000   0.0000000000   0.0000000000   0.0000000000
  6458.06   0.0000000000   0.0000000000   0.0000000000   0.0000000000
  6458.16   0.0000000000   0.0000000000   0.0000000000   0.0000000000
  6458.26   0.0000000000   0.0000000000   0.0000000000   0.0000000000
  6458.36   0.0000000000   0.0000000000   0.0000000000   0.0000000000
  6458.46   0.0000000000   0.0000000000   0.0000000000   0.0000000000
  6458.56   0.0000000000   0.0000000000   0.0000000000   0.0000000000
  6458.66   0.0000000000   0.0000000000   0.0000000000   0.0000000000
  6458.76   0.0000000000   0.0000000000   0.0000000000   0.0000000000
  6458.86   0.0000000000   0.0000000000   0.0000000000   0.0000000000
  6458.96   0.0000000000   0.0000000000   0.0000000000   0.0000000000
  6459.06   0.0000000000   0.0000000000   0.0000000000   0.0000000000
  6459.16   0.0000000000   0.0000000000   0.0000000000   0.0000000000
  6459.26   0.0000000000   0.0000000000   0.0000000000   0.0000000000
  6459.36   0.0000000000   0.0000000000   0.0000000000   0.0000000000
  6459.46   0.0000000000   0.0000000000   0.0000000000   0.0000000000
  6459.56   0.0000000000   0.0000000000   0.0000000000   0.0000000000
  6459.66   0.0000000000   0.0000000000   0.0000000000   0.0000000000
  6459.76   0.0000000000   0.0000000000   0.0000000000   0.0000000000
  6459.86   0.0000000000   0.0000000000   0.0000000000   0.0000000000
  6459.96   0.0000000000   0.0000000000   0.0000000000   0.0000000000
  6460.06   0.0000000000   0.0000000000   0.0000000000   0.0000000000
  6460.16   0.0000000000   0.0000000000   0.0000000000   0.0000000000
  6460.26   0.0000000000   0.0000000000   0.0000000000   0.0000000000
  6460.36   0.0000000000   0.0000000000   0.0000000000   0.0000000000
  6460.46   0.0000000000   0.0000000000   0.0000000000   0.0000000000
  6460.56   0.0000000000   0.0000000000   0.0000000000   0.0000000000
  6460.66   0.0000000000   0.0000000000   0.0000000000   0.0000000000
  6460.76   0.0000000000   0.0000000000   0.0000000000   0.0000000000
  6460.86   0.0000000000   0.0000000000   0.0000000000   0.0000000000
  6460.96   0.0000000000   0.0000000000   0.0000000000   0.0000000000
  6461.06   0.0000000000   0.0000000000   0.0000000000   0.0000000000
  6461.16   0.0000000000   0.0000000000   0.0000000000   0.0000000000
  6461.26   0.0000000000   0.0000000000   0.0000000000   0.0000000000
  6461.36   0.0000000000   0.0000000000   0.0000000000   0.0000000000
  6461.46   0.0000000000   0.0000000000   0.0000000000   0.0000000000
  6461.56   0.0000000000   0.0000000000   0.0000000000   0.0000000000
  6461.66   0.0000000000   0.0000000000   0.0000000000   0.0000000000
  6461.76   0.0000000000   0.0000000000   0.0000000000   0.0000000000
  6461.86   0.0000000000   0.0000000000   0.0000000000   0.0000000000
  6461.96   0.0000000000   0.0000000000   0.0000000000   0.0000000000
  6462.06   0.0000000000   0.0000000000   0.0000000000   0.0000000000
  6462.16   0.0000000000   0.0000000000   0.0000000000   0.0000000000
  6462.26   0.0000000000   0.0000000000   0.0000000000   0.0000000000
  6462.36   0.0000000000   0.0000000000   0.0000000000   0.0000000000
  6462.46   0.0000000000   0.0000000000   0.0000000000   0.0000000000
  6462.56   0.0000000000   0.0000000000   0.0000000000   0.0000000000
  6462.66   0.0000000000   0.0000000000   0.0000000000   0.0000000000
  6462.76   0.0000000000   0.0000000000   0.0000000000   0.0000000000
  6462.86   0.0000000000   0.0000000000   0.0000000000   0.0000000000
  6462.96   0.0000000000   0.0000000000   0.0000000000   0.0000000000
  6463.06   0.0000000000   0.0000000000   0.0000000000   0.0000000000
  6463.16   0.0000000000   0.0000000000   0.0000000000   0.0000000000
  6463.26   0.0000000000   0.0000000000   0.0000000000   0.0000000000
  6463.36   0.0000000000   0.0000000000   0.0000000000   0.0000000000
  6463.46   0.0000000000   0.0000000000   0.0000000000   0.0000000000
  6463.56   0.0000000000   0.0000000000   0.0000000000   0.0000000000
  6463.66   0.0000000000   0.0000000000   0.0000000000   0.0000000000
  6463.76   0.0000000000   0.0000000000   0.0000000000   0.0000000000
  6463.86   0.0000000000   0.0000000000   0.0000000000   0.0000000000
  6463.96   0.0000000000   0.0000000000   0.0000000000   0.0000000000
  6464.06   0.0000000000   0.0000000000   0.0000000000   0.0000000000
  6464.16   0.0000000000   0.0000000000   0.0000000000   0.0000000000
  6464.26   0.0000000000   0.0000000000   0.0000000000   0.0000000000
  6464.36   0.0000000000   0.0000000000   0.0000000000   0.0000000000
  6464.46   0.0000000000   0.0000000000   0.0000000000   0.0000000000
  6464.56   0.0000000000   0.0000000000   0.0000000000   0.0000000000
  6464.66   0.0000000000   0.0000000000   0.0000000000   0.0000000000
  6464.76   0.0000000000   0.0000000000   0.0000000000   0.0000000000
  6464.86   0.0000000000   0.0000000000   0.0000000000   0.0000000000
  6464.96   0.0000000000   0.0000000000   0.0000000000   0.0000000000
  6465.07   0.0000000000   0.0000000000   0.0000000000   0.0000000000
  6465.17   0.0000000000   0.0000000000   0.0000000000   0.0000000000
  6465.27   0.0000000000   0.0000000000   0.0000000000   0.0000000000
  6465.37   0.0000000000   0.0000000000   0.0000000000   0.0000000000
  6465.47   0.0000000000   0.0000000000   0.0000000000   0.0000000000
  6465.57   0.0000000000   0.0000000000   0.0000000000   0.0000000000
  6465.67   0.0000000000   0.0000000000   0.0000000000   0.0000000000
  6465.77   0.0000000000   0.0000000000   0.0000000000   0.0000000000
  6465.87   0.0000000000   0.0000000000   0.0000000000   0.0000000000
  6465.97   0.0000000000   0.0000000000   0.0000000000   0.0000000000
  6466.07   0.0000000000   0.0000000000   0.0000000000   0.0000000000
  6466.17   0.0000000000   0.0000000000   0.0000000000   0.0000000000
  6466.27   0.0000000000   0.0000000000   0.0000000000   0.0000000000
  6466.37   0.0000000000   0.0000000000   0.0000000000   0.0000000000
  6466.47   0.0000000000   0.0000000000   0.0000000000   0.0000000000
  6466.57   0.0000000000   0.0000000000   0.0000000000   0.0000000000
  6466.67   0.0000000000   0.0000000000   0.0000000000   0.0000000000
  6466.77   0.0000000000   0.0000000000   0.0000000000   0.0000000000
  6466.87   0.0000000000   0.0000000000   0.0000000000   0.0000000000
  6466.97   0.0000000000   0.0000000000   0.0000000000   0.0000000000
  6467.07   0.0000000000   0.0000000000   0.0000000000   0.0000000000
  6467.17   0.0000000000   0.0000000000   0.0000000000   0.0000000000
  6467.27   0.0000000000   0.0000000000   0.0000000000   0.0000000000
  6467.37   0.0000000000   0.0000000000   0.0000000000   0.0000000000
  6467.47   0.0000000000   0.0000000000   0.0000000000   0.0000000000
  6467.57   0.0000000000   0.0000000000   0.0000000000   0.0000000000
  6467.67   0.0000000000   0.0000000000   0.0000000000   0.0000000000
  6467.77   0.0000000000   0.0000000000   0.0000000000   0.0000000000
  6467.87   0.0000000000   0.0000000000   0.0000000000   0.0000000000
  6467.97   0.0000000000   0.0000000000   0.0000000000   0.0000000000
  6468.07   0.0000000000   0.0000000000   0.0000000000   0.0000000000
  6468.17   0.0000000000   0.0000000000   0.0000000000   0.0000000000
  6468.27   0.0000000000   0.0000000000   0.0000000000   0.0000000000
  6468.37   0.0000000000   0.0000000000   0.0000000000   0.0000000000
  6468.47   0.0000000000   0.0000000000   0.0000000000   0.0000000000
  6468.57   0.0000000000   0.0000000000   0.0000000000   0.0000000000
  6468.67   0.0000000000   0.0000000000   0.0000000000   0.0000000000
  6468.77   0.0000000000   0.0000000000   0.0000000000   0.0000000000
  6468.87   0.0000000000   0.0000000000   0.0000000000   0.0000000000
  6468.97   0.0000000000   0.0000000000   0.0000000000   0.0000000000
  6469.07   0.0000000000   0.0000000000   0.0000000000   0.0000000000
  6469.17   0.0000000000   0.0000000000   0.0000000000   0.0000000000
  6469.27   0.0000000000   0.0000000000   0.0000000000   0.0000000000
  6469.37   0.0000000000   0.0000000000   0.0000000000   0.0000000000
  6469.47   0.0000000000   0.0000000000   0.0000000000   0.0000000000
  6469.57   0.0000000000   0.0000000000   0.0000000000   0.0000000000
  6469.67   0.0000000000   0.0000000000   0.0000000000   0.0000000000
  6469.77   0.0000000000   0.0000000000   0.0000000000   0.0000000000
  6469.87   0.0000000000   0.0000000000   0.0000000000   0.0000000000
  6469.97   0.0000000000   0.0000000000   0.0000000000   0.0000000000
  6470.07   0.0000000000   0.0000000000   0.0000000000   0.0000000000
  6470.17   0.0000000000   0.0000000000   0.0000000000   0.0000000000
  6470.27   0.0000000000   0.0000000000   0.0000000000   0.0000000000
  6470.37   0.0000000000   0.0000000000   0.0000000000   0.0000000000
  6470.47   0.0000000000   0.0000000000   0.0000000000   0.0000000000
  6470.57   0.0000000000   0.0000000000   0.0000000000   0.0000000000
  6470.67   0.0000000000   0.0000000000   0.0000000000   0.0000000000
  6470.77   0.0000000000   0.0000000000   0.0000000000   0.0000000000
  6470.87   0.0000000000   0.0000000000   0.0000000000   0.0000000000
  6470.97   0.0000000000   0.0000000000   0.0000000000   0.0000000000
  6471.07   0.0000000000   0.0000000000   0.0000000000   0.0000000000
  6471.17   0.0000000000   0.0000000000   0.0000000000   0.0000000000
  6471.27   0.0000000000   0.0000000000   0.0000000000   0.0000000000
  6471.37   0.0000000000   0.0000000000   0.0000000000   0.0000000000
  6471.47   0.0000000000   0.0000000000   0.0000000000   0.0000000000
  6471.57   0.0000000000   0.0000000000   0.0000000000   0.0000000000
  6471.67   0.0000000000   0.0000000000   0.0000000000   0.0000000000
  6471.77   0.0000000000   0.0000000000   0.0000000000   0.0000000000
  6471.87   0.0000000000   0.0000000000   0.0000000000   0.0000000000
  6471.97   0.0000000000   0.0000000000   0.0000000000   0.0000000000
  6472.07   0.0000000000   0.0000000000   0.0000000000   0.0000000000
  6472.17   0.0000000000   0.0000000000   0.0000000000   0.0000000000
  6472.27   0.0000000000   0.0000000000   0.0000000000   0.0000000000
  6472.37   0.0000000000   0.0000000000   0.0000000000   0.0000000000
  6472.47   0.0000000000   0.0000000000   0.0000000000   0.0000000000
  6472.57   0.0000000000   0.0000000000   0.0000000000   0.0000000000
  6472.67   0.0000000000   0.0000000000   0.0000000000   0.0000000000
  6472.77   0.0000000000   0.0000000000   0.0000000000   0.0000000000
  6472.87   0.0000000000   0.0000000000   0.0000000000   0.0000000000
  6472.97   0.0000000000   0.0000000000   0.0000000000   0.0000000000
  6473.07   0.0000000000   0.0000000000   0.0000000000   0.0000000000
  6473.17   0.0000000000   0.0000000000   0.0000000000   0.0000000000
  6473.27   0.0000000000   0.0000000000   0.0000000000   0.0000000000
  6473.37   0.0000000000   0.0000000000   0.0000000000   0.0000000000
  6473.47   0.0000000000   0.0000000000   0.0000000000   0.0000000000
  6473.57   0.0000000000   0.0000000000   0.0000000000   0.0000000000
  6473.67   0.0000000000   0.0000000000   0.0000000000   0.0000000000
  6473.77   0.0000000000   0.0000000000   0.0000000000   0.0000000000
  6473.87   0.0000000000   0.0000000000   0.0000000000   0.0000000000
  6473.97   0.0000000000   0.0000000000   0.0000000000   0.0000000000
  6474.07   0.0000000000   0.0000000000   0.0000000000   0.0000000000
  6474.17   0.0000000000   0.0000000000   0.0000000000   0.0000000000
  6474.27   0.0000000000   0.0000000000   0.0000000000   0.0000000000
  6474.37   0.0000000000   0.0000000000   0.0000000000   0.0000000000
  6474.47   0.0000000000   0.0000000000   0.0000000000   0.0000000000
  6474.57   0.0000000000   0.0000000000   0.0000000000   0.0000000000
  6474.67   0.0000000000   0.0000000000   0.0000000000   0.0000000000
  6474.77   0.0000000000   0.0000000000   0.0000000000   0.0000000000
  6474.87   0.0000000000   0.0000000000   0.0000000000   0.0000000000
  6474.97   0.0000000000   0.0000000000   0.0000000000   0.0000000000
  6475.08   0.0000000000   0.0000000000   0.0000000000   0.0000000000
  6475.18   0.0000000000   0.0000000000   0.0000000000   0.0000000000
  6475.28   0.0000000000   0.0000000000   0.0000000000   0.0000000000
  6475.38   0.0000000000   0.0000000000   0.0000000000   0.0000000000
  6475.48   0.0000000000   0.0000000000   0.0000000000   0.0000000000
  6475.58   0.0000000000   0.0000000000   0.0000000000   0.0000000000
  6475.68   0.0000000000   0.0000000000   0.0000000000   0.0000000000
  6475.78   0.0000000000   0.0000000000   0.0000000000   0.0000000000
  6475.88   0.0000000000   0.0000000000   0.0000000000   0.0000000000
  6475.98   0.0000000000   0.0000000000   0.0000000000   0.0000000000
  6476.08   0.0000000000   0.0000000000   0.0000000000   0.0000000000
  6476.18   0.0000000000   0.0000000000   0.0000000000   0.0000000000
  6476.28   0.0000000000   0.0000000000   0.0000000000   0.0000000000
  6476.38   0.0000000000   0.0000000000   0.0000000000   0.0000000000
  6476.48   0.0000000000   0.0000000000   0.0000000000   0.0000000000
  6476.58   0.0000000000   0.0000000000   0.0000000000   0.0000000000
  6476.68   0.0000000000   0.0000000000   0.0000000000   0.0000000000
  6476.78   0.0000000000   0.0000000000   0.0000000000   0.0000000000
  6476.88   0.0000000000   0.0000000000   0.0000000000   0.0000000000
  6476.98   0.0000000000   0.0000000000   0.0000000000   0.0000000000
  6477.08   0.0000000000   0.0000000000   0.0000000000   0.0000000000
  6477.18   0.0000000000   0.0000000000   0.0000000000   0.0000000000
  6477.28   0.0000000000   0.0000000000   0.0000000000   0.0000000000
  6477.38   0.0000000000   0.0000000000   0.0000000000   0.0000000000
  6477.48   0.0000000000   0.0000000000   0.0000000000   0.0000000000
  6477.58   0.0000000000   0.0000000000   0.0000000000   0.0000000000
  6477.68   0.0000000000   0.0000000000   0.0000000000   0.0000000000
  6477.78   0.0000000000   0.0000000000   0.0000000000   0.0000000000
  6477.88   0.0000000000   0.0000000000   0.0000000000   0.0000000000
  6477.98   0.0000000000   0.0000000000   0.0000000000   0.0000000000
  6478.08   0.0000000000   0.0000000000   0.0000000000   0.0000000000
  6478.18   0.0000000000   0.0000000000   0.0000000000   0.0000000000
  6478.28   0.0000000000   0.0000000000   0.0000000000   0.0000000000
  6478.38   0.0000000000   0.0000000000   0.0000000000   0.0000000000
  6478.48   0.0000000000   0.0000000000   0.0000000000   0.0000000000
  6478.58   0.0000000000   0.0000000000   0.0000000000   0.0000000000
  6478.68   0.0000000000   0.0000000000   0.0000000000   0.0000000000
  6478.78   0.0000000000   0.0000000000   0.0000000000   0.0000000000
  6478.88   0.0000000000   0.0000000000   0.0000000000   0.0000000000
  6478.98   0.0000000000   0.0000000000   0.0000000000   0.0000000000
  6479.08   0.0000000000   0.0000000000   0.0000000000   0.0000000000
  6479.18   0.0000000000   0.0000000000   0.0000000000   0.0000000000
  6479.28   0.0000000000   0.0000000000   0.0000000000   0.0000000000
  6479.38   0.0000000000   0.0000000000   0.0000000000   0.0000000000
  6479.48   0.0000000000   0.0000000000   0.0000000000   0.0000000000
  6479.58   0.0000000000   0.0000000000   0.0000000000   0.0000000000
  6479.68   0.0000000000   0.0000000000   0.0000000000   0.0000000000
  6479.78   0.0000000000   0.0000000000   0.0000000000   0.0000000000
  6479.88   0.0000000000   0.0000000000   0.0000000000   0.0000000000
  6479.98   0.0000000000   0.0000000000   0.0000000000   0.0000000000
  6480.08   0.0000000000   0.0000000000   0.0000000000   0.0000000000
  6480.18   0.0000000000   0.0000000000   0.0000000000   0.0000000000
  6480.28   0.0000000000   0.0000000000   0.0000000000   0.0000000000
  6480.38   0.0000000000   0.0000000000   0.0000000000   0.0000000000
  6480.48   0.0000000000   0.0000000000   0.0000000000   0.0000000000
  6480.58   0.0000000000   0.0000000000   0.0000000000   0.0000000000
  6480.68   0.0000000000   0.0000000000   0.0000000000   0.0000000000
  6480.78   0.0000000000   0.0000000000   0.0000000000   0.0000000000
  6480.88   0.0000000000   0.0000000000   0.0000000000   0.0000000000
  6480.98   0.0000000000   0.0000000000   0.0000000000   0.0000000000
  6481.08   0.0000000000   0.0000000000   0.0000000000   0.0000000000
  6481.18   0.0000000000   0.0000000000   0.0000000000   0.0000000000
  6481.28   0.0000000000   0.0000000000   0.0000000000   0.0000000000
  6481.38   0.0000000000   0.0000000000   0.0000000000   0.0000000000
  6481.48   0.0000000000   0.0000000000   0.0000000000   0.0000000000
  6481.58   0.0000000000   0.0000000000   0.0000000000   0.0000000000
  6481.68   0.0000000000   0.0000000000   0.0000000000   0.0000000000
  6481.78   0.0000000000   0.0000000000   0.0000000000   0.0000000000
  6481.88   0.0000000000   0.0000000000   0.0000000000   0.0000000000
  6481.98   0.0000000000   0.0000000000   0.0000000000   0.0000000000
  6482.08   0.0000000000   0.0000000000   0.0000000000   0.0000000000
  6482.18   0.0000000000   0.0000000000   0.0000000000   0.0000000000
  6482.28   0.0000000000   0.0000000000   0.0000000000   0.0000000000
  6482.38   0.0000000000   0.0000000000   0.0000000000   0.0000000000
  6482.48   0.0000000000   0.0000000000   0.0000000000   0.0000000000
  6482.58   0.0000000000   0.0000000000   0.0000000000   0.0000000000
  6482.68   0.0000000000   0.0000000000   0.0000000000   0.0000000000
  6482.78   0.0000000000   0.0000000000   0.0000000000   0.0000000000
  6482.88   0.0000000000   0.0000000000   0.0000000000   0.0000000000
  6482.98   0.0000000000   0.0000000000   0.0000000000   0.0000000000
  6483.08   0.0000000000   0.0000000000   0.0000000000   0.0000000000
  6483.18   0.0000000000   0.0000000000   0.0000000000   0.0000000000
  6483.28   0.0000000000   0.0000000000   0.0000000000   0.0000000000
  6483.38   0.0000000000   0.0000000000   0.0000000000   0.0000000000
  6483.48   0.0000000000   0.0000000000   0.0000000000   0.0000000000
  6483.58   0.0000000000   0.0000000000   0.0000000000   0.0000000000
  6483.68   0.0000000000   0.0000000000   0.0000000000   0.0000000000
  6483.78   0.0000000000   0.0000000000   0.0000000000   0.0000000000
  6483.88   0.0000000000   0.0000000000   0.0000000000   0.0000000000
  6483.98   0.0000000000   0.0000000000   0.0000000000   0.0000000000
  6484.08   0.0000000000   0.0000000000   0.0000000000   0.0000000000
  6484.18   0.0000000000   0.0000000000   0.0000000000   0.0000000000
  6484.28   0.0000000000   0.0000000000   0.0000000000   0.0000000000
  6484.38   0.0000000000   0.0000000000   0.0000000000   0.0000000000
  6484.48   0.0000000000   0.0000000000   0.0000000000   0.0000000000
  6484.58   0.0000000000   0.0000000000   0.0000000000   0.0000000000
  6484.68   0.0000000000   0.0000000000   0.0000000000   0.0000000000
  6484.78   0.0000000000   0.0000000000   0.0000000000   0.0000000000
  6484.88   0.0000000000   0.0000000000   0.0000000000   0.0000000000
  6484.98   0.0000000000   0.0000000000   0.0000000000   0.0000000000
  6485.09   0.0000000000   0.0000000000   0.0000000000   0.0000000000
  6485.19   0.0000000000   0.0000000000   0.0000000000   0.0000000000
  6485.29   0.0000000000   0.0000000000   0.0000000000   0.0000000000
  6485.39   0.0000000000   0.0000000000   0.0000000000   0.0000000000
  6485.49   0.0000000000   0.0000000000   0.0000000000   0.0000000000
  6485.59   0.0000000000   0.0000000000   0.0000000000   0.0000000000
  6485.69   0.0000000000   0.0000000000   0.0000000000   0.0000000000
  6485.79   0.0000000000   0.0000000000   0.0000000000   0.0000000000
  6485.89   0.0000000000   0.0000000000   0.0000000000   0.0000000000
  6485.99   0.0000000000   0.0000000000   0.0000000000   0.0000000000
  6486.09   0.0000000000   0.0000000000   0.0000000000   0.0000000000
  6486.19   0.0000000000   0.0000000000   0.0000000000   0.0000000000
  6486.29   0.0000000000   0.0000000000   0.0000000000   0.0000000000
  6486.39   0.0000000000   0.0000000000   0.0000000000   0.0000000000
  6486.49   0.0000000000   0.0000000000   0.0000000000   0.0000000000
  6486.59   0.0000000000   0.0000000000   0.0000000000   0.0000000000
  6486.69   0.0000000000   0.0000000000   0.0000000000   0.0000000000
  6486.79   0.0000000000   0.0000000000   0.0000000000   0.0000000000
  6486.89   0.0000000000   0.0000000000   0.0000000000   0.0000000000
  6486.99   0.0000000000   0.0000000000   0.0000000000   0.0000000000
  6487.09   0.0000000000   0.0000000000   0.0000000000   0.0000000000
  6487.19   0.0000000000   0.0000000000   0.0000000000   0.0000000000
  6487.29   0.0000000000   0.0000000000   0.0000000000   0.0000000000
  6487.39   0.0000000000   0.0000000000   0.0000000000   0.0000000000
  6487.49   0.0000000000   0.0000000000   0.0000000000   0.0000000000
  6487.59   0.0000000000   0.0000000000   0.0000000000   0.0000000000
  6487.69   0.0000000000   0.0000000000   0.0000000000   0.0000000000
  6487.79   0.0000000000   0.0000000000   0.0000000000   0.0000000000
  6487.89   0.0000000000   0.0000000000   0.0000000000   0.0000000000
  6487.99   0.0000000000   0.0000000000   0.0000000000   0.0000000000
  6488.09   0.0000000000   0.0000000000   0.0000000000   0.0000000000
  6488.19   0.0000000000   0.0000000000   0.0000000000   0.0000000000
  6488.29   0.0000000000   0.0000000000   0.0000000000   0.0000000000
  6488.39   0.0000000000   0.0000000000   0.0000000000   0.0000000000
  6488.49   0.0000000000   0.0000000000   0.0000000000   0.0000000000
  6488.59   0.0000000000   0.0000000000   0.0000000000   0.0000000000
  6488.69   0.0000000000   0.0000000000   0.0000000000   0.0000000000
  6488.79   0.0000000000   0.0000000000   0.0000000000   0.0000000000
  6488.89   0.0000000000   0.0000000000   0.0000000000   0.0000000000
  6488.99   0.0000000000   0.0000000000   0.0000000000   0.0000000000
  6489.09   0.0000000000   0.0000000000   0.0000000000   0.0000000000
  6489.19   0.0000000000   0.0000000000   0.0000000000   0.0000000000
  6489.29   0.0000000000   0.0000000000   0.0000000000   0.0000000000
  6489.39   0.0000000000   0.0000000000   0.0000000000   0.0000000000
  6489.49   0.0000000000   0.0000000000   0.0000000000   0.0000000000
  6489.59   0.0000000000   0.0000000000   0.0000000000   0.0000000000
  6489.69   0.0000000000   0.0000000000   0.0000000000   0.0000000000
  6489.79   0.0000000000   0.0000000000   0.0000000000   0.0000000000
  6489.89   0.0000000000   0.0000000000   0.0000000000   0.0000000000
  6489.99   0.0000000000   0.0000000000   0.0000000000   0.0000000000
  6490.09   0.0000000000   0.0000000000   0.0000000000   0.0000000000
  6490.19   0.0000000000   0.0000000000   0.0000000000   0.0000000000
  6490.29   0.0000000000   0.0000000000   0.0000000000   0.0000000000
  6490.39   0.0000000000   0.0000000000   0.0000000000   0.0000000000
  6490.49   0.0000000000   0.0000000000   0.0000000000   0.0000000000
  6490.59   0.0000000000   0.0000000000   0.0000000000   0.0000000000
  6490.69   0.0000000000   0.0000000000   0.0000000000   0.0000000000
  6490.79   0.0000000000   0.0000000000   0.0000000000   0.0000000000
  6490.89   0.0000000000   0.0000000000   0.0000000000   0.0000000000
  6490.99   0.0000000000   0.0000000000   0.0000000000   0.0000000000
  6491.09   0.0000000000   0.0000000000   0.0000000000   0.0000000000
  6491.19   0.0000000000   0.0000000000   0.0000000000   0.0000000000
  6491.29   0.0000000000   0.0000000000   0.0000000000   0.0000000000
  6491.39   0.0000000000   0.0000000000   0.0000000000   0.0000000000
  6491.49   0.0000000000   0.0000000000   0.0000000000   0.0000000000
  6491.59   0.0000000000   0.0000000000   0.0000000000   0.0000000000
  6491.69   0.0000000000   0.0000000000   0.0000000000   0.0000000000
  6491.79   0.0000000000   0.0000000000   0.0000000000   0.0000000000
  6491.89   0.0000000000   0.0000000000   0.0000000000   0.0000000000
  6491.99   0.0000000000   0.0000000000   0.0000000000   0.0000000000
  6492.09   0.0000000000   0.0000000000   0.0000000000   0.0000000000
  6492.19   0.0000000000   0.0000000000   0.0000000000   0.0000000000
  6492.29   0.0000000000   0.0000000000   0.0000000000   0.0000000000
  6492.39   0.0000000000   0.0000000000   0.0000000000   0.0000000000
  6492.49   0.0000000000   0.0000000000   0.0000000000   0.0000000000
  6492.59   0.0000000000   0.0000000000   0.0000000000   0.0000000000
  6492.69   0.0000000000   0.0000000000   0.0000000000   0.0000000000
  6492.79   0.0000000000   0.0000000000   0.0000000000   0.0000000000
  6492.89   0.0000000000   0.0000000000   0.0000000000   0.0000000000
  6492.99   0.0000000000   0.0000000000   0.0000000000   0.0000000000
  6493.09   0.0000000000   0.0000000000   0.0000000000   0.0000000000
  6493.19   0.0000000000   0.0000000000   0.0000000000   0.0000000000
  6493.29   0.0000000000   0.0000000000   0.0000000000   0.0000000000
  6493.39   0.0000000000   0.0000000000   0.0000000000   0.0000000000
  6493.49   0.0000000000   0.0000000000   0.0000000000   0.0000000000
  6493.59   0.0000000000   0.0000000000   0.0000000000   0.0000000000
  6493.69   0.0000000000   0.0000000000   0.0000000000   0.0000000000
  6493.79   0.0000000000   0.0000000000   0.0000000000   0.0000000000
  6493.89   0.0000000000   0.0000000000   0.0000000000   0.0000000000
  6493.99   0.0000000000   0.0000000000   0.0000000000   0.0000000000
  6494.09   0.0000000000   0.0000000000   0.0000000000   0.0000000000
  6494.19   0.0000000000   0.0000000000   0.0000000000   0.0000000000
  6494.29   0.0000000000   0.0000000000   0.0000000000   0.0000000000
  6494.39   0.0000000000   0.0000000000   0.0000000000   0.0000000000
  6494.49   0.0000000000   0.0000000000   0.0000000000   0.0000000000
  6494.59   0.0000000000   0.0000000000   0.0000000000   0.0000000000
  6494.69   0.0000000000   0.0000000000   0.0000000000   0.0000000000
  6494.79   0.0000000000   0.0000000000   0.0000000000   0.0000000000
  6494.89   0.0000000000   0.0000000000   0.0000000000   0.0000000000
  6494.99   0.0000000000   0.0000000000   0.0000000000   0.0000000000
  6495.10   0.0000000000   0.0000000000   0.0000000000   0.0000000000
  6495.20   0.0000000000   0.0000000000   0.0000000000   0.0000000000
  6495.30   0.0000000000   0.0000000000   0.0000000000   0.0000000000
  6495.40   0.0000000000   0.0000000000   0.0000000000   0.0000000000
  6495.50   0.0000000000   0.0000000000   0.0000000000   0.0000000000
  6495.60   0.0000000000   0.0000000000   0.0000000000   0.0000000000
  6495.70   0.0000000000   0.0000000000   0.0000000000   0.0000000000
  6495.80   0.0000000000   0.0000000000   0.0000000000   0.0000000000
  6495.90   0.0000000000   0.0000000000   0.0000000000   0.0000000000
  6496.00   0.0000000000   0.0000000000   0.0000000000   0.0000000000
  6496.10   0.0000000000   0.0000000000   0.0000000000   0.0000000000
  6496.20   0.0000000000   0.0000000000   0.0000000000   0.0000000000
  6496.30   0.0000000000   0.0000000000   0.0000000000   0.0000000000
  6496.40   0.0000000000   0.0000000000   0.0000000000   0.0000000000
  6496.50   0.0000000000   0.0000000000   0.0000000000   0.0000000000
  6496.60   0.0000000000   0.0000000000   0.0000000000   0.0000000000
  6496.70   0.0000000000   0.0000000000   0.0000000000   0.0000000000
  6496.80   0.0000000000   0.0000000000   0.0000000000   0.0000000000
  6496.90   0.0000000000   0.0000000000   0.0000000000   0.0000000000
  6497.00   0.0000000000   0.0000000000   0.0000000000   0.0000000000
  6497.10   0.0000000000   0.0000000000   0.0000000000   0.0000000000
  6497.20   0.0000000000   0.0000000000   0.0000000000   0.0000000000
  6497.30   0.0000000000   0.0000000000   0.0000000000   0.0000000000
  6497.40   0.0000000000   0.0000000000   0.0000000000   0.0000000000
  6497.50   0.0000000000   0.0000000000   0.0000000000   0.0000000000
  6497.60   0.0000000000   0.0000000000   0.0000000000   0.0000000000
  6497.70   0.0000000000   0.0000000000   0.0000000000   0.0000000000
  6497.80   0.0000000000   0.0000000000   0.0000000000   0.0000000000
  6497.90   0.0000000000   0.0000000000   0.0000000000   0.0000000000
  6498.00   0.0000000000   0.0000000000   0.0000000000   0.0000000000
  6498.10   0.0000000000   0.0000000000   0.0000000000   0.0000000000
  6498.20   0.0000000000   0.0000000000   0.0000000000   0.0000000000
  6498.30   0.0000000000   0.0000000000   0.0000000000   0.0000000000
  6498.40   0.0000000000   0.0000000000   0.0000000000   0.0000000000
  6498.50   0.0000000000   0.0000000000   0.0000000000   0.0000000000
  6498.60   0.0000000000   0.0000000000   0.0000000000   0.0000000000
  6498.70   0.0000000000   0.0000000000   0.0000000000   0.0000000000
  6498.80   0.0000000000   0.0000000000   0.0000000000   0.0000000000
  6498.90   0.0000000000   0.0000000000   0.0000000000   0.0000000000
  6499.00   0.0000000000   0.0000000000   0.0000000000   0.0000000000
  6499.10   0.0000000000   0.0000000000   0.0000000000   0.0000000000
  6499.20   0.0000000000   0.0000000000   0.0000000000   0.0000000000
  6499.30   0.0000000000   0.0000000000   0.0000000000   0.0000000000
  6499.40   0.0000000000   0.0000000000   0.0000000000   0.0000000000
  6499.50   0.0000000000   0.0000000000   0.0000000000   0.0000000000
  6499.60   0.0000000000   0.0000000000   0.0000000000   0.0000000000
  6499.70   0.0000000000   0.0000000000   0.0000000000   0.0000000000
  6499.80   0.0000000000   0.0000000000   0.0000000000   0.0000000000
  6499.90   0.0000000000   0.0000000000   0.0000000000   0.0000000000
  6500.00   0.0000000000   0.0000000000   0.0000000000   0.0000000000
