# Supplementary material for: Tracking nuclear motion in single-molecule magnets using femtosecond X-ray absorption spectroscopy
Source: Nat Commun. 2024 May 14;15:4043. doi: 10.1038/s41467-024-48411-0 (PMC11094174; doi:10.1038/s41467-024-48411-0)
Supplement: Supplementary file 5 — Source Data [file 41467_2024_48411_MOESM5_ESM.zip › Source Data/Data for Figure SI7/DNC60_13.out.absq.dat]

  6400.00   0.0000000000   0.0000000000   0.0000000000   0.0000000000
  6400.10   0.0000000000   0.0000000000   0.0000000000   0.0000000000
  6400.20   0.0000000000   0.0000000000   0.0000000000   0.0000000000
  6400.30   0.0000000000   0.0000000000   0.0000000000   0.0000000000
  6400.40   0.0000000000   0.0000000000   0.0000000000   0.0000000000
  6400.50   0.0000000000   0.0000000000   0.0000000000   0.0000000000
  6400.60   0.0000000000   0.0000000000   0.0000000000   0.0000000000
  6400.70   0.0000000000   0.0000000000   0.0000000000   0.0000000000
  6400.80   0.0000000000   0.0000000000   0.0000000000   0.0000000000
  6400.90   0.0000000000   0.0000000000   0.0000000000   0.0000000000
  6401.00   0.0000000000   0.0000000000   0.0000000000   0.0000000000
  6401.10   0.0000000000   0.0000000000   0.0000000000   0.0000000000
  6401.20   0.0000000000   0.0000000000   0.0000000000   0.0000000000
  6401.30   0.0000000000   0.0000000000   0.0000000000   0.0000000000
  6401.40   0.0000000000   0.0000000000   0.0000000000   0.0000000000
  6401.50   0.0000000000   0.0000000000   0.0000000000   0.0000000000
  6401.60   0.0000000000   0.0000000000   0.0000000000   0.0000000000
  6401.70   0.0000000000   0.0000000000   0.0000000000   0.0000000000
  6401.80   0.0000000000   0.0000000000   0.0000000000   0.0000000000
  6401.90   0.0000000000   0.0000000000   0.0000000000   0.0000000000
  6402.00   0.0000000000   0.0000000000   0.0000000000   0.0000000000
  6402.10   0.0000000000   0.0000000000   0.0000000000   0.0000000000
  6402.20   0.0000000000   0.0000000000   0.0000000000   0.0000000000
  6402.30   0.0000000000   0.0000000000   0.0000000000   0.0000000000
  6402.40   0.0000000000   0.0000000000   0.0000000000   0.0000000000
  6402.50   0.0000000000   0.0000000000   0.0000000000   0.0000000000
  6402.60   0.0000000000   0.0000000000   0.0000000000   0.0000000000
  6402.70   0.0000000000   0.0000000000   0.0000000000   0.0000000000
  6402.80   0.0000000000   0.0000000000   0.0000000000   0.0000000000
  6402.90   0.0000000000   0.0000000000   0.0000000000   0.0000000000
  6403.00   0.0000000000   0.0000000000   0.0000000000   0.0000000000
  6403.10   0.0000000000   0.0000000000   0.0000000000   0.0000000000
  6403.20   0.0000000000   0.0000000000   0.0000000000   0.0000000000
  6403.30   0.0000000000   0.0000000000   0.0000000000   0.0000000000
  6403.40   0.0000000000   0.0000000000   0.0000000000   0.0000000000
  6403.50   0.0000000000   0.0000000000   0.0000000000   0.0000000000
  6403.60   0.0000000000   0.0000000000   0.0000000000   0.0000000000
  6403.70   0.0000000000   0.0000000000   0.0000000000   0.0000000000
  6403.80   0.0000000000   0.0000000000   0.0000000000   0.0000000000
  6403.90   0.0000000000   0.0000000000   0.0000000000   0.0000000000
  6404.00   0.0000000000   0.0000000000   0.0000000000   0.0000000000
  6404.10   0.0000000000   0.0000000000   0.0000000000   0.0000000000
  6404.20   0.0000000000   0.0000000000   0.0000000000   0.0000000000
  6404.30   0.0000000000   0.0000000000   0.0000000000   0.0000000000
  6404.40   0.0000000000   0.0000000000   0.0000000000   0.0000000000
  6404.50   0.0000000000   0.0000000000   0.0000000000   0.0000000000
  6404.60   0.0000000000   0.0000000000   0.0000000000   0.0000000000
  6404.70   0.0000000000   0.0000000000   0.0000000000   0.0000000000
  6404.80   0.0000000000   0.0000000000   0.0000000000   0.0000000000
  6404.90   0.0000000000   0.0000000000   0.0000000000   0.0000000000
  6405.01   0.0000000000   0.0000000000   0.0000000000   0.0000000000
  6405.11   0.0000000000   0.0000000000   0.0000000000   0.0000000000
  6405.21   0.0000000000   0.0000000000   0.0000000000   0.0000000000
  6405.31   0.0000000000   0.0000000000   0.0000000000   0.0000000000
  6405.41   0.0000000000   0.0000000000   0.0000000000   0.0000000000
  6405.51   0.0000000000   0.0000000000   0.0000000000   0.0000000000
  6405.61   0.0000000000   0.0000000000   0.0000000000   0.0000000000
  6405.71   0.0000000000   0.0000000000   0.0000000000   0.0000000000
  6405.81   0.0000000000   0.0000000000   0.0000000000   0.0000000000
  6405.91   0.0000000000   0.0000000000   0.0000000000   0.0000000000
  6406.01   0.0000000000   0.0000000000   0.0000000000   0.0000000000
  6406.11   0.0000000000   0.0000000000   0.0000000000   0.0000000000
  6406.21   0.0000000000   0.0000000000   0.0000000000   0.0000000000
  6406.31   0.0000000000   0.0000000000   0.0000000000   0.0000000000
  6406.41   0.0000000000   0.0000000000   0.0000000000   0.0000000000
  6406.51   0.0000000000   0.0000000000   0.0000000000   0.0000000000
  6406.61   0.0000000000   0.0000000000   0.0000000000   0.0000000000
  6406.71   0.0000000000   0.0000000000   0.0000000000   0.0000000000
  6406.81   0.0000000000   0.0000000000   0.0000000000   0.0000000000
  6406.91   0.0000000000   0.0000000000   0.0000000000   0.0000000000
  6407.01   0.0000000000   0.0000000000   0.0000000000   0.0000000000
  6407.11   0.0000000000   0.0000000000   0.0000000000   0.0000000000
  6407.21   0.0000000000   0.0000000000   0.0000000000   0.0000000000
  6407.31   0.0000000000   0.0000000000   0.0000000000   0.0000000000
  6407.41   0.0000000000   0.0000000000   0.0000000000   0.0000000000
  6407.51   0.0000000000   0.0000000000   0.0000000000   0.0000000000
  6407.61   0.0000000000   0.0000000000   0.0000000000   0.0000000000
  6407.71   0.0000000000   0.0000000000   0.0000000000   0.0000000000
  6407.81   0.0000000000   0.0000000000   0.0000000000   0.0000000000
  6407.91   0.0000000000   0.0000000000   0.0000000000   0.0000000000
  6408.01   0.0000000000   0.0000000000   0.0000000000   0.0000000000
  6408.11   0.0000000000   0.0000000000   0.0000000000   0.0000000000
  6408.21   0.0000000000   0.0000000000   0.0000000000   0.0000000000
  6408.31   0.0000000000   0.0000000000   0.0000000000   0.0000000000
  6408.41   0.0000000000   0.0000000000   0.0000000000   0.0000000000
  6408.51   0.0000000000   0.0000000000   0.0000000000   0.0000000000
  6408.61   0.0000000000   0.0000000000   0.0000000000   0.0000000000
  6408.71   0.0000000000   0.0000000000   0.0000000000   0.0000000000
  6408.81   0.0000000000   0.0000000000   0.0000000000   0.0000000000
  6408.91   0.0000000000   0.0000000000   0.0000000000   0.0000000000
  6409.01   0.0000000000   0.0000000000   0.0000000000   0.0000000000
  6409.11   0.0000000000   0.0000000000   0.0000000000   0.0000000000
  6409.21   0.0000000000   0.0000000000   0.0000000000   0.0000000000
  6409.31   0.0000000000   0.0000000000   0.0000000000   0.0000000000
  6409.41   0.0000000000   0.0000000000   0.0000000000   0.0000000000
  6409.51   0.0000000000   0.0000000000   0.0000000000   0.0000000000
  6409.61   0.0000000000   0.0000000000   0.0000000000   0.0000000000
  6409.71   0.0000000000   0.0000000000   0.0000000000   0.0000000000
  6409.81   0.0000000000   0.0000000000   0.0000000000   0.0000000000
  6409.91   0.0000000000   0.0000000000   0.0000000000   0.0000000000
  6410.01   0.0000000000   0.0000000000   0.0000000000   0.0000000000
  6410.11   0.0000000000   0.0000000000   0.0000000000   0.0000000000
  6410.21   0.0000000000   0.0000000000   0.0000000000   0.0000000000
  6410.31   0.0000000000   0.0000000000   0.0000000000   0.0000000000
  6410.41   0.0000000000   0.0000000000   0.0000000000   0.0000000000
  6410.51   0.0000000000   0.0000000000   0.0000000000   0.0000000000
  6410.61   0.0000000000   0.0000000000   0.0000000000   0.0000000000
  6410.71   0.0000000000   0.0000000000   0.0000000000   0.0000000000
  6410.81   0.0000000000   0.0000000000   0.0000000000   0.0000000000
  6410.91   0.0000000000   0.0000000000   0.0000000000   0.0000000000
  6411.01   0.0000000000   0.0000000000   0.0000000000   0.0000000000
  6411.11   0.0000000000   0.0000000000   0.0000000000   0.0000000000
  6411.21   0.0000000000   0.0000000000   0.0000000000   0.0000000000
  6411.31   0.0000000000   0.0000000000   0.0000000000   0.0000000000
  6411.41   0.0000000000   0.0000000000   0.0000000000   0.0000000000
  6411.51   0.0000000000   0.0000000000   0.0000000000   0.0000000000
  6411.61   0.0000000000   0.0000000000   0.0000000000   0.0000000000
  6411.71   0.0000000000   0.0000000000   0.0000000000   0.0000000000
  6411.81   0.0000000000   0.0000000000   0.0000000000   0.0000000000
  6411.91   0.0000000000   0.0000000000   0.0000000000   0.0000000000
  6412.01   0.0000000000   0.0000000000   0.0000000000   0.0000000000
  6412.11   0.0000000000   0.0000000000   0.0000000000   0.0000000000
  6412.21   0.0000000000   0.0000000000   0.0000000000   0.0000000000
  6412.31   0.0000000000   0.0000000000   0.0000000000   0.0000000000
  6412.41   0.0000000000   0.0000000000   0.0000000000   0.0000000000
  6412.51   0.0000000000   0.0000000000   0.0000000000   0.0000000000
  6412.61   0.0000000000   0.0000000000   0.0000000000   0.0000000000
  6412.71   0.0000000000   0.0000000000   0.0000000000   0.0000000000
  6412.81   0.0000000000   0.0000000000   0.0000000000   0.0000000000
  6412.91   0.0000000000   0.0000000000   0.0000000000   0.0000000000
  6413.01   0.0000000000   0.0000000000   0.0000000000   0.0000000000
  6413.11   0.0000000000   0.0000000000   0.0000000000   0.0000000000
  6413.21   0.0000000000   0.0000000000   0.0000000000   0.0000000000
  6413.31   0.0000000000   0.0000000000   0.0000000000   0.0000000000
  6413.41   0.0000000000   0.0000000000   0.0000000000   0.0000000000
  6413.51   0.0000000000   0.0000000000   0.0000000000   0.0000000000
  6413.61   0.0000000000   0.0000000000   0.0000000000   0.0000000000
  6413.71   0.0000000000   0.0000000000   0.0000000000   0.0000000000
  6413.81   0.0000000000   0.0000000000   0.0000000000   0.0000000000
  6413.91   0.0000000000   0.0000000000   0.0000000000   0.0000000000
  6414.01   0.0000000000   0.0000000000   0.0000000000   0.0000000000
  6414.11   0.0000000000   0.0000000000   0.0000000000   0.0000000000
  6414.21   0.0000000000   0.0000000000   0.0000000000   0.0000000000
  6414.31   0.0000000000   0.0000000000   0.0000000000   0.0000000000
  6414.41   0.0000000000   0.0000000000   0.0000000000   0.0000000000
  6414.51   0.0000000000   0.0000000000   0.0000000000   0.0000000000
  6414.61   0.0000000000   0.0000000000   0.0000000000   0.0000000000
  6414.71   0.0000000000   0.0000000000   0.0000000000   0.0000000000
  6414.81   0.0000000000   0.0000000000   0.0000000000   0.0000000000
  6414.91   0.0000000000   0.0000000000   0.0000000000   0.0000000000
  6415.02   0.0000000000   0.0000000000   0.0000000000   0.0000000000
  6415.12   0.0000000000   0.0000000000   0.0000000000   0.0000000000
  6415.22   0.0000000000   0.0000000000   0.0000000000   0.0000000000
  6415.32   0.0000000000   0.0000000000   0.0000000000   0.0000000000
  6415.42   0.0000000000   0.0000000000   0.0000000000   0.0000000000
  6415.52   0.0000000000   0.0000000000   0.0000000000   0.0000000000
  6415.62   0.0000000000   0.0000000000   0.0000000000   0.0000000000
  6415.72   0.0000000000   0.0000000000   0.0000000000   0.0000000000
  6415.82   0.0000000000   0.0000000000   0.0000000000   0.0000000000
  6415.92   0.0000000000   0.0000000000   0.0000000000   0.0000000000
  6416.02   0.0000000000   0.0000000000   0.0000000000   0.0000000000
  6416.12   0.0000000000   0.0000000000   0.0000000000   0.0000000000
  6416.22   0.0000000000   0.0000000000   0.0000000000   0.0000000000
  6416.32   0.0000000000   0.0000000000   0.0000000000   0.0000000000
  6416.42   0.0000000000   0.0000000000   0.0000000000   0.0000000000
  6416.52   0.0000000000   0.0000000000   0.0000000000   0.0000000000
  6416.62   0.0000000000   0.0000000000   0.0000000000   0.0000000000
  6416.72   0.0000000000   0.0000000000   0.0000000000   0.0000000000
  6416.82   0.0000000000   0.0000000000   0.0000000000   0.0000000000
  6416.92   0.0000000000   0.0000000000   0.0000000000   0.0000000000
  6417.02   0.0000000000   0.0000000000   0.0000000000   0.0000000000
  6417.12   0.0000000000   0.0000000000   0.0000000000   0.0000000000
  6417.22   0.0000000000   0.0000000000   0.0000000000   0.0000000000
  6417.32   0.0000000000   0.0000000000   0.0000000000   0.0000000000
  6417.42   0.0000000000   0.0000000000   0.0000000000   0.0000000000
  6417.52   0.0000000000   0.0000000000   0.0000000000   0.0000000000
  6417.62   0.0000000000   0.0000000000   0.0000000000   0.0000000000
  6417.72   0.0000000000   0.0000000000   0.0000000000   0.0000000000
  6417.82   0.0000000000   0.0000000000   0.0000000000   0.0000000000
  6417.92   0.0000000000   0.0000000000   0.0000000000   0.0000000000
  6418.02   0.0000000000   0.0000000000   0.0000000000   0.0000000000
  6418.12   0.0000000000   0.0000000000   0.0000000000   0.0000000000
  6418.22   0.0000000000   0.0000000000   0.0000000000   0.0000000000
  6418.32   0.0000000000   0.0000000000   0.0000000000   0.0000000000
  6418.42   0.0000000000   0.0000000000   0.0000000000   0.0000000000
  6418.52   0.0000000000   0.0000000000   0.0000000000   0.0000000000
  6418.62   0.0000000000   0.0000000000   0.0000000000   0.0000000000
  6418.72   0.0000000000   0.0000000000   0.0000000000   0.0000000000
  6418.82   0.0000000000   0.0000000000   0.0000000000   0.0000000000
  6418.92   0.0000000000   0.0000000000   0.0000000000   0.0000000000
  6419.02   0.0000000000   0.0000000000   0.0000000000   0.0000000000
  6419.12   0.0000000000   0.0000000000   0.0000000000   0.0000000000
  6419.22   0.0000000000   0.0000000000   0.0000000000   0.0000000000
  6419.32   0.0000000000   0.0000000000   0.0000000000   0.0000000000
  6419.42   0.0000000000   0.0000000000   0.0000000000   0.0000000000
  6419.52   0.0000000000   0.0000000000   0.0000000000   0.0000000000
  6419.62   0.0000000000   0.0000000000   0.0000000000   0.0000000000
  6419.72   0.0000000000   0.0000000000   0.0000000000   0.0000000000
  6419.82   0.0000000000   0.0000000000   0.0000000000   0.0000000000
  6419.92   0.0000000000   0.0000000000   0.0000000000   0.0000000000
  6420.02   0.0000000000   0.0000000000   0.0000000000   0.0000000000
  6420.12   0.0000000000   0.0000000000   0.0000000000   0.0000000000
  6420.22   0.0000000000   0.0000000000   0.0000000000   0.0000000000
  6420.32   0.0000000000   0.0000000000   0.0000000000   0.0000000000
  6420.42   0.0000000000   0.0000000000   0.0000000000   0.0000000000
  6420.52   0.0000000000   0.0000000000   0.0000000000   0.0000000000
  6420.62   0.0000000000   0.0000000000   0.0000000000   0.0000000000
  6420.72   0.0000000000   0.0000000000   0.0000000000   0.0000000000
  6420.82   0.0000000000   0.0000000000   0.0000000000   0.0000000000
  6420.92   0.0000000000   0.0000000000   0.0000000000   0.0000000000
  6421.02   0.0000000000   0.0000000000   0.0000000000   0.0000000000
  6421.12   0.0000000000   0.0000000000   0.0000000000   0.0000000000
  6421.22   0.0000000000   0.0000000000   0.0000000000   0.0000000000
  6421.32   0.0000000000   0.0000000000   0.0000000000   0.0000000000
  6421.42   0.0000000000   0.0000000000   0.0000000000   0.0000000000
  6421.52   0.0000000000   0.0000000000   0.0000000000   0.0000000000
  6421.62   0.0000000000   0.0000000000   0.0000000000   0.0000000000
  6421.72   0.0000000000   0.0000000000   0.0000000000   0.0000000000
  6421.82   0.0000000000   0.0000000000   0.0000000000   0.0000000000
  6421.92   0.0000000000   0.0000000000   0.0000000000   0.0000000000
  6422.02   0.0000000000   0.0000000000   0.0000000000   0.0000000000
  6422.12   0.0000000000   0.0000000000   0.0000000000   0.0000000000
  6422.22   0.0000000000   0.0000000000   0.0000000000   0.0000000000
  6422.32   0.0000000000   0.0000000000   0.0000000000   0.0000000000
  6422.42   0.0000000000   0.0000000000   0.0000000000   0.0000000000
  6422.52   0.0000000000   0.0000000000   0.0000000000   0.0000000000
  6422.62   0.0000000000   0.0000000000   0.0000000000   0.0000000000
  6422.72   0.0000000000   0.0000000000   0.0000000000   0.0000000000
  6422.82   0.0000000000   0.0000000000   0.0000000000   0.0000000000
  6422.92   0.0000000000   0.0000000000   0.0000000000   0.0000000000
  6423.02   0.0000000000   0.0000000000   0.0000000000   0.0000000000
  6423.12   0.0000000000   0.0000000000   0.0000000000   0.0000000000
  6423.22   0.0000000000   0.0000000000   0.0000000000   0.0000000000
  6423.32   0.0000000000   0.0000000000   0.0000000000   0.0000000000
  6423.42   0.0000000000   0.0000000000   0.0000000000   0.0000000000
  6423.52   0.0000000000   0.0000000000   0.0000000000   0.0000000000
  6423.62   0.0000000000   0.0000000000   0.0000000000   0.0000000000
  6423.72   0.0000000000   0.0000000000   0.0000000000   0.0000000000
  6423.82   0.0000000000   0.0000000000   0.0000000000   0.0000000000
  6423.92   0.0000000000   0.0000000000   0.0000000000   0.0000000000
  6424.02   0.0000000000   0.0000000000   0.0000000000   0.0000000000
  6424.12   0.0000000000   0.0000000000   0.0000000000   0.0000000000
  6424.22   0.0000000000   0.0000000000   0.0000000000   0.0000000000
  6424.32   0.0000000000   0.0000000000   0.0000000000   0.0000000000
  6424.42   0.0000000000   0.0000000000   0.0000000000   0.0000000000
  6424.52   0.0000000000   0.0000000000   0.0000000000   0.0000000000
  6424.62   0.0000000000   0.0000000000   0.0000000000   0.0000000000
  6424.72   0.0000000000   0.0000000000   0.0000000000   0.0000000000
  6424.82   0.0000000000   0.0000000000   0.0000000000   0.0000000000
  6424.92   0.0000000000   0.0000000000   0.0000000000   0.0000000000
  6425.03   0.0000000000   0.0000000000   0.0000000000   0.0000000000
  6425.13   0.0000000000   0.0000000000   0.0000000000   0.0000000000
  6425.23   0.0000000000   0.0000000000   0.0000000000   0.0000000000
  6425.33   0.0000000000   0.0000000000   0.0000000000   0.0000000000
  6425.43   0.0000000000   0.0000000000   0.0000000000   0.0000000000
  6425.53   0.0000000000   0.0000000000   0.0000000000   0.0000000000
  6425.63   0.0000000000   0.0000000000   0.0000000000   0.0000000000
  6425.73   0.0000000000   0.0000000000   0.0000000000   0.0000000000
  6425.83   0.0000000000   0.0000000000   0.0000000000   0.0000000000
  6425.93   0.0000000000   0.0000000000   0.0000000000   0.0000000000
  6426.03   0.0000000000   0.0000000000   0.0000000000   0.0000000000
  6426.13   0.0000000000   0.0000000000   0.0000000000   0.0000000000
  6426.23   0.0000000000   0.0000000000   0.0000000000   0.0000000000
  6426.33   0.0000000000   0.0000000000   0.0000000000   0.0000000000
  6426.43   0.0000000000   0.0000000000   0.0000000000   0.0000000000
  6426.53   0.0000000000   0.0000000000   0.0000000000   0.0000000000
  6426.63   0.0000000000   0.0000000000   0.0000000000   0.0000000000
  6426.73   0.0000000000   0.0000000000   0.0000000000   0.0000000000
  6426.83   0.0000000000   0.0000000000   0.0000000000   0.0000000000
  6426.93   0.0000000000   0.0000000000   0.0000000000   0.0000000000
  6427.03   0.0000000000   0.0000000000   0.0000000000   0.0000000000
  6427.13   0.0000000000   0.0000000000   0.0000000000   0.0000000000
  6427.23   0.0000000000   0.0000000000   0.0000000000   0.0000000000
  6427.33   0.0000000000   0.0000000000   0.0000000000   0.0000000000
  6427.43   0.0000000000   0.0000000000   0.0000000000   0.0000000000
  6427.53   0.0000000000   0.0000000000   0.0000000000   0.0000000000
  6427.63   0.0000000000   0.0000000000   0.0000000000   0.0000000000
  6427.73   0.0000000000   0.0000000000   0.0000000000   0.0000000000
  6427.83   0.0000000000   0.0000000000   0.0000000000   0.0000000000
  6427.93   0.0000000000   0.0000000000   0.0000000000   0.0000000000
  6428.03   0.0000000000   0.0000000000   0.0000000000   0.0000000000
  6428.13   0.0000000000   0.0000000000   0.0000000000   0.0000000000
  6428.23   0.0000000000   0.0000000000   0.0000000000   0.0000000000
  6428.33   0.0000000000   0.0000000000   0.0000000000   0.0000000000
  6428.43   0.0000000000   0.0000000000   0.0000000000   0.0000000000
  6428.53   0.0000000000   0.0000000000   0.0000000000   0.0000000000
  6428.63   0.0000000000   0.0000000000   0.0000000000   0.0000000000
  6428.73   0.0000000000   0.0000000000   0.0000000000   0.0000000000
  6428.83   0.0000000000   0.0000000000   0.0000000000   0.0000000000
  6428.93   0.0000000000   0.0000000000   0.0000000000   0.0000000000
  6429.03   0.0000000000   0.0000000000   0.0000000000   0.0000000000
  6429.13   0.0000000000   0.0000000000   0.0000000000   0.0000000000
  6429.23   0.0000000000   0.0000000000   0.0000000000   0.0000000000
  6429.33   0.0000000000   0.0000000000   0.0000000000   0.0000000000
  6429.43   0.0000000000   0.0000000000   0.0000000000   0.0000000000
  6429.53   0.0000000000   0.0000000000   0.0000000000   0.0000000000
  6429.63   0.0000000000   0.0000000000   0.0000000000   0.0000000000
  6429.73   0.0000000000   0.0000000000   0.0000000000   0.0000000000
  6429.83   0.0000000000   0.0000000000   0.0000000000   0.0000000000
  6429.93   0.0000000000   0.0000000000   0.0000000000   0.0000000000
  6430.03   0.0000000000   0.0000000000   0.0000000000   0.0000000000
  6430.13   0.0000000000   0.0000000000   0.0000000000   0.0000000000
  6430.23   0.0000000000   0.0000000000   0.0000000000   0.0000000000
  6430.33   0.0000000000   0.0000000000   0.0000000000   0.0000000000
  6430.43   0.0000000000   0.0000000000   0.0000000000   0.0000000000
  6430.53   0.0000000000   0.0000000000   0.0000000000   0.0000000000
  6430.63   0.0000000000   0.0000000000   0.0000000000   0.0000000000
  6430.73   0.0000000000   0.0000000000   0.0000000000   0.0000000000
  6430.83   0.0000000000   0.0000000000   0.0000000000   0.0000000000
  6430.93   0.0000000000   0.0000000000   0.0000000000   0.0000000000
  6431.03   0.0000000000   0.0000000000   0.0000000000   0.0000000000
  6431.13   0.0000000000   0.0000000000   0.0000000000   0.0000000000
  6431.23   0.0000000000   0.0000000000   0.0000000000   0.0000000000
  6431.33   0.0000000000   0.0000000000   0.0000000000   0.0000000000
  6431.43   0.0000000000   0.0000000000   0.0000000000   0.0000000000
  6431.53   0.0000000000   0.0000000000   0.0000000000   0.0000000000
  6431.63   0.0000000000   0.0000000000   0.0000000000   0.0000000000
  6431.73   0.0000000000   0.0000000000   0.0000000000   0.0000000000
  6431.83   0.0000000000   0.0000000000   0.0000000000   0.0000000000
  6431.93   0.0000000000   0.0000000000   0.0000000000   0.0000000000
  6432.03   0.0000000000   0.0000000000   0.0000000000   0.0000000000
  6432.13   0.0000000000   0.0000000000   0.0000000000   0.0000000000
  6432.23   0.0000000000   0.0000000000   0.0000000000   0.0000000000
  6432.33   0.0000000000   0.0000000000   0.0000000000   0.0000000000
  6432.43   0.0000000000   0.0000000000   0.0000000000   0.0000000000
  6432.53   0.0000000000   0.0000000000   0.0000000000   0.0000000000
  6432.63   0.0000000000   0.0000000000   0.0000000000   0.0000000000
  6432.73   0.0000000000   0.0000000000   0.0000000000   0.0000000000
  6432.83   0.0000000000   0.0000000000   0.0000000000   0.0000000000
  6432.93   0.0000000000   0.0000000000   0.0000000000   0.0000000000
  6433.03   0.0000000000   0.0000000000   0.0000000000   0.0000000000
  6433.13   0.0000000000   0.0000000000   0.0000000000   0.0000000000
  6433.23   0.0000000000   0.0000000000   0.0000000000   0.0000000000
  6433.33   0.0000000000   0.0000000000   0.0000000000   0.0000000000
  6433.43   0.0000000000   0.0000000000   0.0000000000   0.0000000000
  6433.53   0.0000000000   0.0000000000   0.0000000000   0.0000000000
  6433.63   0.0000000000   0.0000000000   0.0000000000   0.0000000000
  6433.73   0.0000000000   0.0000000000   0.0000000000   0.0000000000
  6433.83   0.0000000000   0.0000000000   0.0000000000   0.0000000000
  6433.93   0.0000000000   0.0000000000   0.0000000000   0.0000000000
  6434.03   0.0000000000   0.0000000000   0.0000000000   0.0000000000
  6434.13   0.0000000000   0.0000000000   0.0000000000   0.0000000000
  6434.23   0.0000000000   0.0000000000   0.0000000000   0.0000000000
  6434.33   0.0000000000   0.0000000000   0.0000000000   0.0000000000
  6434.43   0.0000000000   0.0000000000   0.0000000000   0.0000000000
  6434.53   0.0000000000   0.0000000000   0.0000000000   0.0000000000
  6434.63   0.0000000000   0.0000000000   0.0000000000   0.0000000000
  6434.73   0.0000000000   0.0000000000   0.0000000000   0.0000000000
  6434.83   0.0000000000   0.0000000000   0.0000000000   0.0000000000
  6434.93   0.0000000000   0.0000000000   0.0000000000   0.0000000000
  6435.04   0.0000000000   0.0000000000   0.0000000000   0.0000000000
  6435.14   0.0000000000   0.0000000000   0.0000000000   0.0000000000
  6435.24   0.0000000000   0.0000000000   0.0000000000   0.0000000000
  6435.34   0.0000000000   0.0000000000   0.0000000000   0.0000000000
  6435.44   0.0000000000   0.0000000000   0.0000000000   0.0000000000
  6435.54   0.0000000000   0.0000000000   0.0000000000   0.0000000000
  6435.64   0.0000000000   0.0000000000   0.0000000000   0.0000000000
  6435.74   0.0000000000   0.0000000000   0.0000000000   0.0000000000
  6435.84   0.0000000000   0.0000000000   0.0000000000   0.0000000000
  6435.94   0.0000000000   0.0000000000   0.0000000000   0.0000000000
  6436.04   0.0000000000   0.0000000000   0.0000000000   0.0000000000
  6436.14   0.0000000000   0.0000000000   0.0000000000   0.0000000000
  6436.24   0.0000000000   0.0000000000   0.0000000000   0.0000000000
  6436.34   0.0000000000   0.0000000000   0.0000000000   0.0000000000
  6436.44   0.0000000000   0.0000000000   0.0000000000   0.0000000000
  6436.54   0.0000000000   0.0000000000   0.0000000000   0.0000000000
  6436.64   0.0000000000   0.0000000000   0.0000000000   0.0000000000
  6436.74   0.0000000000   0.0000000000   0.0000000000   0.0000000000
  6436.84   0.0000000000   0.0000000000   0.0000000000   0.0000000000
  6436.94   0.0000000000   0.0000000000   0.0000000000   0.0000000000
  6437.04   0.0000000000   0.0000000000   0.0000000000   0.0000000000
  6437.14   0.0000000000   0.0000000000   0.0000000000   0.0000000000
  6437.24   0.0000000000   0.0000000000   0.0000000000   0.0000000000
  6437.34   0.0000000000   0.0000000000   0.0000000000   0.0000000000
  6437.44   0.0000000000   0.0000000000   0.0000000000   0.0000000000
  6437.54   0.0000000000   0.0000000000   0.0000000000   0.0000000000
  6437.64   0.0000000000   0.0000000000   0.0000000000   0.0000000000
  6437.74   0.0000000000   0.0000000000   0.0000000000   0.0000000000
  6437.84   0.0000000000   0.0000000000   0.0000000000   0.0000000000
  6437.94   0.0000000000   0.0000000000   0.0000000000   0.0000000000
  6438.04   0.0000000000   0.0000000000   0.0000000000   0.0000000000
  6438.14   0.0000000000   0.0000000000   0.0000000000   0.0000000000
  6438.24   0.0000000000   0.0000000000   0.0000000000   0.0000000000
  6438.34   0.0000000000   0.0000000000   0.0000000000   0.0000000000
  6438.44   0.0000000000   0.0000000000   0.0000000000   0.0000000000
  6438.54   0.0000000000   0.0000000000   0.0000000000   0.0000000000
  6438.64   0.0000000000   0.0000000000   0.0000000000   0.0000000000
  6438.74   0.0000000000   0.0000000000   0.0000000000   0.0000000000
  6438.84   0.0000000000   0.0000000000   0.0000000000   0.0000000000
  6438.94   0.0000000000   0.0000000000   0.0000000000   0.0000000000
  6439.04   0.0000000000   0.0000000000   0.0000000000   0.0000000000
  6439.14   0.0000000000   0.0000000000   0.0000000000   0.0000000000
  6439.24   0.0000000000   0.0000000000   0.0000000000   0.0000000000
  6439.34   0.0000000000   0.0000000000   0.0000000000   0.0000000000
  6439.44   0.0000000000   0.0000000000   0.0000000000   0.0000000000
  6439.54   0.0000000000   0.0000000000   0.0000000000   0.0000000000
  6439.64   0.0000000000   0.0000000000   0.0000000000   0.0000000000
  6439.74   0.0000000000   0.0000000000   0.0000000000   0.0000000000
  6439.84   0.0000000000   0.0000000000   0.0000000000   0.0000000000
  6439.94   0.0000000000   0.0000000000   0.0000000000   0.0000000000
  6440.04   0.0000000000   0.0000000000   0.0000000000   0.0000000000
  6440.14   0.0000000000   0.0000000000   0.0000000000   0.0000000000
  6440.24   0.0000000000   0.0000000000   0.0000000000   0.0000000000
  6440.34   0.0000000000   0.0000000000   0.0000000000   0.0000000000
  6440.44   0.0000000000   0.0000000000   0.0000000000   0.0000000000
  6440.54   0.0000000000   0.0000000000   0.0000000000   0.0000000000
  6440.64   0.0000000000   0.0000000000   0.0000000000   0.0000000000
  6440.74   0.0000000000   0.0000000000   0.0000000000   0.0000000000
  6440.84   0.0000000000   0.0000000000   0.0000000000   0.0000000000
  6440.94   0.0000000000   0.0000000000   0.0000000000   0.0000000000
  6441.04   0.0000000000   0.0000000000   0.0000000000   0.0000000000
  6441.14   0.0000000000   0.0000000000   0.0000000000   0.0000000000
  6441.24   0.0000000000   0.0000000000   0.0000000000   0.0000000000
  6441.34   0.0000000000   0.0000000000   0.0000000000   0.0000000000
  6441.44   0.0000000000   0.0000000000   0.0000000000   0.0000000000
  6441.54   0.0000000000   0.0000000000   0.0000000000   0.0000000000
  6441.64   0.0000000000   0.0000000000   0.0000000000   0.0000000000
  6441.74   0.0000000000   0.0000000000   0.0000000000   0.0000000000
  6441.84   0.0000000000   0.0000000000   0.0000000000   0.0000000000
  6441.94   0.0000000000   0.0000000000   0.0000000000   0.0000000000
  6442.04   0.0000000000   0.0000000000   0.0000000000   0.0000000000
  6442.14   0.0000000000   0.0000000000   0.0000000000   0.0000000000
  6442.24   0.0000000000   0.0000000000   0.0000000000   0.0000000000
  6442.34   0.0000000000   0.0000000000   0.0000000000   0.0000000000
  6442.44   0.0000000000   0.0000000000   0.0000000000   0.0000000000
  6442.54   0.0000000000   0.0000000000   0.0000000000   0.0000000000
  6442.64   0.0000000000   0.0000000000   0.0000000000   0.0000000000
  6442.74   0.0000000000   0.0000000000   0.0000000000   0.0000000000
  6442.84   0.0000000000   0.0000000000   0.0000000000   0.0000000000
  6442.94   0.0000000000   0.0000000000   0.0000000000   0.0000000000
  6443.04   0.0000000000   0.0000000000   0.0000000000   0.0000000000
  6443.14   0.0000000000   0.0000000000   0.0000000000   0.0000000000
  6443.24   0.0000000000   0.0000000000   0.0000000000   0.0000000000
  6443.34   0.0000000000   0.0000000000   0.0000000000   0.0000000000
  6443.44   0.0000000000   0.0000000000   0.0000000000   0.0000000000
  6443.54   0.0000000000   0.0000000000   0.0000000000   0.0000000000
  6443.64   0.0000000000   0.0000000000   0.0000000000   0.0000000000
  6443.74   0.0000000000   0.0000000000   0.0000000000   0.0000000000
  6443.84   0.0000000000   0.0000000000   0.0000000000   0.0000000000
  6443.94   0.0000000000   0.0000000000   0.0000000000   0.0000000000
  6444.04   0.0000000000   0.0000000000   0.0000000000   0.0000000000
  6444.14   0.0000000000   0.0000000000   0.0000000000   0.0000000000
  6444.24   0.0000000000   0.0000000000   0.0000000000   0.0000000000
  6444.34   0.0000000000   0.0000000000   0.0000000000   0.0000000000
  6444.44   0.0000000000   0.0000000000   0.0000000000   0.0000000000
  6444.54   0.0000000000   0.0000000000   0.0000000000   0.0000000000
  6444.64   0.0000000000   0.0000000000   0.0000000000   0.0000000000
  6444.74   0.0000000000   0.0000000000   0.0000000000   0.0000000000
  6444.84   0.0000000000   0.0000000000   0.0000000000   0.0000000000
  6444.94   0.0000000000   0.0000000000   0.0000000000   0.0000000000
  6445.05   0.0000000000   0.0000000000   0.0000000000   0.0000000000
  6445.15   0.0000000000   0.0000000000   0.0000000000   0.0000000000
  6445.25   0.0000000000   0.0000000000   0.0000000000   0.0000000000
  6445.35   0.0000000000   0.0000000000   0.0000000000   0.0000000000
  6445.45   0.0000000420   0.0000000187   0.0000000064   0.0000000169
  6445.55   0.0000001460   0.0000000604   0.0000000206   0.0000000649
  6445.65   0.0000004146   0.0000001714   0.0000000582   0.0000001850
  6445.75   0.0000011332   0.0000004676   0.0000001583   0.0000005073
  6445.85   0.0000030028   0.0000012341   0.0000004178   0.0000013509
  6445.95   0.0000076122   0.0000031212   0.0000010535   0.0000034375
  6446.05   0.0000185772   0.0000075979   0.0000025570   0.0000084224
  6446.15   0.0000436476   0.0000178022   0.0000059746   0.0000198708
  6446.25   0.0000987331   0.0000401497   0.0000134394   0.0000451439
  6446.35   0.0002150345   0.0000871633   0.0000291052   0.0000987657
  6446.45   0.0004509359   0.0001821555   0.0000606879   0.0002080921
  6446.55   0.0009105708   0.0003664758   0.0001218442   0.0004222501
  6446.65   0.0017705747   0.0007097924   0.0002355624   0.0008252184
  6446.75   0.0033154959   0.0013235380   0.0004385730   0.0015533820
  6446.85   0.0059792298   0.0023762182   0.0007864136   0.0028165928
  6446.95   0.0103857369   0.0041078303   0.0013582387   0.0049196584
  6447.05   0.0173763757   0.0068382963   0.0022597702   0.0082782929
  6447.15   0.0280060331   0.0109631529   0.0036221625   0.0134206906
  6447.25   0.0434871370   0.0169288611   0.0055942913   0.0209639415
  6447.35   0.0650637316   0.0251818043   0.0083264499   0.0315554109
  6447.45   0.0938098423   0.0360907092   0.0119449247   0.0457741099
  6447.55   0.1303657675   0.0498495178   0.0165194102   0.0639966991
  6447.65   0.1746529198   0.0663785754   0.0220282986   0.0862458532
  6447.75   0.2256321316   0.0852502781   0.0283296245   0.1120519743
  6447.85   0.2811831641   0.1056683412   0.0351467287   0.1403677700
  6447.95   0.3381757938   0.1265248388   0.0420765228   0.1695740345
  6448.05   0.3927694866   0.1465436314   0.0486242379   0.1976011466
  6448.15   0.4409250755   0.1644966963   0.0542623482   0.2221654931
  6448.25   0.4790504613   0.1794562122   0.0585045862   0.2410890687
  6448.35   0.5046528970   0.1910283503   0.0609807353   0.2526431755
  6448.45   0.5168510480   0.1995112432   0.0614961142   0.2558430303
  6448.55   0.5166207507   0.2059324784   0.0600622561   0.2506253492
  6448.65   0.5067060107   0.2119480403   0.0568917377   0.2378655756
  6448.75   0.4912050870   0.2196171534   0.0523585909   0.2192287102
  6448.85   0.4749168572   0.2310958429   0.0469337334   0.1968866855
  6448.95   0.4625826730   0.2483074954   0.0411100811   0.1731645491
  6449.05   0.4581706668   0.2726473717   0.0353331272   0.1501896784
  6449.15   0.4643236330   0.3047622733   0.0299498297   0.1296111081
  6449.25   0.4820410941   0.3444239527   0.0251828696   0.1124339268
  6449.35   0.5106100055   0.3904947484   0.0211306653   0.0989843317
  6449.45   0.5477540149   0.4409733680   0.0177878531   0.0889926236
  6449.55   0.5899475548   0.4931093762   0.0150775924   0.0817605062
  6449.65   0.6328374635   0.5435823975   0.0128864569   0.0763686136
  6449.75   0.6717228976   0.5887482974   0.0110944163   0.0718802606
  6449.85   0.7020534163   0.6249521723   0.0095955117   0.0675058632
  6449.95   0.7199081514   0.6488940014   0.0083081707   0.0627061433
  6450.05   0.7224152728   0.6580110108   0.0071767501   0.0572276871
  6450.15   0.7080658492   0.6508201486   0.0061673599   0.0510785076
  6450.25   0.6768774018   0.6271548655   0.0052612543   0.0444614256
  6450.35   0.6303756161   0.5882395284   0.0044483963   0.0376878030
  6450.45   0.5713882056   0.5365723987   0.0037226844   0.0310931991
  6450.55   0.5036774674   0.4756272588   0.0030792324   0.0249710200
  6450.65   0.4314686605   0.4094230327   0.0025133164   0.0195323283
  6450.75   0.3589509046   0.3420385010   0.0020202709   0.0148921299
  6450.85   0.2898300893   0.2771577696   0.0015956573   0.0110766474
  6450.95   0.2269986757   0.2177200737   0.0012352881   0.0080432932
  6451.05   0.1723597375   0.1657195732   0.0009349999   0.0057051426
  6451.15   0.1268098634   0.1221658338   0.0006902865   0.0039537232
  6451.25   0.0903560337   0.0871833484   0.0004959835   0.0026766853
  6451.35   0.0623218854   0.0602063048   0.0003461668   0.0017694011
  6451.45   0.0415916450   0.0402161903   0.0002342950   0.0011411505
  6451.55   0.0268452198   0.0259743815   0.0001535655   0.0007172666
  6451.65   0.0167512639   0.0162150640   0.0000973592   0.0004388367
  6451.75   0.0101014582   0.0097807999   0.0000596507   0.0002610051
  6451.85   0.0058846905   0.0056986838   0.0000352922   0.0001507131
  6451.95   0.0033107402   0.0032062016   0.0000201513   0.0000843865
  6452.05   0.0017982853   0.0017414219   0.0000110990   0.0000457640
  6452.15   0.0009427687   0.0009128596   0.0000058946   0.0000240142
  6452.25   0.0004769316   0.0004617315   0.0000030177   0.0000121822
  6452.35   0.0002327515   0.0002252937   0.0000014885   0.0000059693
  6452.45   0.0001095650   0.0001060330   0.0000007077   0.0000028243
  6452.55   0.0000497375   0.0000481240   0.0000003241   0.0000012894
  6452.65   0.0000217699   0.0000210591   0.0000001430   0.0000005677
  6452.75   0.0000091732   0.0000088750   0.0000000606   0.0000002377
  6452.85   0.0000037321   0.0000036097   0.0000000248   0.0000000976
  6452.95   0.0000014633   0.0000014150   0.0000000098   0.0000000386
  6453.05   0.0000005417   0.0000005233   0.0000000037   0.0000000146
  6453.15   0.0000001978   0.0000001911   0.0000000014   0.0000000054
  6453.25   0.0000000656   0.0000000633   0.0000000005   0.0000000018
  6453.35   0.0000000161   0.0000000155   0.0000000001   0.0000000005
  6453.45   0.0000000000   0.0000000000   0.0000000000   0.0000000000
  6453.55   0.0000000000   0.0000000000   0.0000000000   0.0000000000
  6453.65   0.0000000000   0.0000000000   0.0000000000   0.0000000000
  6453.75   0.0000000000   0.0000000000   0.0000000000   0.0000000000
  6453.85   0.0000000000   0.0000000000   0.0000000000   0.0000000000
  6453.95   0.0000000000   0.0000000000   0.0000000000   0.0000000000
  6454.05   0.0000000000   0.0000000000   0.0000000000   0.0000000000
  6454.15   0.0000000000   0.0000000000   0.0000000000   0.0000000000
  6454.25   0.0000000000   0.0000000000   0.0000000000   0.0000000000
  6454.35   0.0000000000   0.0000000000   0.0000000000   0.0000000000
  6454.45   0.0000000000   0.0000000000   0.0000000000   0.0000000000
  6454.55   0.0000000000   0.0000000000   0.0000000000   0.0000000000
  6454.65   0.0000000000   0.0000000000   0.0000000000   0.0000000000
  6454.75   0.0000000000   0.0000000000   0.0000000000   0.0000000000
  6454.85   0.0000000000   0.0000000000   0.0000000000   0.0000000000
  6454.95   0.0000000000   0.0000000000   0.0000000000   0.0000000000
  6455.06   0.0000000000   0.0000000000   0.0000000000   0.0000000000
  6455.16   0.0000000000   0.0000000000   0.0000000000   0.0000000000
  6455.26   0.0000000000   0.0000000000   0.0000000000   0.0000000000
  6455.36   0.0000000000   0.0000000000   0.0000000000   0.0000000000
  6455.46   0.0000000000   0.0000000000   0.0000000000   0.0000000000
  6455.56   0.0000000000   0.0000000000   0.0000000000   0.0000000000
  6455.66   0.0000000000   0.0000000000   0.0000000000   0.0000000000
  6455.76   0.0000000000   0.0000000000   0.0000000000   0.0000000000
  6455.86   0.0000000000   0.0000000000   0.0000000000   0.0000000000
  6455.96   0.0000000000   0.0000000000   0.0000000000   0.0000000000
  6456.06   0.0000000000   0.0000000000   0.0000000000   0.0000000000
  6456.16   0.0000000000   0.0000000000   0.0000000000   0.0000000000
  6456.26   0.0000000000   0.0000000000   0.0000000000   0.0000000000
  6456.36   0.0000000000   0.0000000000   0.0000000000   0.0000000000
  6456.46   0.0000000000   0.0000000000   0.0000000000   0.0000000000
  6456.56   0.0000000000   0.0000000000   0.0000000000   0.0000000000
  6456.66   0.0000000000   0.0000000000   0.0000000000   0.0000000000
  6456.76   0.0000000000   0.0000000000   0.0000000000   0.0000000000
  6456.86   0.0000000000   0.0000000000   0.0000000000   0.0000000000
  6456.96   0.0000000000   0.0000000000   0.0000000000   0.0000000000
  6457.06   0.0000000000   0.0000000000   0.0000000000   0.0000000000
  6457.16   0.0000000000   0.0000000000   0.0000000000   0.0000000000
  6457.26   0.0000000000   0.0000000000   0.0000000000   0.0000000000
  6457.36   0.0000000000   0.0000000000   0.0000000000   0.0000000000
  6457.46   0.0000000000   0.0000000000   0.0000000000   0.0000000000
  6457.56   0.0000000000   0.0000000000   0.0000000000   0.0000000000
  6457.66   0.0000000000   0.0000000000   0.0000000000   0.0000000000
  6457.76   0.0000000000   0.0000000000   0.0000000000   0.0000000000
  6457.86   0.0000000000   0.0000000000   0.0000000000   0.0000000000
  6457.96   0.0000000000   0.0000000000   0.0000000000   0.0000000000
  6458.06   0.0000000000   0.0000000000   0.0000000000   0.0000000000
  6458.16   0.0000000000   0.0000000000   0.0000000000   0.0000000000
  6458.26   0.0000000000   0.0000000000   0.0000000000   0.0000000000
  6458.36   0.0000000000   0.0000000000   0.0000000000   0.0000000000
  6458.46   0.0000000000   0.0000000000   0.0000000000   0.0000000000
  6458.56   0.0000000000   0.0000000000   0.0000000000   0.0000000000
  6458.66   0.0000000000   0.0000000000   0.0000000000   0.0000000000
  6458.76   0.0000000000   0.0000000000   0.0000000000   0.0000000000
  6458.86   0.0000000000   0.0000000000   0.0000000000   0.0000000000
  6458.96   0.0000000000   0.0000000000   0.0000000000   0.0000000000
  6459.06   0.0000000000   0.0000000000   0.0000000000   0.0000000000
  6459.16   0.0000000000   0.0000000000   0.0000000000   0.0000000000
  6459.26   0.0000000000   0.0000000000   0.0000000000   0.0000000000
  6459.36   0.0000000000   0.0000000000   0.0000000000   0.0000000000
  6459.46   0.0000000000   0.0000000000   0.0000000000   0.0000000000
  6459.56   0.0000000000   0.0000000000   0.0000000000   0.0000000000
  6459.66   0.0000000000   0.0000000000   0.0000000000   0.0000000000
  6459.76   0.0000000000   0.0000000000   0.0000000000   0.0000000000
  6459.86   0.0000000000   0.0000000000   0.0000000000   0.0000000000
  6459.96   0.0000000000   0.0000000000   0.0000000000   0.0000000000
  6460.06   0.0000000000   0.0000000000   0.0000000000   0.0000000000
  6460.16   0.0000000000   0.0000000000   0.0000000000   0.0000000000
  6460.26   0.0000000000   0.0000000000   0.0000000000   0.0000000000
  6460.36   0.0000000000   0.0000000000   0.0000000000   0.0000000000
  6460.46   0.0000000000   0.0000000000   0.0000000000   0.0000000000
  6460.56   0.0000000000   0.0000000000   0.0000000000   0.0000000000
  6460.66   0.0000000000   0.0000000000   0.0000000000   0.0000000000
  6460.76   0.0000000000   0.0000000000   0.0000000000   0.0000000000
  6460.86   0.0000000000   0.0000000000   0.0000000000   0.0000000000
  6460.96   0.0000000000   0.0000000000   0.0000000000   0.0000000000
  6461.06   0.0000000000   0.0000000000   0.0000000000   0.0000000000
  6461.16   0.0000000000   0.0000000000   0.0000000000   0.0000000000
  6461.26   0.0000000000   0.0000000000   0.0000000000   0.0000000000
  6461.36   0.0000000000   0.0000000000   0.0000000000   0.0000000000
  6461.46   0.0000000000   0.0000000000   0.0000000000   0.0000000000
  6461.56   0.0000000000   0.0000000000   0.0000000000   0.0000000000
  6461.66   0.0000000000   0.0000000000   0.0000000000   0.0000000000
  6461.76   0.0000000000   0.0000000000   0.0000000000   0.0000000000
  6461.86   0.0000000000   0.0000000000   0.0000000000   0.0000000000
  6461.96   0.0000000000   0.0000000000   0.0000000000   0.0000000000
  6462.06   0.0000000000   0.0000000000   0.0000000000   0.0000000000
  6462.16   0.0000000000   0.0000000000   0.0000000000   0.0000000000
  6462.26   0.0000000000   0.0000000000   0.0000000000   0.0000000000
  6462.36   0.0000000000   0.0000000000   0.0000000000   0.0000000000
  6462.46   0.0000000000   0.0000000000   0.0000000000   0.0000000000
  6462.56   0.0000000000   0.0000000000   0.0000000000   0.0000000000
  6462.66   0.0000000000   0.0000000000   0.0000000000   0.0000000000
  6462.76   0.0000000000   0.0000000000   0.0000000000   0.0000000000
  6462.86   0.0000000000   0.0000000000   0.0000000000   0.0000000000
  6462.96   0.0000000000   0.0000000000   0.0000000000   0.0000000000
  6463.06   0.0000000000   0.0000000000   0.0000000000   0.0000000000
  6463.16   0.0000000000   0.0000000000   0.0000000000   0.0000000000
  6463.26   0.0000000000   0.0000000000   0.0000000000   0.0000000000
  6463.36   0.0000000000   0.0000000000   0.0000000000   0.0000000000
  6463.46   0.0000000000   0.0000000000   0.0000000000   0.0000000000
  6463.56   0.0000000000   0.0000000000   0.0000000000   0.0000000000
  6463.66   0.0000000000   0.0000000000   0.0000000000   0.0000000000
  6463.76   0.0000000000   0.0000000000   0.0000000000   0.0000000000
  6463.86   0.0000000000   0.0000000000   0.0000000000   0.0000000000
  6463.96   0.0000000000   0.0000000000   0.0000000000   0.0000000000
  6464.06   0.0000000000   0.0000000000   0.0000000000   0.0000000000
  6464.16   0.0000000000   0.0000000000   0.0000000000   0.0000000000
  6464.26   0.0000000000   0.0000000000   0.0000000000   0.0000000000
  6464.36   0.0000000000   0.0000000000   0.0000000000   0.0000000000
  6464.46   0.0000000000   0.0000000000   0.0000000000   0.0000000000
  6464.56   0.0000000000   0.0000000000   0.0000000000   0.0000000000
  6464.66   0.0000000000   0.0000000000   0.0000000000   0.0000000000
  6464.76   0.0000000000   0.0000000000   0.0000000000   0.0000000000
  6464.86   0.0000000000   0.0000000000   0.0000000000   0.0000000000
  6464.96   0.0000000000   0.0000000000   0.0000000000   0.0000000000
  6465.07   0.0000000000   0.0000000000   0.0000000000   0.0000000000
  6465.17   0.0000000000   0.0000000000   0.0000000000   0.0000000000
  6465.27   0.0000000000   0.0000000000   0.0000000000   0.0000000000
  6465.37   0.0000000000   0.0000000000   0.0000000000   0.0000000000
  6465.47   0.0000000000   0.0000000000   0.0000000000   0.0000000000
  6465.57   0.0000000000   0.0000000000   0.0000000000   0.0000000000
  6465.67   0.0000000000   0.0000000000   0.0000000000   0.0000000000
  6465.77   0.0000000000   0.0000000000   0.0000000000   0.0000000000
  6465.87   0.0000000000   0.0000000000   0.0000000000   0.0000000000
  6465.97   0.0000000000   0.0000000000   0.0000000000   0.0000000000
  6466.07   0.0000000000   0.0000000000   0.0000000000   0.0000000000
  6466.17   0.0000000000   0.0000000000   0.0000000000   0.0000000000
  6466.27   0.0000000000   0.0000000000   0.0000000000   0.0000000000
  6466.37   0.0000000000   0.0000000000   0.0000000000   0.0000000000
  6466.47   0.0000000000   0.0000000000   0.0000000000   0.0000000000
  6466.57   0.0000000000   0.0000000000   0.0000000000   0.0000000000
  6466.67   0.0000000000   0.0000000000   0.0000000000   0.0000000000
  6466.77   0.0000000000   0.0000000000   0.0000000000   0.0000000000
  6466.87   0.0000000000   0.0000000000   0.0000000000   0.0000000000
  6466.97   0.0000000000   0.0000000000   0.0000000000   0.0000000000
  6467.07   0.0000000000   0.0000000000   0.0000000000   0.0000000000
  6467.17   0.0000000000   0.0000000000   0.0000000000   0.0000000000
  6467.27   0.0000000000   0.0000000000   0.0000000000   0.0000000000
  6467.37   0.0000000000   0.0000000000   0.0000000000   0.0000000000
  6467.47   0.0000000000   0.0000000000   0.0000000000   0.0000000000
  6467.57   0.0000000000   0.0000000000   0.0000000000   0.0000000000
  6467.67   0.0000000000   0.0000000000   0.0000000000   0.0000000000
  6467.77   0.0000000000   0.0000000000   0.0000000000   0.0000000000
  6467.87   0.0000000000   0.0000000000   0.0000000000   0.0000000000
  6467.97   0.0000000000   0.0000000000   0.0000000000   0.0000000000
  6468.07   0.0000000000   0.0000000000   0.0000000000   0.0000000000
  6468.17   0.0000000000   0.0000000000   0.0000000000   0.0000000000
  6468.27   0.0000000000   0.0000000000   0.0000000000   0.0000000000
  6468.37   0.0000000000   0.0000000000   0.0000000000   0.0000000000
  6468.47   0.0000000000   0.0000000000   0.0000000000   0.0000000000
  6468.57   0.0000000000   0.0000000000   0.0000000000   0.0000000000
  6468.67   0.0000000000   0.0000000000   0.0000000000   0.0000000000
  6468.77   0.0000000000   0.0000000000   0.0000000000   0.0000000000
  6468.87   0.0000000000   0.0000000000   0.0000000000   0.0000000000
  6468.97   0.0000000000   0.0000000000   0.0000000000   0.0000000000
  6469.07   0.0000000000   0.0000000000   0.0000000000   0.0000000000
  6469.17   0.0000000000   0.0000000000   0.0000000000   0.0000000000
  6469.27   0.0000000000   0.0000000000   0.0000000000   0.0000000000
  6469.37   0.0000000000   0.0000000000   0.0000000000   0.0000000000
  6469.47   0.0000000000   0.0000000000   0.0000000000   0.0000000000
  6469.57   0.0000000000   0.0000000000   0.0000000000   0.0000000000
  6469.67   0.0000000000   0.0000000000   0.0000000000   0.0000000000
  6469.77   0.0000000000   0.0000000000   0.0000000000   0.0000000000
  6469.87   0.0000000000   0.0000000000   0.0000000000   0.0000000000
  6469.97   0.0000000000   0.0000000000   0.0000000000   0.0000000000
  6470.07   0.0000000000   0.0000000000   0.0000000000   0.0000000000
  6470.17   0.0000000000   0.0000000000   0.0000000000   0.0000000000
  6470.27   0.0000000000   0.0000000000   0.0000000000   0.0000000000
  6470.37   0.0000000000   0.0000000000   0.0000000000   0.0000000000
  6470.47   0.0000000000   0.0000000000   0.0000000000   0.0000000000
  6470.57   0.0000000000   0.0000000000   0.0000000000   0.0000000000
  6470.67   0.0000000000   0.0000000000   0.0000000000   0.0000000000
  6470.77   0.0000000000   0.0000000000   0.0000000000   0.0000000000
  6470.87   0.0000000000   0.0000000000   0.0000000000   0.0000000000
  6470.97   0.0000000000   0.0000000000   0.0000000000   0.0000000000
  6471.07   0.0000000000   0.0000000000   0.0000000000   0.0000000000
  6471.17   0.0000000000   0.0000000000   0.0000000000   0.0000000000
  6471.27   0.0000000000   0.0000000000   0.0000000000   0.0000000000
  6471.37   0.0000000000   0.0000000000   0.0000000000   0.0000000000
  6471.47   0.0000000000   0.0000000000   0.0000000000   0.0000000000
  6471.57   0.0000000000   0.0000000000   0.0000000000   0.0000000000
  6471.67   0.0000000000   0.0000000000   0.0000000000   0.0000000000
  6471.77   0.0000000000   0.0000000000   0.0000000000   0.0000000000
  6471.87   0.0000000000   0.0000000000   0.0000000000   0.0000000000
  6471.97   0.0000000000   0.0000000000   0.0000000000   0.0000000000
  6472.07   0.0000000000   0.0000000000   0.0000000000   0.0000000000
  6472.17   0.0000000000   0.0000000000   0.0000000000   0.0000000000
  6472.27   0.0000000000   0.0000000000   0.0000000000   0.0000000000
  6472.37   0.0000000000   0.0000000000   0.0000000000   0.0000000000
  6472.47   0.0000000000   0.0000000000   0.0000000000   0.0000000000
  6472.57   0.0000000000   0.0000000000   0.0000000000   0.0000000000
  6472.67   0.0000000000   0.0000000000   0.0000000000   0.0000000000
  6472.77   0.0000000000   0.0000000000   0.0000000000   0.0000000000
  6472.87   0.0000000000   0.0000000000   0.0000000000   0.0000000000
  6472.97   0.0000000000   0.0000000000   0.0000000000   0.0000000000
  6473.07   0.0000000000   0.0000000000   0.0000000000   0.0000000000
  6473.17   0.0000000000   0.0000000000   0.0000000000   0.0000000000
  6473.27   0.0000000000   0.0000000000   0.0000000000   0.0000000000
  6473.37   0.0000000000   0.0000000000   0.0000000000   0.0000000000
  6473.47   0.0000000000   0.0000000000   0.0000000000   0.0000000000
  6473.57   0.0000000000   0.0000000000   0.0000000000   0.0000000000
  6473.67   0.0000000000   0.0000000000   0.0000000000   0.0000000000
  6473.77   0.0000000000   0.0000000000   0.0000000000   0.0000000000
  6473.87   0.0000000000   0.0000000000   0.0000000000   0.0000000000
  6473.97   0.0000000000   0.0000000000   0.0000000000   0.0000000000
  6474.07   0.0000000000   0.0000000000   0.0000000000   0.0000000000
  6474.17   0.0000000000   0.0000000000   0.0000000000   0.0000000000
  6474.27   0.0000000000   0.0000000000   0.0000000000   0.0000000000
  6474.37   0.0000000000   0.0000000000   0.0000000000   0.0000000000
  6474.47   0.0000000000   0.0000000000   0.0000000000   0.0000000000
  6474.57   0.0000000000   0.0000000000   0.0000000000   0.0000000000
  6474.67   0.0000000000   0.0000000000   0.0000000000   0.0000000000
  6474.77   0.0000000000   0.0000000000   0.0000000000   0.0000000000
  6474.87   0.0000000000   0.0000000000   0.0000000000   0.0000000000
  6474.97   0.0000000000   0.0000000000   0.0000000000   0.0000000000
  6475.08   0.0000000000   0.0000000000   0.0000000000   0.0000000000
  6475.18   0.0000000000   0.0000000000   0.0000000000   0.0000000000
  6475.28   0.0000000000   0.0000000000   0.0000000000   0.0000000000
  6475.38   0.0000000000   0.0000000000   0.0000000000   0.0000000000
  6475.48   0.0000000000   0.0000000000   0.0000000000   0.0000000000
  6475.58   0.0000000000   0.0000000000   0.0000000000   0.0000000000
  6475.68   0.0000000000   0.0000000000   0.0000000000   0.0000000000
  6475.78   0.0000000000   0.0000000000   0.0000000000   0.0000000000
  6475.88   0.0000000000   0.0000000000   0.0000000000   0.0000000000
  6475.98   0.0000000000   0.0000000000   0.0000000000   0.0000000000
  6476.08   0.0000000000   0.0000000000   0.0000000000   0.0000000000
  6476.18   0.0000000000   0.0000000000   0.0000000000   0.0000000000
  6476.28   0.0000000000   0.0000000000   0.0000000000   0.0000000000
  6476.38   0.0000000000   0.0000000000   0.0000000000   0.0000000000
  6476.48   0.0000000000   0.0000000000   0.0000000000   0.0000000000
  6476.58   0.0000000000   0.0000000000   0.0000000000   0.0000000000
  6476.68   0.0000000000   0.0000000000   0.0000000000   0.0000000000
  6476.78   0.0000000000   0.0000000000   0.0000000000   0.0000000000
  6476.88   0.0000000000   0.0000000000   0.0000000000   0.0000000000
  6476.98   0.0000000000   0.0000000000   0.0000000000   0.0000000000
  6477.08   0.0000000000   0.0000000000   0.0000000000   0.0000000000
  6477.18   0.0000000000   0.0000000000   0.0000000000   0.0000000000
  6477.28   0.0000000000   0.0000000000   0.0000000000   0.0000000000
  6477.38   0.0000000000   0.0000000000   0.0000000000   0.0000000000
  6477.48   0.0000000000   0.0000000000   0.0000000000   0.0000000000
  6477.58   0.0000000000   0.0000000000   0.0000000000   0.0000000000
  6477.68   0.0000000000   0.0000000000   0.0000000000   0.0000000000
  6477.78   0.0000000000   0.0000000000   0.0000000000   0.0000000000
  6477.88   0.0000000000   0.0000000000   0.0000000000   0.0000000000
  6477.98   0.0000000000   0.0000000000   0.0000000000   0.0000000000
  6478.08   0.0000000000   0.0000000000   0.0000000000   0.0000000000
  6478.18   0.0000000000   0.0000000000   0.0000000000   0.0000000000
  6478.28   0.0000000000   0.0000000000   0.0000000000   0.0000000000
  6478.38   0.0000000000   0.0000000000   0.0000000000   0.0000000000
  6478.48   0.0000000000   0.0000000000   0.0000000000   0.0000000000
  6478.58   0.0000000000   0.0000000000   0.0000000000   0.0000000000
  6478.68   0.0000000000   0.0000000000   0.0000000000   0.0000000000
  6478.78   0.0000000000   0.0000000000   0.0000000000   0.0000000000
  6478.88   0.0000000000   0.0000000000   0.0000000000   0.0000000000
  6478.98   0.0000000000   0.0000000000   0.0000000000   0.0000000000
  6479.08   0.0000000000   0.0000000000   0.0000000000   0.0000000000
  6479.18   0.0000000000   0.0000000000   0.0000000000   0.0000000000
  6479.28   0.0000000000   0.0000000000   0.0000000000   0.0000000000
  6479.38   0.0000000000   0.0000000000   0.0000000000   0.0000000000
  6479.48   0.0000000000   0.0000000000   0.0000000000   0.0000000000
  6479.58   0.0000000000   0.0000000000   0.0000000000   0.0000000000
  6479.68   0.0000000000   0.0000000000   0.0000000000   0.0000000000
  6479.78   0.0000000000   0.0000000000   0.0000000000   0.0000000000
  6479.88   0.0000000000   0.0000000000   0.0000000000   0.0000000000
  6479.98   0.0000000000   0.0000000000   0.0000000000   0.0000000000
  6480.08   0.0000000000   0.0000000000   0.0000000000   0.0000000000
  6480.18   0.0000000000   0.0000000000   0.0000000000   0.0000000000
  6480.28   0.0000000000   0.0000000000   0.0000000000   0.0000000000
  6480.38   0.0000000000   0.0000000000   0.0000000000   0.0000000000
  6480.48   0.0000000000   0.0000000000   0.0000000000   0.0000000000
  6480.58   0.0000000000   0.0000000000   0.0000000000   0.0000000000
  6480.68   0.0000000000   0.0000000000   0.0000000000   0.0000000000
  6480.78   0.0000000000   0.0000000000   0.0000000000   0.0000000000
  6480.88   0.0000000000   0.0000000000   0.0000000000   0.0000000000
  6480.98   0.0000000000   0.0000000000   0.0000000000   0.0000000000
  6481.08   0.0000000000   0.0000000000   0.0000000000   0.0000000000
  6481.18   0.0000000000   0.0000000000   0.0000000000   0.0000000000
  6481.28   0.0000000000   0.0000000000   0.0000000000   0.0000000000
  6481.38   0.0000000000   0.0000000000   0.0000000000   0.0000000000
  6481.48   0.0000000000   0.0000000000   0.0000000000   0.0000000000
  6481.58   0.0000000000   0.0000000000   0.0000000000   0.0000000000
  6481.68   0.0000000000   0.0000000000   0.0000000000   0.0000000000
  6481.78   0.0000000000   0.0000000000   0.0000000000   0.0000000000
  6481.88   0.0000000000   0.0000000000   0.0000000000   0.0000000000
  6481.98   0.0000000000   0.0000000000   0.0000000000   0.0000000000
  6482.08   0.0000000000   0.0000000000   0.0000000000   0.0000000000
  6482.18   0.0000000000   0.0000000000   0.0000000000   0.0000000000
  6482.28   0.0000000000   0.0000000000   0.0000000000   0.0000000000
  6482.38   0.0000000000   0.0000000000   0.0000000000   0.0000000000
  6482.48   0.0000000000   0.0000000000   0.0000000000   0.0000000000
  6482.58   0.0000000000   0.0000000000   0.0000000000   0.0000000000
  6482.68   0.0000000000   0.0000000000   0.0000000000   0.0000000000
  6482.78   0.0000000000   0.0000000000   0.0000000000   0.0000000000
  6482.88   0.0000000000   0.0000000000   0.0000000000   0.0000000000
  6482.98   0.0000000000   0.0000000000   0.0000000000   0.0000000000
  6483.08   0.0000000000   0.0000000000   0.0000000000   0.0000000000
  6483.18   0.0000000000   0.0000000000   0.0000000000   0.0000000000
  6483.28   0.0000000000   0.0000000000   0.0000000000   0.0000000000
  6483.38   0.0000000000   0.0000000000   0.0000000000   0.0000000000
  6483.48   0.0000000000   0.0000000000   0.0000000000   0.0000000000
  6483.58   0.0000000000   0.0000000000   0.0000000000   0.0000000000
  6483.68   0.0000000000   0.0000000000   0.0000000000   0.0000000000
  6483.78   0.0000000000   0.0000000000   0.0000000000   0.0000000000
  6483.88   0.0000000000   0.0000000000   0.0000000000   0.0000000000
  6483.98   0.0000000000   0.0000000000   0.0000000000   0.0000000000
  6484.08   0.0000000000   0.0000000000   0.0000000000   0.0000000000
  6484.18   0.0000000000   0.0000000000   0.0000000000   0.0000000000
  6484.28   0.0000000000   0.0000000000   0.0000000000   0.0000000000
  6484.38   0.0000000000   0.0000000000   0.0000000000   0.0000000000
  6484.48   0.0000000000   0.0000000000   0.0000000000   0.0000000000
  6484.58   0.0000000000   0.0000000000   0.0000000000   0.0000000000
  6484.68   0.0000000000   0.0000000000   0.0000000000   0.0000000000
  6484.78   0.0000000000   0.0000000000   0.0000000000   0.0000000000
  6484.88   0.0000000000   0.0000000000   0.0000000000   0.0000000000
  6484.98   0.0000000000   0.0000000000   0.0000000000   0.0000000000
  6485.09   0.0000000000   0.0000000000   0.0000000000   0.0000000000
  6485.19   0.0000000000   0.0000000000   0.0000000000   0.0000000000
  6485.29   0.0000000000   0.0000000000   0.0000000000   0.0000000000
  6485.39   0.0000000000   0.0000000000   0.0000000000   0.0000000000
  6485.49   0.0000000000   0.0000000000   0.0000000000   0.0000000000
  6485.59   0.0000000000   0.0000000000   0.0000000000   0.0000000000
  6485.69   0.0000000000   0.0000000000   0.0000000000   0.0000000000
  6485.79   0.0000000000   0.0000000000   0.0000000000   0.0000000000
  6485.89   0.0000000000   0.0000000000   0.0000000000   0.0000000000
  6485.99   0.0000000000   0.0000000000   0.0000000000   0.0000000000
  6486.09   0.0000000000   0.0000000000   0.0000000000   0.0000000000
  6486.19   0.0000000000   0.0000000000   0.0000000000   0.0000000000
  6486.29   0.0000000000   0.0000000000   0.0000000000   0.0000000000
  6486.39   0.0000000000   0.0000000000   0.0000000000   0.0000000000
  6486.49   0.0000000000   0.0000000000   0.0000000000   0.0000000000
  6486.59   0.0000000000   0.0000000000   0.0000000000   0.0000000000
  6486.69   0.0000000000   0.0000000000   0.0000000000   0.0000000000
  6486.79   0.0000000000   0.0000000000   0.0000000000   0.0000000000
  6486.89   0.0000000000   0.0000000000   0.0000000000   0.0000000000
  6486.99   0.0000000000   0.0000000000   0.0000000000   0.0000000000
  6487.09   0.0000000000   0.0000000000   0.0000000000   0.0000000000
  6487.19   0.0000000000   0.0000000000   0.0000000000   0.0000000000
  6487.29   0.0000000000   0.0000000000   0.0000000000   0.0000000000
  6487.39   0.0000000000   0.0000000000   0.0000000000   0.0000000000
  6487.49   0.0000000000   0.0000000000   0.0000000000   0.0000000000
  6487.59   0.0000000000   0.0000000000   0.0000000000   0.0000000000
  6487.69   0.0000000000   0.0000000000   0.0000000000   0.0000000000
  6487.79   0.0000000000   0.0000000000   0.0000000000   0.0000000000
  6487.89   0.0000000000   0.0000000000   0.0000000000   0.0000000000
  6487.99   0.0000000000   0.0000000000   0.0000000000   0.0000000000
  6488.09   0.0000000000   0.0000000000   0.0000000000   0.0000000000
  6488.19   0.0000000000   0.0000000000   0.0000000000   0.0000000000
  6488.29   0.0000000000   0.0000000000   0.0000000000   0.0000000000
  6488.39   0.0000000000   0.0000000000   0.0000000000   0.0000000000
  6488.49   0.0000000000   0.0000000000   0.0000000000   0.0000000000
  6488.59   0.0000000000   0.0000000000   0.0000000000   0.0000000000
  6488.69   0.0000000000   0.0000000000   0.0000000000   0.0000000000
  6488.79   0.0000000000   0.0000000000   0.0000000000   0.0000000000
  6488.89   0.0000000000   0.0000000000   0.0000000000   0.0000000000
  6488.99   0.0000000000   0.0000000000   0.0000000000   0.0000000000
  6489.09   0.0000000000   0.0000000000   0.0000000000   0.0000000000
  6489.19   0.0000000000   0.0000000000   0.0000000000   0.0000000000
  6489.29   0.0000000000   0.0000000000   0.0000000000   0.0000000000
  6489.39   0.0000000000   0.0000000000   0.0000000000   0.0000000000
  6489.49   0.0000000000   0.0000000000   0.0000000000   0.0000000000
  6489.59   0.0000000000   0.0000000000   0.0000000000   0.0000000000
  6489.69   0.0000000000   0.0000000000   0.0000000000   0.0000000000
  6489.79   0.0000000000   0.0000000000   0.0000000000   0.0000000000
  6489.89   0.0000000000   0.0000000000   0.0000000000   0.0000000000
  6489.99   0.0000000000   0.0000000000   0.0000000000   0.0000000000
  6490.09   0.0000000000   0.0000000000   0.0000000000   0.0000000000
  6490.19   0.0000000000   0.0000000000   0.0000000000   0.0000000000
  6490.29   0.0000000000   0.0000000000   0.0000000000   0.0000000000
  6490.39   0.0000000000   0.0000000000   0.0000000000   0.0000000000
  6490.49   0.0000000000   0.0000000000   0.0000000000   0.0000000000
  6490.59   0.0000000000   0.0000000000   0.0000000000   0.0000000000
  6490.69   0.0000000000   0.0000000000   0.0000000000   0.0000000000
  6490.79   0.0000000000   0.0000000000   0.0000000000   0.0000000000
  6490.89   0.0000000000   0.0000000000   0.0000000000   0.0000000000
  6490.99   0.0000000000   0.0000000000   0.0000000000   0.0000000000
  6491.09   0.0000000000   0.0000000000   0.0000000000   0.0000000000
  6491.19   0.0000000000   0.0000000000   0.0000000000   0.0000000000
  6491.29   0.0000000000   0.0000000000   0.0000000000   0.0000000000
  6491.39   0.0000000000   0.0000000000   0.0000000000   0.0000000000
  6491.49   0.0000000000   0.0000000000   0.0000000000   0.0000000000
  6491.59   0.0000000000   0.0000000000   0.0000000000   0.0000000000
  6491.69   0.0000000000   0.0000000000   0.0000000000   0.0000000000
  6491.79   0.0000000000   0.0000000000   0.0000000000   0.0000000000
  6491.89   0.0000000000   0.0000000000   0.0000000000   0.0000000000
  6491.99   0.0000000000   0.0000000000   0.0000000000   0.0000000000
  6492.09   0.0000000000   0.0000000000   0.0000000000   0.0000000000
  6492.19   0.0000000000   0.0000000000   0.0000000000   0.0000000000
  6492.29   0.0000000000   0.0000000000   0.0000000000   0.0000000000
  6492.39   0.0000000000   0.0000000000   0.0000000000   0.0000000000
  6492.49   0.0000000000   0.0000000000   0.0000000000   0.0000000000
  6492.59   0.0000000000   0.0000000000   0.0000000000   0.0000000000
  6492.69   0.0000000000   0.0000000000   0.0000000000   0.0000000000
  6492.79   0.0000000000   0.0000000000   0.0000000000   0.0000000000
  6492.89   0.0000000000   0.0000000000   0.0000000000   0.0000000000
  6492.99   0.0000000000   0.0000000000   0.0000000000   0.0000000000
  6493.09   0.0000000000   0.0000000000   0.0000000000   0.0000000000
  6493.19   0.0000000000   0.0000000000   0.0000000000   0.0000000000
  6493.29   0.0000000000   0.0000000000   0.0000000000   0.0000000000
  6493.39   0.0000000000   0.0000000000   0.0000000000   0.0000000000
  6493.49   0.0000000000   0.0000000000   0.0000000000   0.0000000000
  6493.59   0.0000000000   0.0000000000   0.0000000000   0.0000000000
  6493.69   0.0000000000   0.0000000000   0.0000000000   0.0000000000
  6493.79   0.0000000000   0.0000000000   0.0000000000   0.0000000000
  6493.89   0.0000000000   0.0000000000   0.0000000000   0.0000000000
  6493.99   0.0000000000   0.0000000000   0.0000000000   0.0000000000
  6494.09   0.0000000000   0.0000000000   0.0000000000   0.0000000000
  6494.19   0.0000000000   0.0000000000   0.0000000000   0.0000000000
  6494.29   0.0000000000   0.0000000000   0.0000000000   0.0000000000
  6494.39   0.0000000000   0.0000000000   0.0000000000   0.0000000000
  6494.49   0.0000000000   0.0000000000   0.0000000000   0.0000000000
  6494.59   0.0000000000   0.0000000000   0.0000000000   0.0000000000
  6494.69   0.0000000000   0.0000000000   0.0000000000   0.0000000000
  6494.79   0.0000000000   0.0000000000   0.0000000000   0.0000000000
  6494.89   0.0000000000   0.0000000000   0.0000000000   0.0000000000
  6494.99   0.0000000000   0.0000000000   0.0000000000   0.0000000000
  6495.10   0.0000000000   0.0000000000   0.0000000000   0.0000000000
  6495.20   0.0000000000   0.0000000000   0.0000000000   0.0000000000
  6495.30   0.0000000000   0.0000000000   0.0000000000   0.0000000000
  6495.40   0.0000000000   0.0000000000   0.0000000000   0.0000000000
  6495.50   0.0000000000   0.0000000000   0.0000000000   0.0000000000
  6495.60   0.0000000000   0.0000000000   0.0000000000   0.0000000000
  6495.70   0.0000000000   0.0000000000   0.0000000000   0.0000000000
  6495.80   0.0000000000   0.0000000000   0.0000000000   0.0000000000
  6495.90   0.0000000000   0.0000000000   0.0000000000   0.0000000000
  6496.00   0.0000000000   0.0000000000   0.0000000000   0.0000000000
  6496.10   0.0000000000   0.0000000000   0.0000000000   0.0000000000
  6496.20   0.0000000000   0.0000000000   0.0000000000   0.0000000000
  6496.30   0.0000000000   0.0000000000   0.0000000000   0.0000000000
  6496.40   0.0000000000   0.0000000000   0.0000000000   0.0000000000
  6496.50   0.0000000000   0.0000000000   0.0000000000   0.0000000000
  6496.60   0.0000000000   0.0000000000   0.0000000000   0.0000000000
  6496.70   0.0000000000   0.0000000000   0.0000000000   0.0000000000
  6496.80   0.0000000000   0.0000000000   0.0000000000   0.0000000000
  6496.90   0.0000000000   0.0000000000   0.0000000000   0.0000000000
  6497.00   0.0000000000   0.0000000000   0.0000000000   0.0000000000
  6497.10   0.0000000000   0.0000000000   0.0000000000   0.0000000000
  6497.20   0.0000000000   0.0000000000   0.0000000000   0.0000000000
  6497.30   0.0000000000   0.0000000000   0.0000000000   0.0000000000
  6497.40   0.0000000000   0.0000000000   0.0000000000   0.0000000000
  6497.50   0.0000000000   0.0000000000   0.0000000000   0.0000000000
  6497.60   0.0000000000   0.0000000000   0.0000000000   0.0000000000
  6497.70   0.0000000000   0.0000000000   0.0000000000   0.0000000000
  6497.80   0.0000000000   0.0000000000   0.0000000000   0.0000000000
  6497.90   0.0000000000   0.0000000000   0.0000000000   0.0000000000
  6498.00   0.0000000000   0.0000000000   0.0000000000   0.0000000000
  6498.10   0.0000000000   0.0000000000   0.0000000000   0.0000000000
  6498.20   0.0000000000   0.0000000000   0.0000000000   0.0000000000
  6498.30   0.0000000000   0.0000000000   0.0000000000   0.0000000000
  6498.40   0.0000000000   0.0000000000   0.0000000000   0.0000000000
  6498.50   0.0000000000   0.0000000000   0.0000000000   0.0000000000
  6498.60   0.0000000000   0.0000000000   0.0000000000   0.0000000000
  6498.70   0.0000000000   0.0000000000   0.0000000000   0.0000000000
  6498.80   0.0000000000   0.0000000000   0.0000000000   0.0000000000
  6498.90   0.0000000000   0.0000000000   0.0000000000   0.0000000000
  6499.00   0.0000000000   0.0000000000   0.0000000000   0.0000000000
  6499.10   0.0000000000   0.0000000000   0.0000000000   0.0000000000
  6499.20   0.0000000000   0.0000000000   0.0000000000   0.0000000000
  6499.30   0.0000000000   0.0000000000   0.0000000000   0.0000000000
  6499.40   0.0000000000   0.0000000000   0.0000000000   0.0000000000
  6499.50   0.0000000000   0.0000000000   0.0000000000   0.0000000000
  6499.60   0.0000000000   0.0000000000   0.0000000000   0.0000000000
  6499.70   0.0000000000   0.0000000000   0.0000000000   0.0000000000
  6499.80   0.0000000000   0.0000000000   0.0000000000   0.0000000000
  6499.90   0.0000000000   0.0000000000   0.0000000000   0.0000000000
  6500.00   0.0000000000   0.0000000000   0.0000000000   0.0000000000
