# Supplementary material for: Tracking nuclear motion in single-molecule magnets using femtosecond X-ray absorption spectroscopy
Source: Nat Commun. 2024 May 14;15:4043. doi: 10.1038/s41467-024-48411-0 (PMC11094174; doi:10.1038/s41467-024-48411-0)
Supplement: Supplementary file 5 — Source Data [file 41467_2024_48411_MOESM5_ESM.zip › Source Data/Data for Figure SI7/DNC60_14.out.absq.dat]

  6400.00   0.0000000000   0.0000000000   0.0000000000   0.0000000000
  6400.10   0.0000000000   0.0000000000   0.0000000000   0.0000000000
  6400.20   0.0000000000   0.0000000000   0.0000000000   0.0000000000
  6400.30   0.0000000000   0.0000000000   0.0000000000   0.0000000000
  6400.40   0.0000000000   0.0000000000   0.0000000000   0.0000000000
  6400.50   0.0000000000   0.0000000000   0.0000000000   0.0000000000
  6400.60   0.0000000000   0.0000000000   0.0000000000   0.0000000000
  6400.70   0.0000000000   0.0000000000   0.0000000000   0.0000000000
  6400.80   0.0000000000   0.0000000000   0.0000000000   0.0000000000
  6400.90   0.0000000000   0.0000000000   0.0000000000   0.0000000000
  6401.00   0.0000000000   0.0000000000   0.0000000000   0.0000000000
  6401.10   0.0000000000   0.0000000000   0.0000000000   0.0000000000
  6401.20   0.0000000000   0.0000000000   0.0000000000   0.0000000000
  6401.30   0.0000000000   0.0000000000   0.0000000000   0.0000000000
  6401.40   0.0000000000   0.0000000000   0.0000000000   0.0000000000
  6401.50   0.0000000000   0.0000000000   0.0000000000   0.0000000000
  6401.60   0.0000000000   0.0000000000   0.0000000000   0.0000000000
  6401.70   0.0000000000   0.0000000000   0.0000000000   0.0000000000
  6401.80   0.0000000000   0.0000000000   0.0000000000   0.0000000000
  6401.90   0.0000000000   0.0000000000   0.0000000000   0.0000000000
  6402.00   0.0000000000   0.0000000000   0.0000000000   0.0000000000
  6402.10   0.0000000000   0.0000000000   0.0000000000   0.0000000000
  6402.20   0.0000000000   0.0000000000   0.0000000000   0.0000000000
  6402.30   0.0000000000   0.0000000000   0.0000000000   0.0000000000
  6402.40   0.0000000000   0.0000000000   0.0000000000   0.0000000000
  6402.50   0.0000000000   0.0000000000   0.0000000000   0.0000000000
  6402.60   0.0000000000   0.0000000000   0.0000000000   0.0000000000
  6402.70   0.0000000000   0.0000000000   0.0000000000   0.0000000000
  6402.80   0.0000000000   0.0000000000   0.0000000000   0.0000000000
  6402.90   0.0000000000   0.0000000000   0.0000000000   0.0000000000
  6403.00   0.0000000000   0.0000000000   0.0000000000   0.0000000000
  6403.10   0.0000000000   0.0000000000   0.0000000000   0.0000000000
  6403.20   0.0000000000   0.0000000000   0.0000000000   0.0000000000
  6403.30   0.0000000000   0.0000000000   0.0000000000   0.0000000000
  6403.40   0.0000000000   0.0000000000   0.0000000000   0.0000000000
  6403.50   0.0000000000   0.0000000000   0.0000000000   0.0000000000
  6403.60   0.0000000000   0.0000000000   0.0000000000   0.0000000000
  6403.70   0.0000000000   0.0000000000   0.0000000000   0.0000000000
  6403.80   0.0000000000   0.0000000000   0.0000000000   0.0000000000
  6403.90   0.0000000000   0.0000000000   0.0000000000   0.0000000000
  6404.00   0.0000000000   0.0000000000   0.0000000000   0.0000000000
  6404.10   0.0000000000   0.0000000000   0.0000000000   0.0000000000
  6404.20   0.0000000000   0.0000000000   0.0000000000   0.0000000000
  6404.30   0.0000000000   0.0000000000   0.0000000000   0.0000000000
  6404.40   0.0000000000   0.0000000000   0.0000000000   0.0000000000
  6404.50   0.0000000000   0.0000000000   0.0000000000   0.0000000000
  6404.60   0.0000000000   0.0000000000   0.0000000000   0.0000000000
  6404.70   0.0000000000   0.0000000000   0.0000000000   0.0000000000
  6404.80   0.0000000000   0.0000000000   0.0000000000   0.0000000000
  6404.90   0.0000000000   0.0000000000   0.0000000000   0.0000000000
  6405.01   0.0000000000   0.0000000000   0.0000000000   0.0000000000
  6405.11   0.0000000000   0.0000000000   0.0000000000   0.0000000000
  6405.21   0.0000000000   0.0000000000   0.0000000000   0.0000000000
  6405.31   0.0000000000   0.0000000000   0.0000000000   0.0000000000
  6405.41   0.0000000000   0.0000000000   0.0000000000   0.0000000000
  6405.51   0.0000000000   0.0000000000   0.0000000000   0.0000000000
  6405.61   0.0000000000   0.0000000000   0.0000000000   0.0000000000
  6405.71   0.0000000000   0.0000000000   0.0000000000   0.0000000000
  6405.81   0.0000000000   0.0000000000   0.0000000000   0.0000000000
  6405.91   0.0000000000   0.0000000000   0.0000000000   0.0000000000
  6406.01   0.0000000000   0.0000000000   0.0000000000   0.0000000000
  6406.11   0.0000000000   0.0000000000   0.0000000000   0.0000000000
  6406.21   0.0000000000   0.0000000000   0.0000000000   0.0000000000
  6406.31   0.0000000000   0.0000000000   0.0000000000   0.0000000000
  6406.41   0.0000000000   0.0000000000   0.0000000000   0.0000000000
  6406.51   0.0000000000   0.0000000000   0.0000000000   0.0000000000
  6406.61   0.0000000000   0.0000000000   0.0000000000   0.0000000000
  6406.71   0.0000000000   0.0000000000   0.0000000000   0.0000000000
  6406.81   0.0000000000   0.0000000000   0.0000000000   0.0000000000
  6406.91   0.0000000000   0.0000000000   0.0000000000   0.0000000000
  6407.01   0.0000000000   0.0000000000   0.0000000000   0.0000000000
  6407.11   0.0000000000   0.0000000000   0.0000000000   0.0000000000
  6407.21   0.0000000000   0.0000000000   0.0000000000   0.0000000000
  6407.31   0.0000000000   0.0000000000   0.0000000000   0.0000000000
  6407.41   0.0000000000   0.0000000000   0.0000000000   0.0000000000
  6407.51   0.0000000000   0.0000000000   0.0000000000   0.0000000000
  6407.61   0.0000000000   0.0000000000   0.0000000000   0.0000000000
  6407.71   0.0000000000   0.0000000000   0.0000000000   0.0000000000
  6407.81   0.0000000000   0.0000000000   0.0000000000   0.0000000000
  6407.91   0.0000000000   0.0000000000   0.0000000000   0.0000000000
  6408.01   0.0000000000   0.0000000000   0.0000000000   0.0000000000
  6408.11   0.0000000000   0.0000000000   0.0000000000   0.0000000000
  6408.21   0.0000000000   0.0000000000   0.0000000000   0.0000000000
  6408.31   0.0000000000   0.0000000000   0.0000000000   0.0000000000
  6408.41   0.0000000000   0.0000000000   0.0000000000   0.0000000000
  6408.51   0.0000000000   0.0000000000   0.0000000000   0.0000000000
  6408.61   0.0000000000   0.0000000000   0.0000000000   0.0000000000
  6408.71   0.0000000000   0.0000000000   0.0000000000   0.0000000000
  6408.81   0.0000000000   0.0000000000   0.0000000000   0.0000000000
  6408.91   0.0000000000   0.0000000000   0.0000000000   0.0000000000
  6409.01   0.0000000000   0.0000000000   0.0000000000   0.0000000000
  6409.11   0.0000000000   0.0000000000   0.0000000000   0.0000000000
  6409.21   0.0000000000   0.0000000000   0.0000000000   0.0000000000
  6409.31   0.0000000000   0.0000000000   0.0000000000   0.0000000000
  6409.41   0.0000000000   0.0000000000   0.0000000000   0.0000000000
  6409.51   0.0000000000   0.0000000000   0.0000000000   0.0000000000
  6409.61   0.0000000000   0.0000000000   0.0000000000   0.0000000000
  6409.71   0.0000000000   0.0000000000   0.0000000000   0.0000000000
  6409.81   0.0000000000   0.0000000000   0.0000000000   0.0000000000
  6409.91   0.0000000000   0.0000000000   0.0000000000   0.0000000000
  6410.01   0.0000000000   0.0000000000   0.0000000000   0.0000000000
  6410.11   0.0000000000   0.0000000000   0.0000000000   0.0000000000
  6410.21   0.0000000000   0.0000000000   0.0000000000   0.0000000000
  6410.31   0.0000000000   0.0000000000   0.0000000000   0.0000000000
  6410.41   0.0000000000   0.0000000000   0.0000000000   0.0000000000
  6410.51   0.0000000000   0.0000000000   0.0000000000   0.0000000000
  6410.61   0.0000000000   0.0000000000   0.0000000000   0.0000000000
  6410.71   0.0000000000   0.0000000000   0.0000000000   0.0000000000
  6410.81   0.0000000000   0.0000000000   0.0000000000   0.0000000000
  6410.91   0.0000000000   0.0000000000   0.0000000000   0.0000000000
  6411.01   0.0000000000   0.0000000000   0.0000000000   0.0000000000
  6411.11   0.0000000000   0.0000000000   0.0000000000   0.0000000000
  6411.21   0.0000000000   0.0000000000   0.0000000000   0.0000000000
  6411.31   0.0000000000   0.0000000000   0.0000000000   0.0000000000
  6411.41   0.0000000000   0.0000000000   0.0000000000   0.0000000000
  6411.51   0.0000000000   0.0000000000   0.0000000000   0.0000000000
  6411.61   0.0000000000   0.0000000000   0.0000000000   0.0000000000
  6411.71   0.0000000000   0.0000000000   0.0000000000   0.0000000000
  6411.81   0.0000000000   0.0000000000   0.0000000000   0.0000000000
  6411.91   0.0000000000   0.0000000000   0.0000000000   0.0000000000
  6412.01   0.0000000000   0.0000000000   0.0000000000   0.0000000000
  6412.11   0.0000000000   0.0000000000   0.0000000000   0.0000000000
  6412.21   0.0000000000   0.0000000000   0.0000000000   0.0000000000
  6412.31   0.0000000000   0.0000000000   0.0000000000   0.0000000000
  6412.41   0.0000000000   0.0000000000   0.0000000000   0.0000000000
  6412.51   0.0000000000   0.0000000000   0.0000000000   0.0000000000
  6412.61   0.0000000000   0.0000000000   0.0000000000   0.0000000000
  6412.71   0.0000000000   0.0000000000   0.0000000000   0.0000000000
  6412.81   0.0000000000   0.0000000000   0.0000000000   0.0000000000
  6412.91   0.0000000000   0.0000000000   0.0000000000   0.0000000000
  6413.01   0.0000000000   0.0000000000   0.0000000000   0.0000000000
  6413.11   0.0000000000   0.0000000000   0.0000000000   0.0000000000
  6413.21   0.0000000000   0.0000000000   0.0000000000   0.0000000000
  6413.31   0.0000000000   0.0000000000   0.0000000000   0.0000000000
  6413.41   0.0000000000   0.0000000000   0.0000000000   0.0000000000
  6413.51   0.0000000000   0.0000000000   0.0000000000   0.0000000000
  6413.61   0.0000000000   0.0000000000   0.0000000000   0.0000000000
  6413.71   0.0000000000   0.0000000000   0.0000000000   0.0000000000
  6413.81   0.0000000000   0.0000000000   0.0000000000   0.0000000000
  6413.91   0.0000000000   0.0000000000   0.0000000000   0.0000000000
  6414.01   0.0000000000   0.0000000000   0.0000000000   0.0000000000
  6414.11   0.0000000000   0.0000000000   0.0000000000   0.0000000000
  6414.21   0.0000000000   0.0000000000   0.0000000000   0.0000000000
  6414.31   0.0000000000   0.0000000000   0.0000000000   0.0000000000
  6414.41   0.0000000000   0.0000000000   0.0000000000   0.0000000000
  6414.51   0.0000000000   0.0000000000   0.0000000000   0.0000000000
  6414.61   0.0000000000   0.0000000000   0.0000000000   0.0000000000
  6414.71   0.0000000000   0.0000000000   0.0000000000   0.0000000000
  6414.81   0.0000000000   0.0000000000   0.0000000000   0.0000000000
  6414.91   0.0000000000   0.0000000000   0.0000000000   0.0000000000
  6415.02   0.0000000000   0.0000000000   0.0000000000   0.0000000000
  6415.12   0.0000000000   0.0000000000   0.0000000000   0.0000000000
  6415.22   0.0000000000   0.0000000000   0.0000000000   0.0000000000
  6415.32   0.0000000000   0.0000000000   0.0000000000   0.0000000000
  6415.42   0.0000000000   0.0000000000   0.0000000000   0.0000000000
  6415.52   0.0000000000   0.0000000000   0.0000000000   0.0000000000
  6415.62   0.0000000000   0.0000000000   0.0000000000   0.0000000000
  6415.72   0.0000000000   0.0000000000   0.0000000000   0.0000000000
  6415.82   0.0000000000   0.0000000000   0.0000000000   0.0000000000
  6415.92   0.0000000000   0.0000000000   0.0000000000   0.0000000000
  6416.02   0.0000000000   0.0000000000   0.0000000000   0.0000000000
  6416.12   0.0000000000   0.0000000000   0.0000000000   0.0000000000
  6416.22   0.0000000000   0.0000000000   0.0000000000   0.0000000000
  6416.32   0.0000000000   0.0000000000   0.0000000000   0.0000000000
  6416.42   0.0000000000   0.0000000000   0.0000000000   0.0000000000
  6416.52   0.0000000000   0.0000000000   0.0000000000   0.0000000000
  6416.62   0.0000000000   0.0000000000   0.0000000000   0.0000000000
  6416.72   0.0000000000   0.0000000000   0.0000000000   0.0000000000
  6416.82   0.0000000000   0.0000000000   0.0000000000   0.0000000000
  6416.92   0.0000000000   0.0000000000   0.0000000000   0.0000000000
  6417.02   0.0000000000   0.0000000000   0.0000000000   0.0000000000
  6417.12   0.0000000000   0.0000000000   0.0000000000   0.0000000000
  6417.22   0.0000000000   0.0000000000   0.0000000000   0.0000000000
  6417.32   0.0000000000   0.0000000000   0.0000000000   0.0000000000
  6417.42   0.0000000000   0.0000000000   0.0000000000   0.0000000000
  6417.52   0.0000000000   0.0000000000   0.0000000000   0.0000000000
  6417.62   0.0000000000   0.0000000000   0.0000000000   0.0000000000
  6417.72   0.0000000000   0.0000000000   0.0000000000   0.0000000000
  6417.82   0.0000000000   0.0000000000   0.0000000000   0.0000000000
  6417.92   0.0000000000   0.0000000000   0.0000000000   0.0000000000
  6418.02   0.0000000000   0.0000000000   0.0000000000   0.0000000000
  6418.12   0.0000000000   0.0000000000   0.0000000000   0.0000000000
  6418.22   0.0000000000   0.0000000000   0.0000000000   0.0000000000
  6418.32   0.0000000000   0.0000000000   0.0000000000   0.0000000000
  6418.42   0.0000000000   0.0000000000   0.0000000000   0.0000000000
  6418.52   0.0000000000   0.0000000000   0.0000000000   0.0000000000
  6418.62   0.0000000000   0.0000000000   0.0000000000   0.0000000000
  6418.72   0.0000000000   0.0000000000   0.0000000000   0.0000000000
  6418.82   0.0000000000   0.0000000000   0.0000000000   0.0000000000
  6418.92   0.0000000000   0.0000000000   0.0000000000   0.0000000000
  6419.02   0.0000000000   0.0000000000   0.0000000000   0.0000000000
  6419.12   0.0000000000   0.0000000000   0.0000000000   0.0000000000
  6419.22   0.0000000000   0.0000000000   0.0000000000   0.0000000000
  6419.32   0.0000000000   0.0000000000   0.0000000000   0.0000000000
  6419.42   0.0000000000   0.0000000000   0.0000000000   0.0000000000
  6419.52   0.0000000000   0.0000000000   0.0000000000   0.0000000000
  6419.62   0.0000000000   0.0000000000   0.0000000000   0.0000000000
  6419.72   0.0000000000   0.0000000000   0.0000000000   0.0000000000
  6419.82   0.0000000000   0.0000000000   0.0000000000   0.0000000000
  6419.92   0.0000000000   0.0000000000   0.0000000000   0.0000000000
  6420.02   0.0000000000   0.0000000000   0.0000000000   0.0000000000
  6420.12   0.0000000000   0.0000000000   0.0000000000   0.0000000000
  6420.22   0.0000000000   0.0000000000   0.0000000000   0.0000000000
  6420.32   0.0000000000   0.0000000000   0.0000000000   0.0000000000
  6420.42   0.0000000000   0.0000000000   0.0000000000   0.0000000000
  6420.52   0.0000000000   0.0000000000   0.0000000000   0.0000000000
  6420.62   0.0000000000   0.0000000000   0.0000000000   0.0000000000
  6420.72   0.0000000000   0.0000000000   0.0000000000   0.0000000000
  6420.82   0.0000000000   0.0000000000   0.0000000000   0.0000000000
  6420.92   0.0000000000   0.0000000000   0.0000000000   0.0000000000
  6421.02   0.0000000000   0.0000000000   0.0000000000   0.0000000000
  6421.12   0.0000000000   0.0000000000   0.0000000000   0.0000000000
  6421.22   0.0000000000   0.0000000000   0.0000000000   0.0000000000
  6421.32   0.0000000000   0.0000000000   0.0000000000   0.0000000000
  6421.42   0.0000000000   0.0000000000   0.0000000000   0.0000000000
  6421.52   0.0000000000   0.0000000000   0.0000000000   0.0000000000
  6421.62   0.0000000000   0.0000000000   0.0000000000   0.0000000000
  6421.72   0.0000000000   0.0000000000   0.0000000000   0.0000000000
  6421.82   0.0000000000   0.0000000000   0.0000000000   0.0000000000
  6421.92   0.0000000000   0.0000000000   0.0000000000   0.0000000000
  6422.02   0.0000000000   0.0000000000   0.0000000000   0.0000000000
  6422.12   0.0000000000   0.0000000000   0.0000000000   0.0000000000
  6422.22   0.0000000000   0.0000000000   0.0000000000   0.0000000000
  6422.32   0.0000000000   0.0000000000   0.0000000000   0.0000000000
  6422.42   0.0000000000   0.0000000000   0.0000000000   0.0000000000
  6422.52   0.0000000000   0.0000000000   0.0000000000   0.0000000000
  6422.62   0.0000000000   0.0000000000   0.0000000000   0.0000000000
  6422.72   0.0000000000   0.0000000000   0.0000000000   0.0000000000
  6422.82   0.0000000000   0.0000000000   0.0000000000   0.0000000000
  6422.92   0.0000000000   0.0000000000   0.0000000000   0.0000000000
  6423.02   0.0000000000   0.0000000000   0.0000000000   0.0000000000
  6423.12   0.0000000000   0.0000000000   0.0000000000   0.0000000000
  6423.22   0.0000000000   0.0000000000   0.0000000000   0.0000000000
  6423.32   0.0000000000   0.0000000000   0.0000000000   0.0000000000
  6423.42   0.0000000000   0.0000000000   0.0000000000   0.0000000000
  6423.52   0.0000000000   0.0000000000   0.0000000000   0.0000000000
  6423.62   0.0000000000   0.0000000000   0.0000000000   0.0000000000
  6423.72   0.0000000000   0.0000000000   0.0000000000   0.0000000000
  6423.82   0.0000000000   0.0000000000   0.0000000000   0.0000000000
  6423.92   0.0000000000   0.0000000000   0.0000000000   0.0000000000
  6424.02   0.0000000000   0.0000000000   0.0000000000   0.0000000000
  6424.12   0.0000000000   0.0000000000   0.0000000000   0.0000000000
  6424.22   0.0000000000   0.0000000000   0.0000000000   0.0000000000
  6424.32   0.0000000000   0.0000000000   0.0000000000   0.0000000000
  6424.42   0.0000000000   0.0000000000   0.0000000000   0.0000000000
  6424.52   0.0000000000   0.0000000000   0.0000000000   0.0000000000
  6424.62   0.0000000000   0.0000000000   0.0000000000   0.0000000000
  6424.72   0.0000000000   0.0000000000   0.0000000000   0.0000000000
  6424.82   0.0000000000   0.0000000000   0.0000000000   0.0000000000
  6424.92   0.0000000000   0.0000000000   0.0000000000   0.0000000000
  6425.03   0.0000000000   0.0000000000   0.0000000000   0.0000000000
  6425.13   0.0000000000   0.0000000000   0.0000000000   0.0000000000
  6425.23   0.0000000000   0.0000000000   0.0000000000   0.0000000000
  6425.33   0.0000000000   0.0000000000   0.0000000000   0.0000000000
  6425.43   0.0000000000   0.0000000000   0.0000000000   0.0000000000
  6425.53   0.0000000000   0.0000000000   0.0000000000   0.0000000000
  6425.63   0.0000000000   0.0000000000   0.0000000000   0.0000000000
  6425.73   0.0000000000   0.0000000000   0.0000000000   0.0000000000
  6425.83   0.0000000000   0.0000000000   0.0000000000   0.0000000000
  6425.93   0.0000000000   0.0000000000   0.0000000000   0.0000000000
  6426.03   0.0000000000   0.0000000000   0.0000000000   0.0000000000
  6426.13   0.0000000000   0.0000000000   0.0000000000   0.0000000000
  6426.23   0.0000000000   0.0000000000   0.0000000000   0.0000000000
  6426.33   0.0000000000   0.0000000000   0.0000000000   0.0000000000
  6426.43   0.0000000000   0.0000000000   0.0000000000   0.0000000000
  6426.53   0.0000000000   0.0000000000   0.0000000000   0.0000000000
  6426.63   0.0000000000   0.0000000000   0.0000000000   0.0000000000
  6426.73   0.0000000000   0.0000000000   0.0000000000   0.0000000000
  6426.83   0.0000000000   0.0000000000   0.0000000000   0.0000000000
  6426.93   0.0000000000   0.0000000000   0.0000000000   0.0000000000
  6427.03   0.0000000000   0.0000000000   0.0000000000   0.0000000000
  6427.13   0.0000000000   0.0000000000   0.0000000000   0.0000000000
  6427.23   0.0000000000   0.0000000000   0.0000000000   0.0000000000
  6427.33   0.0000000000   0.0000000000   0.0000000000   0.0000000000
  6427.43   0.0000000000   0.0000000000   0.0000000000   0.0000000000
  6427.53   0.0000000000   0.0000000000   0.0000000000   0.0000000000
  6427.63   0.0000000000   0.0000000000   0.0000000000   0.0000000000
  6427.73   0.0000000000   0.0000000000   0.0000000000   0.0000000000
  6427.83   0.0000000000   0.0000000000   0.0000000000   0.0000000000
  6427.93   0.0000000000   0.0000000000   0.0000000000   0.0000000000
  6428.03   0.0000000000   0.0000000000   0.0000000000   0.0000000000
  6428.13   0.0000000000   0.0000000000   0.0000000000   0.0000000000
  6428.23   0.0000000000   0.0000000000   0.0000000000   0.0000000000
  6428.33   0.0000000000   0.0000000000   0.0000000000   0.0000000000
  6428.43   0.0000000000   0.0000000000   0.0000000000   0.0000000000
  6428.53   0.0000000000   0.0000000000   0.0000000000   0.0000000000
  6428.63   0.0000000000   0.0000000000   0.0000000000   0.0000000000
  6428.73   0.0000000000   0.0000000000   0.0000000000   0.0000000000
  6428.83   0.0000000000   0.0000000000   0.0000000000   0.0000000000
  6428.93   0.0000000000   0.0000000000   0.0000000000   0.0000000000
  6429.03   0.0000000000   0.0000000000   0.0000000000   0.0000000000
  6429.13   0.0000000000   0.0000000000   0.0000000000   0.0000000000
  6429.23   0.0000000000   0.0000000000   0.0000000000   0.0000000000
  6429.33   0.0000000000   0.0000000000   0.0000000000   0.0000000000
  6429.43   0.0000000000   0.0000000000   0.0000000000   0.0000000000
  6429.53   0.0000000000   0.0000000000   0.0000000000   0.0000000000
  6429.63   0.0000000000   0.0000000000   0.0000000000   0.0000000000
  6429.73   0.0000000000   0.0000000000   0.0000000000   0.0000000000
  6429.83   0.0000000000   0.0000000000   0.0000000000   0.0000000000
  6429.93   0.0000000000   0.0000000000   0.0000000000   0.0000000000
  6430.03   0.0000000000   0.0000000000   0.0000000000   0.0000000000
  6430.13   0.0000000000   0.0000000000   0.0000000000   0.0000000000
  6430.23   0.0000000000   0.0000000000   0.0000000000   0.0000000000
  6430.33   0.0000000000   0.0000000000   0.0000000000   0.0000000000
  6430.43   0.0000000000   0.0000000000   0.0000000000   0.0000000000
  6430.53   0.0000000000   0.0000000000   0.0000000000   0.0000000000
  6430.63   0.0000000000   0.0000000000   0.0000000000   0.0000000000
  6430.73   0.0000000000   0.0000000000   0.0000000000   0.0000000000
  6430.83   0.0000000000   0.0000000000   0.0000000000   0.0000000000
  6430.93   0.0000000000   0.0000000000   0.0000000000   0.0000000000
  6431.03   0.0000000000   0.0000000000   0.0000000000   0.0000000000
  6431.13   0.0000000000   0.0000000000   0.0000000000   0.0000000000
  6431.23   0.0000000000   0.0000000000   0.0000000000   0.0000000000
  6431.33   0.0000000000   0.0000000000   0.0000000000   0.0000000000
  6431.43   0.0000000000   0.0000000000   0.0000000000   0.0000000000
  6431.53   0.0000000000   0.0000000000   0.0000000000   0.0000000000
  6431.63   0.0000000000   0.0000000000   0.0000000000   0.0000000000
  6431.73   0.0000000000   0.0000000000   0.0000000000   0.0000000000
  6431.83   0.0000000000   0.0000000000   0.0000000000   0.0000000000
  6431.93   0.0000000000   0.0000000000   0.0000000000   0.0000000000
  6432.03   0.0000000000   0.0000000000   0.0000000000   0.0000000000
  6432.13   0.0000000000   0.0000000000   0.0000000000   0.0000000000
  6432.23   0.0000000000   0.0000000000   0.0000000000   0.0000000000
  6432.33   0.0000000000   0.0000000000   0.0000000000   0.0000000000
  6432.43   0.0000000000   0.0000000000   0.0000000000   0.0000000000
  6432.53   0.0000000000   0.0000000000   0.0000000000   0.0000000000
  6432.63   0.0000000000   0.0000000000   0.0000000000   0.0000000000
  6432.73   0.0000000000   0.0000000000   0.0000000000   0.0000000000
  6432.83   0.0000000000   0.0000000000   0.0000000000   0.0000000000
  6432.93   0.0000000000   0.0000000000   0.0000000000   0.0000000000
  6433.03   0.0000000000   0.0000000000   0.0000000000   0.0000000000
  6433.13   0.0000000000   0.0000000000   0.0000000000   0.0000000000
  6433.23   0.0000000000   0.0000000000   0.0000000000   0.0000000000
  6433.33   0.0000000000   0.0000000000   0.0000000000   0.0000000000
  6433.43   0.0000000000   0.0000000000   0.0000000000   0.0000000000
  6433.53   0.0000000000   0.0000000000   0.0000000000   0.0000000000
  6433.63   0.0000000000   0.0000000000   0.0000000000   0.0000000000
  6433.73   0.0000000000   0.0000000000   0.0000000000   0.0000000000
  6433.83   0.0000000000   0.0000000000   0.0000000000   0.0000000000
  6433.93   0.0000000000   0.0000000000   0.0000000000   0.0000000000
  6434.03   0.0000000000   0.0000000000   0.0000000000   0.0000000000
  6434.13   0.0000000000   0.0000000000   0.0000000000   0.0000000000
  6434.23   0.0000000000   0.0000000000   0.0000000000   0.0000000000
  6434.33   0.0000000000   0.0000000000   0.0000000000   0.0000000000
  6434.43   0.0000000000   0.0000000000   0.0000000000   0.0000000000
  6434.53   0.0000000000   0.0000000000   0.0000000000   0.0000000000
  6434.63   0.0000000000   0.0000000000   0.0000000000   0.0000000000
  6434.73   0.0000000000   0.0000000000   0.0000000000   0.0000000000
  6434.83   0.0000000000   0.0000000000   0.0000000000   0.0000000000
  6434.93   0.0000000000   0.0000000000   0.0000000000   0.0000000000
  6435.04   0.0000000000   0.0000000000   0.0000000000   0.0000000000
  6435.14   0.0000000000   0.0000000000   0.0000000000   0.0000000000
  6435.24   0.0000000000   0.0000000000   0.0000000000   0.0000000000
  6435.34   0.0000000000   0.0000000000   0.0000000000   0.0000000000
  6435.44   0.0000000000   0.0000000000   0.0000000000   0.0000000000
  6435.54   0.0000000000   0.0000000000   0.0000000000   0.0000000000
  6435.64   0.0000000000   0.0000000000   0.0000000000   0.0000000000
  6435.74   0.0000000000   0.0000000000   0.0000000000   0.0000000000
  6435.84   0.0000000000   0.0000000000   0.0000000000   0.0000000000
  6435.94   0.0000000000   0.0000000000   0.0000000000   0.0000000000
  6436.04   0.0000000000   0.0000000000   0.0000000000   0.0000000000
  6436.14   0.0000000000   0.0000000000   0.0000000000   0.0000000000
  6436.24   0.0000000000   0.0000000000   0.0000000000   0.0000000000
  6436.34   0.0000000000   0.0000000000   0.0000000000   0.0000000000
  6436.44   0.0000000000   0.0000000000   0.0000000000   0.0000000000
  6436.54   0.0000000000   0.0000000000   0.0000000000   0.0000000000
  6436.64   0.0000000000   0.0000000000   0.0000000000   0.0000000000
  6436.74   0.0000000000   0.0000000000   0.0000000000   0.0000000000
  6436.84   0.0000000000   0.0000000000   0.0000000000   0.0000000000
  6436.94   0.0000000000   0.0000000000   0.0000000000   0.0000000000
  6437.04   0.0000000000   0.0000000000   0.0000000000   0.0000000000
  6437.14   0.0000000000   0.0000000000   0.0000000000   0.0000000000
  6437.24   0.0000000000   0.0000000000   0.0000000000   0.0000000000
  6437.34   0.0000000000   0.0000000000   0.0000000000   0.0000000000
  6437.44   0.0000000000   0.0000000000   0.0000000000   0.0000000000
  6437.54   0.0000000000   0.0000000000   0.0000000000   0.0000000000
  6437.64   0.0000000000   0.0000000000   0.0000000000   0.0000000000
  6437.74   0.0000000000   0.0000000000   0.0000000000   0.0000000000
  6437.84   0.0000000000   0.0000000000   0.0000000000   0.0000000000
  6437.94   0.0000000000   0.0000000000   0.0000000000   0.0000000000
  6438.04   0.0000000000   0.0000000000   0.0000000000   0.0000000000
  6438.14   0.0000000000   0.0000000000   0.0000000000   0.0000000000
  6438.24   0.0000000000   0.0000000000   0.0000000000   0.0000000000
  6438.34   0.0000000000   0.0000000000   0.0000000000   0.0000000000
  6438.44   0.0000000000   0.0000000000   0.0000000000   0.0000000000
  6438.54   0.0000000000   0.0000000000   0.0000000000   0.0000000000
  6438.64   0.0000000000   0.0000000000   0.0000000000   0.0000000000
  6438.74   0.0000000000   0.0000000000   0.0000000000   0.0000000000
  6438.84   0.0000000000   0.0000000000   0.0000000000   0.0000000000
  6438.94   0.0000000000   0.0000000000   0.0000000000   0.0000000000
  6439.04   0.0000000000   0.0000000000   0.0000000000   0.0000000000
  6439.14   0.0000000000   0.0000000000   0.0000000000   0.0000000000
  6439.24   0.0000000000   0.0000000000   0.0000000000   0.0000000000
  6439.34   0.0000000000   0.0000000000   0.0000000000   0.0000000000
  6439.44   0.0000000000   0.0000000000   0.0000000000   0.0000000000
  6439.54   0.0000000000   0.0000000000   0.0000000000   0.0000000000
  6439.64   0.0000000000   0.0000000000   0.0000000000   0.0000000000
  6439.74   0.0000000000   0.0000000000   0.0000000000   0.0000000000
  6439.84   0.0000000000   0.0000000000   0.0000000000   0.0000000000
  6439.94   0.0000000000   0.0000000000   0.0000000000   0.0000000000
  6440.04   0.0000000000   0.0000000000   0.0000000000   0.0000000000
  6440.14   0.0000000000   0.0000000000   0.0000000000   0.0000000000
  6440.24   0.0000000000   0.0000000000   0.0000000000   0.0000000000
  6440.34   0.0000000000   0.0000000000   0.0000000000   0.0000000000
  6440.44   0.0000000000   0.0000000000   0.0000000000   0.0000000000
  6440.54   0.0000000000   0.0000000000   0.0000000000   0.0000000000
  6440.64   0.0000000000   0.0000000000   0.0000000000   0.0000000000
  6440.74   0.0000000000   0.0000000000   0.0000000000   0.0000000000
  6440.84   0.0000000000   0.0000000000   0.0000000000   0.0000000000
  6440.94   0.0000000000   0.0000000000   0.0000000000   0.0000000000
  6441.04   0.0000000000   0.0000000000   0.0000000000   0.0000000000
  6441.14   0.0000000000   0.0000000000   0.0000000000   0.0000000000
  6441.24   0.0000000000   0.0000000000   0.0000000000   0.0000000000
  6441.34   0.0000000000   0.0000000000   0.0000000000   0.0000000000
  6441.44   0.0000000000   0.0000000000   0.0000000000   0.0000000000
  6441.54   0.0000000000   0.0000000000   0.0000000000   0.0000000000
  6441.64   0.0000000000   0.0000000000   0.0000000000   0.0000000000
  6441.74   0.0000000000   0.0000000000   0.0000000000   0.0000000000
  6441.84   0.0000000000   0.0000000000   0.0000000000   0.0000000000
  6441.94   0.0000000000   0.0000000000   0.0000000000   0.0000000000
  6442.04   0.0000000000   0.0000000000   0.0000000000   0.0000000000
  6442.14   0.0000000000   0.0000000000   0.0000000000   0.0000000000
  6442.24   0.0000000000   0.0000000000   0.0000000000   0.0000000000
  6442.34   0.0000000000   0.0000000000   0.0000000000   0.0000000000
  6442.44   0.0000000000   0.0000000000   0.0000000000   0.0000000000
  6442.54   0.0000000000   0.0000000000   0.0000000000   0.0000000000
  6442.64   0.0000000000   0.0000000000   0.0000000000   0.0000000000
  6442.74   0.0000000000   0.0000000000   0.0000000000   0.0000000000
  6442.84   0.0000000000   0.0000000000   0.0000000000   0.0000000000
  6442.94   0.0000000000   0.0000000000   0.0000000000   0.0000000000
  6443.04   0.0000000000   0.0000000000   0.0000000000   0.0000000000
  6443.14   0.0000000000   0.0000000000   0.0000000000   0.0000000000
  6443.24   0.0000000000   0.0000000000   0.0000000000   0.0000000000
  6443.34   0.0000000000   0.0000000000   0.0000000000   0.0000000000
  6443.44   0.0000000000   0.0000000000   0.0000000000   0.0000000000
  6443.54   0.0000000000   0.0000000000   0.0000000000   0.0000000000
  6443.64   0.0000000000   0.0000000000   0.0000000000   0.0000000000
  6443.74   0.0000000000   0.0000000000   0.0000000000   0.0000000000
  6443.84   0.0000000000   0.0000000000   0.0000000000   0.0000000000
  6443.94   0.0000000000   0.0000000000   0.0000000000   0.0000000000
  6444.04   0.0000000000   0.0000000000   0.0000000000   0.0000000000
  6444.14   0.0000000000   0.0000000000   0.0000000000   0.0000000000
  6444.24   0.0000000000   0.0000000000   0.0000000000   0.0000000000
  6444.34   0.0000000000   0.0000000000   0.0000000000   0.0000000000
  6444.44   0.0000000000   0.0000000000   0.0000000000   0.0000000000
  6444.54   0.0000000000   0.0000000000   0.0000000000   0.0000000000
  6444.64   0.0000000000   0.0000000000   0.0000000000   0.0000000000
  6444.74   0.0000000000   0.0000000000   0.0000000000   0.0000000000
  6444.84   0.0000000000   0.0000000000   0.0000000000   0.0000000000
  6444.94   0.0000000000   0.0000000000   0.0000000000   0.0000000000
  6445.05   0.0000000000   0.0000000000   0.0000000000   0.0000000000
  6445.15   0.0000000000   0.0000000000   0.0000000000   0.0000000000
  6445.25   0.0000000000   0.0000000000   0.0000000000   0.0000000000
  6445.35   0.0000000000   0.0000000000   0.0000000000   0.0000000000
  6445.45   0.0000000456   0.0000000200   0.0000000071   0.0000000186
  6445.55   0.0000001573   0.0000000641   0.0000000220   0.0000000711
  6445.65   0.0000004463   0.0000001818   0.0000000621   0.0000002024
  6445.75   0.0000012190   0.0000004961   0.0000001685   0.0000005544
  6445.85   0.0000032274   0.0000013095   0.0000004438   0.0000014741
  6445.95   0.0000081751   0.0000033115   0.0000011164   0.0000037472
  6446.05   0.0000199361   0.0000080604   0.0000027033   0.0000091724
  6446.15   0.0000468062   0.0000188847   0.0000063013   0.0000216202
  6446.25   0.0001058034   0.0000425887   0.0000141404   0.0000490743
  6446.35   0.0002302754   0.0000924545   0.0000305496   0.0001072713
  6446.45   0.0004825767   0.0001932083   0.0000635459   0.0002258225
  6446.55   0.0009738387   0.0003887101   0.0001272743   0.0004578544
  6446.65   0.0018924304   0.0007528670   0.0002454684   0.0008940950
  6446.75   0.0035415832   0.0014039120   0.0004559235   0.0016817477
  6446.85   0.0063833552   0.0025206807   0.0008155911   0.0030470834
  6446.95   0.0110817429   0.0043579779   0.0014053507   0.0053184143
  6447.05   0.0185314691   0.0072556460   0.0023328213   0.0089430018
  6447.15   0.0298535400   0.0116341786   0.0037309705   0.0144883909
  6447.25   0.0463354290   0.0179687780   0.0057500454   0.0226166055
  6447.35   0.0692970602   0.0267355115   0.0085408801   0.0340206685
  6447.45   0.0998766343   0.0383292348   0.0122291585   0.0493182406
  6447.55   0.1387508472   0.0529605672   0.0168827310   0.0689075484
  6447.65   0.1858326368   0.0705506903   0.0224771140   0.0928048311
  6447.75   0.2400152518   0.0906515617   0.0288669692   0.1204967185
  6447.85   0.2990448257   0.1124223455   0.0357725054   0.1508499701
  6447.95   0.3595957897   0.1346877764   0.0427884552   0.1821195496
  6448.05   0.4175881038   0.1560879028   0.0494192253   0.2120809610
  6448.15   0.4687286445   0.1753054464   0.0551377045   0.2382854692
  6448.25   0.5091942863   0.1913320459   0.0594586076   0.2584035939
  6448.35   0.5363220514   0.2037166530   0.0620122380   0.2705931003
  6448.45   0.5491512709   0.2127353345   0.0626029510   0.2738128963
  6448.55   0.5486845278   0.2194348682   0.0612392310   0.2680103017
  6448.65   0.5377948574   0.2255301388   0.0581286141   0.2541359304
  6448.75   0.5207892421   0.2331694519   0.0536389099   0.2339806511
  6448.85   0.5027180486   0.2446119734   0.0482349122   0.2098708728
  6448.95   0.4885731661   0.2618784143   0.0424048507   0.1842895483
  6449.05   0.4825305610   0.2864355922   0.0365919631   0.1595025943
  6449.15   0.4873662699   0.3189598501   0.0311437813   0.1372621784
  6449.25   0.5041218589   0.3592010914   0.0262861797   0.1186340957
  6449.35   0.5320358648   0.4059479257   0.0221227426   0.1039646940
  6449.45   0.5687098173   0.4570823893   0.0186544217   0.0929725188
  6449.55   0.6104510489   0.5097117366   0.0158110659   0.0849277992
  6449.65   0.6527291824   0.5603707477   0.0134857092   0.0788723418
  6449.75   0.6906906430   0.6052930329   0.0115641320   0.0738331756
  6449.85   0.7196851214   0.6407467044   0.0099452563   0.0689929497
  6449.95   0.7357623102   0.6634159061   0.0085512653   0.0637950211
  6450.05   0.7360956016   0.6707889047   0.0073290206   0.0579776453
  6450.15   0.7192867749   0.6614946676   0.0062458414   0.0515463080
  6450.25   0.6855093649   0.6355230425   0.0052829573   0.0447034618
  6450.35   0.6364635457   0.5942751136   0.0044292480   0.0377593152
  6450.45   0.5751419676   0.5404195482   0.0036767361   0.0310458290
  6450.55   0.5054384190   0.4775703434   0.0030181776   0.0248500413
  6450.65   0.4316605078   0.4098397689   0.0024463106   0.0193745567
  6450.75   0.3580250475   0.3413461345   0.0019540011   0.0147250180
  6450.85   0.2882152868   0.2757621838   0.0015345882   0.0109185955
  6450.95   0.2250625278   0.2159756833   0.0011820119   0.0079048890
  6451.05   0.1703859673   0.1639044699   0.0008906285   0.0055909043
  6451.15   0.1249916701   0.1204729116   0.0006548394   0.0038639382
  6451.25   0.0888028690   0.0857250271   0.0004687575   0.0026090922
  6451.35   0.0610749745   0.0590284876   0.0003260298   0.0017204578
  6451.45   0.0406435864   0.0393166536   0.0002199445   0.0011069853
  6451.55   0.0261592654   0.0253213103   0.0001437097   0.0006942410
  6451.65   0.0162774849   0.0157628015   0.0000908359   0.0004238432
  6451.75   0.0097884184   0.0094813549   0.0000554905   0.0002515694
  6451.85   0.0056865325   0.0055088191   0.0000327361   0.0001449745
  6451.95   0.0031904384   0.0030907832   0.0000186387   0.0000810145
  6452.05   0.0017281860   0.0016740973   0.0000102370   0.0000438505
  6452.15   0.0009035419   0.0008751536   0.0000054216   0.0000229659
  6452.25   0.0004558425   0.0004414461   0.0000027679   0.0000116281
  6452.35   0.0002218547   0.0002148064   0.0000013614   0.0000056867
  6452.45   0.0001041529   0.0001008219   0.0000006455   0.0000026854
  6452.55   0.0000471531   0.0000456346   0.0000002948   0.0000012236
  6452.65   0.0000205832   0.0000199157   0.0000001297   0.0000005377
  6452.75   0.0000086499   0.0000083704   0.0000000548   0.0000002246
  6452.85   0.0000035098   0.0000033954   0.0000000224   0.0000000920
  6452.95   0.0000013403   0.0000012953   0.0000000088   0.0000000362
  6453.05   0.0000005068   0.0000004897   0.0000000033   0.0000000138
  6453.15   0.0000001846   0.0000001783   0.0000000012   0.0000000050
  6453.25   0.0000000606   0.0000000585   0.0000000004   0.0000000017
  6453.35   0.0000000151   0.0000000145   0.0000000001   0.0000000005
  6453.45   0.0000000000   0.0000000000   0.0000000000   0.0000000000
  6453.55   0.0000000000   0.0000000000   0.0000000000   0.0000000000
  6453.65   0.0000000000   0.0000000000   0.0000000000   0.0000000000
  6453.75   0.0000000000   0.0000000000   0.0000000000   0.0000000000
  6453.85   0.0000000000   0.0000000000   0.0000000000   0.0000000000
  6453.95   0.0000000000   0.0000000000   0.0000000000   0.0000000000
  6454.05   0.0000000000   0.0000000000   0.0000000000   0.0000000000
  6454.15   0.0000000000   0.0000000000   0.0000000000   0.0000000000
  6454.25   0.0000000000   0.0000000000   0.0000000000   0.0000000000
  6454.35   0.0000000000   0.0000000000   0.0000000000   0.0000000000
  6454.45   0.0000000000   0.0000000000   0.0000000000   0.0000000000
  6454.55   0.0000000000   0.0000000000   0.0000000000   0.0000000000
  6454.65   0.0000000000   0.0000000000   0.0000000000   0.0000000000
  6454.75   0.0000000000   0.0000000000   0.0000000000   0.0000000000
  6454.85   0.0000000000   0.0000000000   0.0000000000   0.0000000000
  6454.95   0.0000000000   0.0000000000   0.0000000000   0.0000000000
  6455.06   0.0000000000   0.0000000000   0.0000000000   0.0000000000
  6455.16   0.0000000000   0.0000000000   0.0000000000   0.0000000000
  6455.26   0.0000000000   0.0000000000   0.0000000000   0.0000000000
  6455.36   0.0000000000   0.0000000000   0.0000000000   0.0000000000
  6455.46   0.0000000000   0.0000000000   0.0000000000   0.0000000000
  6455.56   0.0000000000   0.0000000000   0.0000000000   0.0000000000
  6455.66   0.0000000000   0.0000000000   0.0000000000   0.0000000000
  6455.76   0.0000000000   0.0000000000   0.0000000000   0.0000000000
  6455.86   0.0000000000   0.0000000000   0.0000000000   0.0000000000
  6455.96   0.0000000000   0.0000000000   0.0000000000   0.0000000000
  6456.06   0.0000000000   0.0000000000   0.0000000000   0.0000000000
  6456.16   0.0000000000   0.0000000000   0.0000000000   0.0000000000
  6456.26   0.0000000000   0.0000000000   0.0000000000   0.0000000000
  6456.36   0.0000000000   0.0000000000   0.0000000000   0.0000000000
  6456.46   0.0000000000   0.0000000000   0.0000000000   0.0000000000
  6456.56   0.0000000000   0.0000000000   0.0000000000   0.0000000000
  6456.66   0.0000000000   0.0000000000   0.0000000000   0.0000000000
  6456.76   0.0000000000   0.0000000000   0.0000000000   0.0000000000
  6456.86   0.0000000000   0.0000000000   0.0000000000   0.0000000000
  6456.96   0.0000000000   0.0000000000   0.0000000000   0.0000000000
  6457.06   0.0000000000   0.0000000000   0.0000000000   0.0000000000
  6457.16   0.0000000000   0.0000000000   0.0000000000   0.0000000000
  6457.26   0.0000000000   0.0000000000   0.0000000000   0.0000000000
  6457.36   0.0000000000   0.0000000000   0.0000000000   0.0000000000
  6457.46   0.0000000000   0.0000000000   0.0000000000   0.0000000000
  6457.56   0.0000000000   0.0000000000   0.0000000000   0.0000000000
  6457.66   0.0000000000   0.0000000000   0.0000000000   0.0000000000
  6457.76   0.0000000000   0.0000000000   0.0000000000   0.0000000000
  6457.86   0.0000000000   0.0000000000   0.0000000000   0.0000000000
  6457.96   0.0000000000   0.0000000000   0.0000000000   0.0000000000
  6458.06   0.0000000000   0.0000000000   0.0000000000   0.0000000000
  6458.16   0.0000000000   0.0000000000   0.0000000000   0.0000000000
  6458.26   0.0000000000   0.0000000000   0.0000000000   0.0000000000
  6458.36   0.0000000000   0.0000000000   0.0000000000   0.0000000000
  6458.46   0.0000000000   0.0000000000   0.0000000000   0.0000000000
  6458.56   0.0000000000   0.0000000000   0.0000000000   0.0000000000
  6458.66   0.0000000000   0.0000000000   0.0000000000   0.0000000000
  6458.76   0.0000000000   0.0000000000   0.0000000000   0.0000000000
  6458.86   0.0000000000   0.0000000000   0.0000000000   0.0000000000
  6458.96   0.0000000000   0.0000000000   0.0000000000   0.0000000000
  6459.06   0.0000000000   0.0000000000   0.0000000000   0.0000000000
  6459.16   0.0000000000   0.0000000000   0.0000000000   0.0000000000
  6459.26   0.0000000000   0.0000000000   0.0000000000   0.0000000000
  6459.36   0.0000000000   0.0000000000   0.0000000000   0.0000000000
  6459.46   0.0000000000   0.0000000000   0.0000000000   0.0000000000
  6459.56   0.0000000000   0.0000000000   0.0000000000   0.0000000000
  6459.66   0.0000000000   0.0000000000   0.0000000000   0.0000000000
  6459.76   0.0000000000   0.0000000000   0.0000000000   0.0000000000
  6459.86   0.0000000000   0.0000000000   0.0000000000   0.0000000000
  6459.96   0.0000000000   0.0000000000   0.0000000000   0.0000000000
  6460.06   0.0000000000   0.0000000000   0.0000000000   0.0000000000
  6460.16   0.0000000000   0.0000000000   0.0000000000   0.0000000000
  6460.26   0.0000000000   0.0000000000   0.0000000000   0.0000000000
  6460.36   0.0000000000   0.0000000000   0.0000000000   0.0000000000
  6460.46   0.0000000000   0.0000000000   0.0000000000   0.0000000000
  6460.56   0.0000000000   0.0000000000   0.0000000000   0.0000000000
  6460.66   0.0000000000   0.0000000000   0.0000000000   0.0000000000
  6460.76   0.0000000000   0.0000000000   0.0000000000   0.0000000000
  6460.86   0.0000000000   0.0000000000   0.0000000000   0.0000000000
  6460.96   0.0000000000   0.0000000000   0.0000000000   0.0000000000
  6461.06   0.0000000000   0.0000000000   0.0000000000   0.0000000000
  6461.16   0.0000000000   0.0000000000   0.0000000000   0.0000000000
  6461.26   0.0000000000   0.0000000000   0.0000000000   0.0000000000
  6461.36   0.0000000000   0.0000000000   0.0000000000   0.0000000000
  6461.46   0.0000000000   0.0000000000   0.0000000000   0.0000000000
  6461.56   0.0000000000   0.0000000000   0.0000000000   0.0000000000
  6461.66   0.0000000000   0.0000000000   0.0000000000   0.0000000000
  6461.76   0.0000000000   0.0000000000   0.0000000000   0.0000000000
  6461.86   0.0000000000   0.0000000000   0.0000000000   0.0000000000
  6461.96   0.0000000000   0.0000000000   0.0000000000   0.0000000000
  6462.06   0.0000000000   0.0000000000   0.0000000000   0.0000000000
  6462.16   0.0000000000   0.0000000000   0.0000000000   0.0000000000
  6462.26   0.0000000000   0.0000000000   0.0000000000   0.0000000000
  6462.36   0.0000000000   0.0000000000   0.0000000000   0.0000000000
  6462.46   0.0000000000   0.0000000000   0.0000000000   0.0000000000
  6462.56   0.0000000000   0.0000000000   0.0000000000   0.0000000000
  6462.66   0.0000000000   0.0000000000   0.0000000000   0.0000000000
  6462.76   0.0000000000   0.0000000000   0.0000000000   0.0000000000
  6462.86   0.0000000000   0.0000000000   0.0000000000   0.0000000000
  6462.96   0.0000000000   0.0000000000   0.0000000000   0.0000000000
  6463.06   0.0000000000   0.0000000000   0.0000000000   0.0000000000
  6463.16   0.0000000000   0.0000000000   0.0000000000   0.0000000000
  6463.26   0.0000000000   0.0000000000   0.0000000000   0.0000000000
  6463.36   0.0000000000   0.0000000000   0.0000000000   0.0000000000
  6463.46   0.0000000000   0.0000000000   0.0000000000   0.0000000000
  6463.56   0.0000000000   0.0000000000   0.0000000000   0.0000000000
  6463.66   0.0000000000   0.0000000000   0.0000000000   0.0000000000
  6463.76   0.0000000000   0.0000000000   0.0000000000   0.0000000000
  6463.86   0.0000000000   0.0000000000   0.0000000000   0.0000000000
  6463.96   0.0000000000   0.0000000000   0.0000000000   0.0000000000
  6464.06   0.0000000000   0.0000000000   0.0000000000   0.0000000000
  6464.16   0.0000000000   0.0000000000   0.0000000000   0.0000000000
  6464.26   0.0000000000   0.0000000000   0.0000000000   0.0000000000
  6464.36   0.0000000000   0.0000000000   0.0000000000   0.0000000000
  6464.46   0.0000000000   0.0000000000   0.0000000000   0.0000000000
  6464.56   0.0000000000   0.0000000000   0.0000000000   0.0000000000
  6464.66   0.0000000000   0.0000000000   0.0000000000   0.0000000000
  6464.76   0.0000000000   0.0000000000   0.0000000000   0.0000000000
  6464.86   0.0000000000   0.0000000000   0.0000000000   0.0000000000
  6464.96   0.0000000000   0.0000000000   0.0000000000   0.0000000000
  6465.07   0.0000000000   0.0000000000   0.0000000000   0.0000000000
  6465.17   0.0000000000   0.0000000000   0.0000000000   0.0000000000
  6465.27   0.0000000000   0.0000000000   0.0000000000   0.0000000000
  6465.37   0.0000000000   0.0000000000   0.0000000000   0.0000000000
  6465.47   0.0000000000   0.0000000000   0.0000000000   0.0000000000
  6465.57   0.0000000000   0.0000000000   0.0000000000   0.0000000000
  6465.67   0.0000000000   0.0000000000   0.0000000000   0.0000000000
  6465.77   0.0000000000   0.0000000000   0.0000000000   0.0000000000
  6465.87   0.0000000000   0.0000000000   0.0000000000   0.0000000000
  6465.97   0.0000000000   0.0000000000   0.0000000000   0.0000000000
  6466.07   0.0000000000   0.0000000000   0.0000000000   0.0000000000
  6466.17   0.0000000000   0.0000000000   0.0000000000   0.0000000000
  6466.27   0.0000000000   0.0000000000   0.0000000000   0.0000000000
  6466.37   0.0000000000   0.0000000000   0.0000000000   0.0000000000
  6466.47   0.0000000000   0.0000000000   0.0000000000   0.0000000000
  6466.57   0.0000000000   0.0000000000   0.0000000000   0.0000000000
  6466.67   0.0000000000   0.0000000000   0.0000000000   0.0000000000
  6466.77   0.0000000000   0.0000000000   0.0000000000   0.0000000000
  6466.87   0.0000000000   0.0000000000   0.0000000000   0.0000000000
  6466.97   0.0000000000   0.0000000000   0.0000000000   0.0000000000
  6467.07   0.0000000000   0.0000000000   0.0000000000   0.0000000000
  6467.17   0.0000000000   0.0000000000   0.0000000000   0.0000000000
  6467.27   0.0000000000   0.0000000000   0.0000000000   0.0000000000
  6467.37   0.0000000000   0.0000000000   0.0000000000   0.0000000000
  6467.47   0.0000000000   0.0000000000   0.0000000000   0.0000000000
  6467.57   0.0000000000   0.0000000000   0.0000000000   0.0000000000
  6467.67   0.0000000000   0.0000000000   0.0000000000   0.0000000000
  6467.77   0.0000000000   0.0000000000   0.0000000000   0.0000000000
  6467.87   0.0000000000   0.0000000000   0.0000000000   0.0000000000
  6467.97   0.0000000000   0.0000000000   0.0000000000   0.0000000000
  6468.07   0.0000000000   0.0000000000   0.0000000000   0.0000000000
  6468.17   0.0000000000   0.0000000000   0.0000000000   0.0000000000
  6468.27   0.0000000000   0.0000000000   0.0000000000   0.0000000000
  6468.37   0.0000000000   0.0000000000   0.0000000000   0.0000000000
  6468.47   0.0000000000   0.0000000000   0.0000000000   0.0000000000
  6468.57   0.0000000000   0.0000000000   0.0000000000   0.0000000000
  6468.67   0.0000000000   0.0000000000   0.0000000000   0.0000000000
  6468.77   0.0000000000   0.0000000000   0.0000000000   0.0000000000
  6468.87   0.0000000000   0.0000000000   0.0000000000   0.0000000000
  6468.97   0.0000000000   0.0000000000   0.0000000000   0.0000000000
  6469.07   0.0000000000   0.0000000000   0.0000000000   0.0000000000
  6469.17   0.0000000000   0.0000000000   0.0000000000   0.0000000000
  6469.27   0.0000000000   0.0000000000   0.0000000000   0.0000000000
  6469.37   0.0000000000   0.0000000000   0.0000000000   0.0000000000
  6469.47   0.0000000000   0.0000000000   0.0000000000   0.0000000000
  6469.57   0.0000000000   0.0000000000   0.0000000000   0.0000000000
  6469.67   0.0000000000   0.0000000000   0.0000000000   0.0000000000
  6469.77   0.0000000000   0.0000000000   0.0000000000   0.0000000000
  6469.87   0.0000000000   0.0000000000   0.0000000000   0.0000000000
  6469.97   0.0000000000   0.0000000000   0.0000000000   0.0000000000
  6470.07   0.0000000000   0.0000000000   0.0000000000   0.0000000000
  6470.17   0.0000000000   0.0000000000   0.0000000000   0.0000000000
  6470.27   0.0000000000   0.0000000000   0.0000000000   0.0000000000
  6470.37   0.0000000000   0.0000000000   0.0000000000   0.0000000000
  6470.47   0.0000000000   0.0000000000   0.0000000000   0.0000000000
  6470.57   0.0000000000   0.0000000000   0.0000000000   0.0000000000
  6470.67   0.0000000000   0.0000000000   0.0000000000   0.0000000000
  6470.77   0.0000000000   0.0000000000   0.0000000000   0.0000000000
  6470.87   0.0000000000   0.0000000000   0.0000000000   0.0000000000
  6470.97   0.0000000000   0.0000000000   0.0000000000   0.0000000000
  6471.07   0.0000000000   0.0000000000   0.0000000000   0.0000000000
  6471.17   0.0000000000   0.0000000000   0.0000000000   0.0000000000
  6471.27   0.0000000000   0.0000000000   0.0000000000   0.0000000000
  6471.37   0.0000000000   0.0000000000   0.0000000000   0.0000000000
  6471.47   0.0000000000   0.0000000000   0.0000000000   0.0000000000
  6471.57   0.0000000000   0.0000000000   0.0000000000   0.0000000000
  6471.67   0.0000000000   0.0000000000   0.0000000000   0.0000000000
  6471.77   0.0000000000   0.0000000000   0.0000000000   0.0000000000
  6471.87   0.0000000000   0.0000000000   0.0000000000   0.0000000000
  6471.97   0.0000000000   0.0000000000   0.0000000000   0.0000000000
  6472.07   0.0000000000   0.0000000000   0.0000000000   0.0000000000
  6472.17   0.0000000000   0.0000000000   0.0000000000   0.0000000000
  6472.27   0.0000000000   0.0000000000   0.0000000000   0.0000000000
  6472.37   0.0000000000   0.0000000000   0.0000000000   0.0000000000
  6472.47   0.0000000000   0.0000000000   0.0000000000   0.0000000000
  6472.57   0.0000000000   0.0000000000   0.0000000000   0.0000000000
  6472.67   0.0000000000   0.0000000000   0.0000000000   0.0000000000
  6472.77   0.0000000000   0.0000000000   0.0000000000   0.0000000000
  6472.87   0.0000000000   0.0000000000   0.0000000000   0.0000000000
  6472.97   0.0000000000   0.0000000000   0.0000000000   0.0000000000
  6473.07   0.0000000000   0.0000000000   0.0000000000   0.0000000000
  6473.17   0.0000000000   0.0000000000   0.0000000000   0.0000000000
  6473.27   0.0000000000   0.0000000000   0.0000000000   0.0000000000
  6473.37   0.0000000000   0.0000000000   0.0000000000   0.0000000000
  6473.47   0.0000000000   0.0000000000   0.0000000000   0.0000000000
  6473.57   0.0000000000   0.0000000000   0.0000000000   0.0000000000
  6473.67   0.0000000000   0.0000000000   0.0000000000   0.0000000000
  6473.77   0.0000000000   0.0000000000   0.0000000000   0.0000000000
  6473.87   0.0000000000   0.0000000000   0.0000000000   0.0000000000
  6473.97   0.0000000000   0.0000000000   0.0000000000   0.0000000000
  6474.07   0.0000000000   0.0000000000   0.0000000000   0.0000000000
  6474.17   0.0000000000   0.0000000000   0.0000000000   0.0000000000
  6474.27   0.0000000000   0.0000000000   0.0000000000   0.0000000000
  6474.37   0.0000000000   0.0000000000   0.0000000000   0.0000000000
  6474.47   0.0000000000   0.0000000000   0.0000000000   0.0000000000
  6474.57   0.0000000000   0.0000000000   0.0000000000   0.0000000000
  6474.67   0.0000000000   0.0000000000   0.0000000000   0.0000000000
  6474.77   0.0000000000   0.0000000000   0.0000000000   0.0000000000
  6474.87   0.0000000000   0.0000000000   0.0000000000   0.0000000000
  6474.97   0.0000000000   0.0000000000   0.0000000000   0.0000000000
  6475.08   0.0000000000   0.0000000000   0.0000000000   0.0000000000
  6475.18   0.0000000000   0.0000000000   0.0000000000   0.0000000000
  6475.28   0.0000000000   0.0000000000   0.0000000000   0.0000000000
  6475.38   0.0000000000   0.0000000000   0.0000000000   0.0000000000
  6475.48   0.0000000000   0.0000000000   0.0000000000   0.0000000000
  6475.58   0.0000000000   0.0000000000   0.0000000000   0.0000000000
  6475.68   0.0000000000   0.0000000000   0.0000000000   0.0000000000
  6475.78   0.0000000000   0.0000000000   0.0000000000   0.0000000000
  6475.88   0.0000000000   0.0000000000   0.0000000000   0.0000000000
  6475.98   0.0000000000   0.0000000000   0.0000000000   0.0000000000
  6476.08   0.0000000000   0.0000000000   0.0000000000   0.0000000000
  6476.18   0.0000000000   0.0000000000   0.0000000000   0.0000000000
  6476.28   0.0000000000   0.0000000000   0.0000000000   0.0000000000
  6476.38   0.0000000000   0.0000000000   0.0000000000   0.0000000000
  6476.48   0.0000000000   0.0000000000   0.0000000000   0.0000000000
  6476.58   0.0000000000   0.0000000000   0.0000000000   0.0000000000
  6476.68   0.0000000000   0.0000000000   0.0000000000   0.0000000000
  6476.78   0.0000000000   0.0000000000   0.0000000000   0.0000000000
  6476.88   0.0000000000   0.0000000000   0.0000000000   0.0000000000
  6476.98   0.0000000000   0.0000000000   0.0000000000   0.0000000000
  6477.08   0.0000000000   0.0000000000   0.0000000000   0.0000000000
  6477.18   0.0000000000   0.0000000000   0.0000000000   0.0000000000
  6477.28   0.0000000000   0.0000000000   0.0000000000   0.0000000000
  6477.38   0.0000000000   0.0000000000   0.0000000000   0.0000000000
  6477.48   0.0000000000   0.0000000000   0.0000000000   0.0000000000
  6477.58   0.0000000000   0.0000000000   0.0000000000   0.0000000000
  6477.68   0.0000000000   0.0000000000   0.0000000000   0.0000000000
  6477.78   0.0000000000   0.0000000000   0.0000000000   0.0000000000
  6477.88   0.0000000000   0.0000000000   0.0000000000   0.0000000000
  6477.98   0.0000000000   0.0000000000   0.0000000000   0.0000000000
  6478.08   0.0000000000   0.0000000000   0.0000000000   0.0000000000
  6478.18   0.0000000000   0.0000000000   0.0000000000   0.0000000000
  6478.28   0.0000000000   0.0000000000   0.0000000000   0.0000000000
  6478.38   0.0000000000   0.0000000000   0.0000000000   0.0000000000
  6478.48   0.0000000000   0.0000000000   0.0000000000   0.0000000000
  6478.58   0.0000000000   0.0000000000   0.0000000000   0.0000000000
  6478.68   0.0000000000   0.0000000000   0.0000000000   0.0000000000
  6478.78   0.0000000000   0.0000000000   0.0000000000   0.0000000000
  6478.88   0.0000000000   0.0000000000   0.0000000000   0.0000000000
  6478.98   0.0000000000   0.0000000000   0.0000000000   0.0000000000
  6479.08   0.0000000000   0.0000000000   0.0000000000   0.0000000000
  6479.18   0.0000000000   0.0000000000   0.0000000000   0.0000000000
  6479.28   0.0000000000   0.0000000000   0.0000000000   0.0000000000
  6479.38   0.0000000000   0.0000000000   0.0000000000   0.0000000000
  6479.48   0.0000000000   0.0000000000   0.0000000000   0.0000000000
  6479.58   0.0000000000   0.0000000000   0.0000000000   0.0000000000
  6479.68   0.0000000000   0.0000000000   0.0000000000   0.0000000000
  6479.78   0.0000000000   0.0000000000   0.0000000000   0.0000000000
  6479.88   0.0000000000   0.0000000000   0.0000000000   0.0000000000
  6479.98   0.0000000000   0.0000000000   0.0000000000   0.0000000000
  6480.08   0.0000000000   0.0000000000   0.0000000000   0.0000000000
  6480.18   0.0000000000   0.0000000000   0.0000000000   0.0000000000
  6480.28   0.0000000000   0.0000000000   0.0000000000   0.0000000000
  6480.38   0.0000000000   0.0000000000   0.0000000000   0.0000000000
  6480.48   0.0000000000   0.0000000000   0.0000000000   0.0000000000
  6480.58   0.0000000000   0.0000000000   0.0000000000   0.0000000000
  6480.68   0.0000000000   0.0000000000   0.0000000000   0.0000000000
  6480.78   0.0000000000   0.0000000000   0.0000000000   0.0000000000
  6480.88   0.0000000000   0.0000000000   0.0000000000   0.0000000000
  6480.98   0.0000000000   0.0000000000   0.0000000000   0.0000000000
  6481.08   0.0000000000   0.0000000000   0.0000000000   0.0000000000
  6481.18   0.0000000000   0.0000000000   0.0000000000   0.0000000000
  6481.28   0.0000000000   0.0000000000   0.0000000000   0.0000000000
  6481.38   0.0000000000   0.0000000000   0.0000000000   0.0000000000
  6481.48   0.0000000000   0.0000000000   0.0000000000   0.0000000000
  6481.58   0.0000000000   0.0000000000   0.0000000000   0.0000000000
  6481.68   0.0000000000   0.0000000000   0.0000000000   0.0000000000
  6481.78   0.0000000000   0.0000000000   0.0000000000   0.0000000000
  6481.88   0.0000000000   0.0000000000   0.0000000000   0.0000000000
  6481.98   0.0000000000   0.0000000000   0.0000000000   0.0000000000
  6482.08   0.0000000000   0.0000000000   0.0000000000   0.0000000000
  6482.18   0.0000000000   0.0000000000   0.0000000000   0.0000000000
  6482.28   0.0000000000   0.0000000000   0.0000000000   0.0000000000
  6482.38   0.0000000000   0.0000000000   0.0000000000   0.0000000000
  6482.48   0.0000000000   0.0000000000   0.0000000000   0.0000000000
  6482.58   0.0000000000   0.0000000000   0.0000000000   0.0000000000
  6482.68   0.0000000000   0.0000000000   0.0000000000   0.0000000000
  6482.78   0.0000000000   0.0000000000   0.0000000000   0.0000000000
  6482.88   0.0000000000   0.0000000000   0.0000000000   0.0000000000
  6482.98   0.0000000000   0.0000000000   0.0000000000   0.0000000000
  6483.08   0.0000000000   0.0000000000   0.0000000000   0.0000000000
  6483.18   0.0000000000   0.0000000000   0.0000000000   0.0000000000
  6483.28   0.0000000000   0.0000000000   0.0000000000   0.0000000000
  6483.38   0.0000000000   0.0000000000   0.0000000000   0.0000000000
  6483.48   0.0000000000   0.0000000000   0.0000000000   0.0000000000
  6483.58   0.0000000000   0.0000000000   0.0000000000   0.0000000000
  6483.68   0.0000000000   0.0000000000   0.0000000000   0.0000000000
  6483.78   0.0000000000   0.0000000000   0.0000000000   0.0000000000
  6483.88   0.0000000000   0.0000000000   0.0000000000   0.0000000000
  6483.98   0.0000000000   0.0000000000   0.0000000000   0.0000000000
  6484.08   0.0000000000   0.0000000000   0.0000000000   0.0000000000
  6484.18   0.0000000000   0.0000000000   0.0000000000   0.0000000000
  6484.28   0.0000000000   0.0000000000   0.0000000000   0.0000000000
  6484.38   0.0000000000   0.0000000000   0.0000000000   0.0000000000
  6484.48   0.0000000000   0.0000000000   0.0000000000   0.0000000000
  6484.58   0.0000000000   0.0000000000   0.0000000000   0.0000000000
  6484.68   0.0000000000   0.0000000000   0.0000000000   0.0000000000
  6484.78   0.0000000000   0.0000000000   0.0000000000   0.0000000000
  6484.88   0.0000000000   0.0000000000   0.0000000000   0.0000000000
  6484.98   0.0000000000   0.0000000000   0.0000000000   0.0000000000
  6485.09   0.0000000000   0.0000000000   0.0000000000   0.0000000000
  6485.19   0.0000000000   0.0000000000   0.0000000000   0.0000000000
  6485.29   0.0000000000   0.0000000000   0.0000000000   0.0000000000
  6485.39   0.0000000000   0.0000000000   0.0000000000   0.0000000000
  6485.49   0.0000000000   0.0000000000   0.0000000000   0.0000000000
  6485.59   0.0000000000   0.0000000000   0.0000000000   0.0000000000
  6485.69   0.0000000000   0.0000000000   0.0000000000   0.0000000000
  6485.79   0.0000000000   0.0000000000   0.0000000000   0.0000000000
  6485.89   0.0000000000   0.0000000000   0.0000000000   0.0000000000
  6485.99   0.0000000000   0.0000000000   0.0000000000   0.0000000000
  6486.09   0.0000000000   0.0000000000   0.0000000000   0.0000000000
  6486.19   0.0000000000   0.0000000000   0.0000000000   0.0000000000
  6486.29   0.0000000000   0.0000000000   0.0000000000   0.0000000000
  6486.39   0.0000000000   0.0000000000   0.0000000000   0.0000000000
  6486.49   0.0000000000   0.0000000000   0.0000000000   0.0000000000
  6486.59   0.0000000000   0.0000000000   0.0000000000   0.0000000000
  6486.69   0.0000000000   0.0000000000   0.0000000000   0.0000000000
  6486.79   0.0000000000   0.0000000000   0.0000000000   0.0000000000
  6486.89   0.0000000000   0.0000000000   0.0000000000   0.0000000000
  6486.99   0.0000000000   0.0000000000   0.0000000000   0.0000000000
  6487.09   0.0000000000   0.0000000000   0.0000000000   0.0000000000
  6487.19   0.0000000000   0.0000000000   0.0000000000   0.0000000000
  6487.29   0.0000000000   0.0000000000   0.0000000000   0.0000000000
  6487.39   0.0000000000   0.0000000000   0.0000000000   0.0000000000
  6487.49   0.0000000000   0.0000000000   0.0000000000   0.0000000000
  6487.59   0.0000000000   0.0000000000   0.0000000000   0.0000000000
  6487.69   0.0000000000   0.0000000000   0.0000000000   0.0000000000
  6487.79   0.0000000000   0.0000000000   0.0000000000   0.0000000000
  6487.89   0.0000000000   0.0000000000   0.0000000000   0.0000000000
  6487.99   0.0000000000   0.0000000000   0.0000000000   0.0000000000
  6488.09   0.0000000000   0.0000000000   0.0000000000   0.0000000000
  6488.19   0.0000000000   0.0000000000   0.0000000000   0.0000000000
  6488.29   0.0000000000   0.0000000000   0.0000000000   0.0000000000
  6488.39   0.0000000000   0.0000000000   0.0000000000   0.0000000000
  6488.49   0.0000000000   0.0000000000   0.0000000000   0.0000000000
  6488.59   0.0000000000   0.0000000000   0.0000000000   0.0000000000
  6488.69   0.0000000000   0.0000000000   0.0000000000   0.0000000000
  6488.79   0.0000000000   0.0000000000   0.0000000000   0.0000000000
  6488.89   0.0000000000   0.0000000000   0.0000000000   0.0000000000
  6488.99   0.0000000000   0.0000000000   0.0000000000   0.0000000000
  6489.09   0.0000000000   0.0000000000   0.0000000000   0.0000000000
  6489.19   0.0000000000   0.0000000000   0.0000000000   0.0000000000
  6489.29   0.0000000000   0.0000000000   0.0000000000   0.0000000000
  6489.39   0.0000000000   0.0000000000   0.0000000000   0.0000000000
  6489.49   0.0000000000   0.0000000000   0.0000000000   0.0000000000
  6489.59   0.0000000000   0.0000000000   0.0000000000   0.0000000000
  6489.69   0.0000000000   0.0000000000   0.0000000000   0.0000000000
  6489.79   0.0000000000   0.0000000000   0.0000000000   0.0000000000
  6489.89   0.0000000000   0.0000000000   0.0000000000   0.0000000000
  6489.99   0.0000000000   0.0000000000   0.0000000000   0.0000000000
  6490.09   0.0000000000   0.0000000000   0.0000000000   0.0000000000
  6490.19   0.0000000000   0.0000000000   0.0000000000   0.0000000000
  6490.29   0.0000000000   0.0000000000   0.0000000000   0.0000000000
  6490.39   0.0000000000   0.0000000000   0.0000000000   0.0000000000
  6490.49   0.0000000000   0.0000000000   0.0000000000   0.0000000000
  6490.59   0.0000000000   0.0000000000   0.0000000000   0.0000000000
  6490.69   0.0000000000   0.0000000000   0.0000000000   0.0000000000
  6490.79   0.0000000000   0.0000000000   0.0000000000   0.0000000000
  6490.89   0.0000000000   0.0000000000   0.0000000000   0.0000000000
  6490.99   0.0000000000   0.0000000000   0.0000000000   0.0000000000
  6491.09   0.0000000000   0.0000000000   0.0000000000   0.0000000000
  6491.19   0.0000000000   0.0000000000   0.0000000000   0.0000000000
  6491.29   0.0000000000   0.0000000000   0.0000000000   0.0000000000
  6491.39   0.0000000000   0.0000000000   0.0000000000   0.0000000000
  6491.49   0.0000000000   0.0000000000   0.0000000000   0.0000000000
  6491.59   0.0000000000   0.0000000000   0.0000000000   0.0000000000
  6491.69   0.0000000000   0.0000000000   0.0000000000   0.0000000000
  6491.79   0.0000000000   0.0000000000   0.0000000000   0.0000000000
  6491.89   0.0000000000   0.0000000000   0.0000000000   0.0000000000
  6491.99   0.0000000000   0.0000000000   0.0000000000   0.0000000000
  6492.09   0.0000000000   0.0000000000   0.0000000000   0.0000000000
  6492.19   0.0000000000   0.0000000000   0.0000000000   0.0000000000
  6492.29   0.0000000000   0.0000000000   0.0000000000   0.0000000000
  6492.39   0.0000000000   0.0000000000   0.0000000000   0.0000000000
  6492.49   0.0000000000   0.0000000000   0.0000000000   0.0000000000
  6492.59   0.0000000000   0.0000000000   0.0000000000   0.0000000000
  6492.69   0.0000000000   0.0000000000   0.0000000000   0.0000000000
  6492.79   0.0000000000   0.0000000000   0.0000000000   0.0000000000
  6492.89   0.0000000000   0.0000000000   0.0000000000   0.0000000000
  6492.99   0.0000000000   0.0000000000   0.0000000000   0.0000000000
  6493.09   0.0000000000   0.0000000000   0.0000000000   0.0000000000
  6493.19   0.0000000000   0.0000000000   0.0000000000   0.0000000000
  6493.29   0.0000000000   0.0000000000   0.0000000000   0.0000000000
  6493.39   0.0000000000   0.0000000000   0.0000000000   0.0000000000
  6493.49   0.0000000000   0.0000000000   0.0000000000   0.0000000000
  6493.59   0.0000000000   0.0000000000   0.0000000000   0.0000000000
  6493.69   0.0000000000   0.0000000000   0.0000000000   0.0000000000
  6493.79   0.0000000000   0.0000000000   0.0000000000   0.0000000000
  6493.89   0.0000000000   0.0000000000   0.0000000000   0.0000000000
  6493.99   0.0000000000   0.0000000000   0.0000000000   0.0000000000
  6494.09   0.0000000000   0.0000000000   0.0000000000   0.0000000000
  6494.19   0.0000000000   0.0000000000   0.0000000000   0.0000000000
  6494.29   0.0000000000   0.0000000000   0.0000000000   0.0000000000
  6494.39   0.0000000000   0.0000000000   0.0000000000   0.0000000000
  6494.49   0.0000000000   0.0000000000   0.0000000000   0.0000000000
  6494.59   0.0000000000   0.0000000000   0.0000000000   0.0000000000
  6494.69   0.0000000000   0.0000000000   0.0000000000   0.0000000000
  6494.79   0.0000000000   0.0000000000   0.0000000000   0.0000000000
  6494.89   0.0000000000   0.0000000000   0.0000000000   0.0000000000
  6494.99   0.0000000000   0.0000000000   0.0000000000   0.0000000000
  6495.10   0.0000000000   0.0000000000   0.0000000000   0.0000000000
  6495.20   0.0000000000   0.0000000000   0.0000000000   0.0000000000
  6495.30   0.0000000000   0.0000000000   0.0000000000   0.0000000000
  6495.40   0.0000000000   0.0000000000   0.0000000000   0.0000000000
  6495.50   0.0000000000   0.0000000000   0.0000000000   0.0000000000
  6495.60   0.0000000000   0.0000000000   0.0000000000   0.0000000000
  6495.70   0.0000000000   0.0000000000   0.0000000000   0.0000000000
  6495.80   0.0000000000   0.0000000000   0.0000000000   0.0000000000
  6495.90   0.0000000000   0.0000000000   0.0000000000   0.0000000000
  6496.00   0.0000000000   0.0000000000   0.0000000000   0.0000000000
  6496.10   0.0000000000   0.0000000000   0.0000000000   0.0000000000
  6496.20   0.0000000000   0.0000000000   0.0000000000   0.0000000000
  6496.30   0.0000000000   0.0000000000   0.0000000000   0.0000000000
  6496.40   0.0000000000   0.0000000000   0.0000000000   0.0000000000
  6496.50   0.0000000000   0.0000000000   0.0000000000   0.0000000000
  6496.60   0.0000000000   0.0000000000   0.0000000000   0.0000000000
  6496.70   0.0000000000   0.0000000000   0.0000000000   0.0000000000
  6496.80   0.0000000000   0.0000000000   0.0000000000   0.0000000000
  6496.90   0.0000000000   0.0000000000   0.0000000000   0.0000000000
  6497.00   0.0000000000   0.0000000000   0.0000000000   0.0000000000
  6497.10   0.0000000000   0.0000000000   0.0000000000   0.0000000000
  6497.20   0.0000000000   0.0000000000   0.0000000000   0.0000000000
  6497.30   0.0000000000   0.0000000000   0.0000000000   0.0000000000
  6497.40   0.0000000000   0.0000000000   0.0000000000   0.0000000000
  6497.50   0.0000000000   0.0000000000   0.0000000000   0.0000000000
  6497.60   0.0000000000   0.0000000000   0.0000000000   0.0000000000
  6497.70   0.0000000000   0.0000000000   0.0000000000   0.0000000000
  6497.80   0.0000000000   0.0000000000   0.0000000000   0.0000000000
  6497.90   0.0000000000   0.0000000000   0.0000000000   0.0000000000
  6498.00   0.0000000000   0.0000000000   0.0000000000   0.0000000000
  6498.10   0.0000000000   0.0000000000   0.0000000000   0.0000000000
  6498.20   0.0000000000   0.0000000000   0.0000000000   0.0000000000
  6498.30   0.0000000000   0.0000000000   0.0000000000   0.0000000000
  6498.40   0.0000000000   0.0000000000   0.0000000000   0.0000000000
  6498.50   0.0000000000   0.0000000000   0.0000000000   0.0000000000
  6498.60   0.0000000000   0.0000000000   0.0000000000   0.0000000000
  6498.70   0.0000000000   0.0000000000   0.0000000000   0.0000000000
  6498.80   0.0000000000   0.0000000000   0.0000000000   0.0000000000
  6498.90   0.0000000000   0.0000000000   0.0000000000   0.0000000000
  6499.00   0.0000000000   0.0000000000   0.0000000000   0.0000000000
  6499.10   0.0000000000   0.0000000000   0.0000000000   0.0000000000
  6499.20   0.0000000000   0.0000000000   0.0000000000   0.0000000000
  6499.30   0.0000000000   0.0000000000   0.0000000000   0.0000000000
  6499.40   0.0000000000   0.0000000000   0.0000000000   0.0000000000
  6499.50   0.0000000000   0.0000000000   0.0000000000   0.0000000000
  6499.60   0.0000000000   0.0000000000   0.0000000000   0.0000000000
  6499.70   0.0000000000   0.0000000000   0.0000000000   0.0000000000
  6499.80   0.0000000000   0.0000000000   0.0000000000   0.0000000000
  6499.90   0.0000000000   0.0000000000   0.0000000000   0.0000000000
  6500.00   0.0000000000   0.0000000000   0.0000000000   0.0000000000
