# Supplementary material for: Tracking nuclear motion in single-molecule magnets using femtosecond X-ray absorption spectroscopy
Source: Nat Commun. 2024 May 14;15:4043. doi: 10.1038/s41467-024-48411-0 (PMC11094174; doi:10.1038/s41467-024-48411-0)
Supplement: Supplementary file 5 — Source Data [file 41467_2024_48411_MOESM5_ESM.zip › Source Data/Data for Figure SI7/DNC60_15.out.absq.dat]

  6400.00   0.0000000000   0.0000000000   0.0000000000   0.0000000000
  6400.10   0.0000000000   0.0000000000   0.0000000000   0.0000000000
  6400.20   0.0000000000   0.0000000000   0.0000000000   0.0000000000
  6400.30   0.0000000000   0.0000000000   0.0000000000   0.0000000000
  6400.40   0.0000000000   0.0000000000   0.0000000000   0.0000000000
  6400.50   0.0000000000   0.0000000000   0.0000000000   0.0000000000
  6400.60   0.0000000000   0.0000000000   0.0000000000   0.0000000000
  6400.70   0.0000000000   0.0000000000   0.0000000000   0.0000000000
  6400.80   0.0000000000   0.0000000000   0.0000000000   0.0000000000
  6400.90   0.0000000000   0.0000000000   0.0000000000   0.0000000000
  6401.00   0.0000000000   0.0000000000   0.0000000000   0.0000000000
  6401.10   0.0000000000   0.0000000000   0.0000000000   0.0000000000
  6401.20   0.0000000000   0.0000000000   0.0000000000   0.0000000000
  6401.30   0.0000000000   0.0000000000   0.0000000000   0.0000000000
  6401.40   0.0000000000   0.0000000000   0.0000000000   0.0000000000
  6401.50   0.0000000000   0.0000000000   0.0000000000   0.0000000000
  6401.60   0.0000000000   0.0000000000   0.0000000000   0.0000000000
  6401.70   0.0000000000   0.0000000000   0.0000000000   0.0000000000
  6401.80   0.0000000000   0.0000000000   0.0000000000   0.0000000000
  6401.90   0.0000000000   0.0000000000   0.0000000000   0.0000000000
  6402.00   0.0000000000   0.0000000000   0.0000000000   0.0000000000
  6402.10   0.0000000000   0.0000000000   0.0000000000   0.0000000000
  6402.20   0.0000000000   0.0000000000   0.0000000000   0.0000000000
  6402.30   0.0000000000   0.0000000000   0.0000000000   0.0000000000
  6402.40   0.0000000000   0.0000000000   0.0000000000   0.0000000000
  6402.50   0.0000000000   0.0000000000   0.0000000000   0.0000000000
  6402.60   0.0000000000   0.0000000000   0.0000000000   0.0000000000
  6402.70   0.0000000000   0.0000000000   0.0000000000   0.0000000000
  6402.80   0.0000000000   0.0000000000   0.0000000000   0.0000000000
  6402.90   0.0000000000   0.0000000000   0.0000000000   0.0000000000
  6403.00   0.0000000000   0.0000000000   0.0000000000   0.0000000000
  6403.10   0.0000000000   0.0000000000   0.0000000000   0.0000000000
  6403.20   0.0000000000   0.0000000000   0.0000000000   0.0000000000
  6403.30   0.0000000000   0.0000000000   0.0000000000   0.0000000000
  6403.40   0.0000000000   0.0000000000   0.0000000000   0.0000000000
  6403.50   0.0000000000   0.0000000000   0.0000000000   0.0000000000
  6403.60   0.0000000000   0.0000000000   0.0000000000   0.0000000000
  6403.70   0.0000000000   0.0000000000   0.0000000000   0.0000000000
  6403.80   0.0000000000   0.0000000000   0.0000000000   0.0000000000
  6403.90   0.0000000000   0.0000000000   0.0000000000   0.0000000000
  6404.00   0.0000000000   0.0000000000   0.0000000000   0.0000000000
  6404.10   0.0000000000   0.0000000000   0.0000000000   0.0000000000
  6404.20   0.0000000000   0.0000000000   0.0000000000   0.0000000000
  6404.30   0.0000000000   0.0000000000   0.0000000000   0.0000000000
  6404.40   0.0000000000   0.0000000000   0.0000000000   0.0000000000
  6404.50   0.0000000000   0.0000000000   0.0000000000   0.0000000000
  6404.60   0.0000000000   0.0000000000   0.0000000000   0.0000000000
  6404.70   0.0000000000   0.0000000000   0.0000000000   0.0000000000
  6404.80   0.0000000000   0.0000000000   0.0000000000   0.0000000000
  6404.90   0.0000000000   0.0000000000   0.0000000000   0.0000000000
  6405.01   0.0000000000   0.0000000000   0.0000000000   0.0000000000
  6405.11   0.0000000000   0.0000000000   0.0000000000   0.0000000000
  6405.21   0.0000000000   0.0000000000   0.0000000000   0.0000000000
  6405.31   0.0000000000   0.0000000000   0.0000000000   0.0000000000
  6405.41   0.0000000000   0.0000000000   0.0000000000   0.0000000000
  6405.51   0.0000000000   0.0000000000   0.0000000000   0.0000000000
  6405.61   0.0000000000   0.0000000000   0.0000000000   0.0000000000
  6405.71   0.0000000000   0.0000000000   0.0000000000   0.0000000000
  6405.81   0.0000000000   0.0000000000   0.0000000000   0.0000000000
  6405.91   0.0000000000   0.0000000000   0.0000000000   0.0000000000
  6406.01   0.0000000000   0.0000000000   0.0000000000   0.0000000000
  6406.11   0.0000000000   0.0000000000   0.0000000000   0.0000000000
  6406.21   0.0000000000   0.0000000000   0.0000000000   0.0000000000
  6406.31   0.0000000000   0.0000000000   0.0000000000   0.0000000000
  6406.41   0.0000000000   0.0000000000   0.0000000000   0.0000000000
  6406.51   0.0000000000   0.0000000000   0.0000000000   0.0000000000
  6406.61   0.0000000000   0.0000000000   0.0000000000   0.0000000000
  6406.71   0.0000000000   0.0000000000   0.0000000000   0.0000000000
  6406.81   0.0000000000   0.0000000000   0.0000000000   0.0000000000
  6406.91   0.0000000000   0.0000000000   0.0000000000   0.0000000000
  6407.01   0.0000000000   0.0000000000   0.0000000000   0.0000000000
  6407.11   0.0000000000   0.0000000000   0.0000000000   0.0000000000
  6407.21   0.0000000000   0.0000000000   0.0000000000   0.0000000000
  6407.31   0.0000000000   0.0000000000   0.0000000000   0.0000000000
  6407.41   0.0000000000   0.0000000000   0.0000000000   0.0000000000
  6407.51   0.0000000000   0.0000000000   0.0000000000   0.0000000000
  6407.61   0.0000000000   0.0000000000   0.0000000000   0.0000000000
  6407.71   0.0000000000   0.0000000000   0.0000000000   0.0000000000
  6407.81   0.0000000000   0.0000000000   0.0000000000   0.0000000000
  6407.91   0.0000000000   0.0000000000   0.0000000000   0.0000000000
  6408.01   0.0000000000   0.0000000000   0.0000000000   0.0000000000
  6408.11   0.0000000000   0.0000000000   0.0000000000   0.0000000000
  6408.21   0.0000000000   0.0000000000   0.0000000000   0.0000000000
  6408.31   0.0000000000   0.0000000000   0.0000000000   0.0000000000
  6408.41   0.0000000000   0.0000000000   0.0000000000   0.0000000000
  6408.51   0.0000000000   0.0000000000   0.0000000000   0.0000000000
  6408.61   0.0000000000   0.0000000000   0.0000000000   0.0000000000
  6408.71   0.0000000000   0.0000000000   0.0000000000   0.0000000000
  6408.81   0.0000000000   0.0000000000   0.0000000000   0.0000000000
  6408.91   0.0000000000   0.0000000000   0.0000000000   0.0000000000
  6409.01   0.0000000000   0.0000000000   0.0000000000   0.0000000000
  6409.11   0.0000000000   0.0000000000   0.0000000000   0.0000000000
  6409.21   0.0000000000   0.0000000000   0.0000000000   0.0000000000
  6409.31   0.0000000000   0.0000000000   0.0000000000   0.0000000000
  6409.41   0.0000000000   0.0000000000   0.0000000000   0.0000000000
  6409.51   0.0000000000   0.0000000000   0.0000000000   0.0000000000
  6409.61   0.0000000000   0.0000000000   0.0000000000   0.0000000000
  6409.71   0.0000000000   0.0000000000   0.0000000000   0.0000000000
  6409.81   0.0000000000   0.0000000000   0.0000000000   0.0000000000
  6409.91   0.0000000000   0.0000000000   0.0000000000   0.0000000000
  6410.01   0.0000000000   0.0000000000   0.0000000000   0.0000000000
  6410.11   0.0000000000   0.0000000000   0.0000000000   0.0000000000
  6410.21   0.0000000000   0.0000000000   0.0000000000   0.0000000000
  6410.31   0.0000000000   0.0000000000   0.0000000000   0.0000000000
  6410.41   0.0000000000   0.0000000000   0.0000000000   0.0000000000
  6410.51   0.0000000000   0.0000000000   0.0000000000   0.0000000000
  6410.61   0.0000000000   0.0000000000   0.0000000000   0.0000000000
  6410.71   0.0000000000   0.0000000000   0.0000000000   0.0000000000
  6410.81   0.0000000000   0.0000000000   0.0000000000   0.0000000000
  6410.91   0.0000000000   0.0000000000   0.0000000000   0.0000000000
  6411.01   0.0000000000   0.0000000000   0.0000000000   0.0000000000
  6411.11   0.0000000000   0.0000000000   0.0000000000   0.0000000000
  6411.21   0.0000000000   0.0000000000   0.0000000000   0.0000000000
  6411.31   0.0000000000   0.0000000000   0.0000000000   0.0000000000
  6411.41   0.0000000000   0.0000000000   0.0000000000   0.0000000000
  6411.51   0.0000000000   0.0000000000   0.0000000000   0.0000000000
  6411.61   0.0000000000   0.0000000000   0.0000000000   0.0000000000
  6411.71   0.0000000000   0.0000000000   0.0000000000   0.0000000000
  6411.81   0.0000000000   0.0000000000   0.0000000000   0.0000000000
  6411.91   0.0000000000   0.0000000000   0.0000000000   0.0000000000
  6412.01   0.0000000000   0.0000000000   0.0000000000   0.0000000000
  6412.11   0.0000000000   0.0000000000   0.0000000000   0.0000000000
  6412.21   0.0000000000   0.0000000000   0.0000000000   0.0000000000
  6412.31   0.0000000000   0.0000000000   0.0000000000   0.0000000000
  6412.41   0.0000000000   0.0000000000   0.0000000000   0.0000000000
  6412.51   0.0000000000   0.0000000000   0.0000000000   0.0000000000
  6412.61   0.0000000000   0.0000000000   0.0000000000   0.0000000000
  6412.71   0.0000000000   0.0000000000   0.0000000000   0.0000000000
  6412.81   0.0000000000   0.0000000000   0.0000000000   0.0000000000
  6412.91   0.0000000000   0.0000000000   0.0000000000   0.0000000000
  6413.01   0.0000000000   0.0000000000   0.0000000000   0.0000000000
  6413.11   0.0000000000   0.0000000000   0.0000000000   0.0000000000
  6413.21   0.0000000000   0.0000000000   0.0000000000   0.0000000000
  6413.31   0.0000000000   0.0000000000   0.0000000000   0.0000000000
  6413.41   0.0000000000   0.0000000000   0.0000000000   0.0000000000
  6413.51   0.0000000000   0.0000000000   0.0000000000   0.0000000000
  6413.61   0.0000000000   0.0000000000   0.0000000000   0.0000000000
  6413.71   0.0000000000   0.0000000000   0.0000000000   0.0000000000
  6413.81   0.0000000000   0.0000000000   0.0000000000   0.0000000000
  6413.91   0.0000000000   0.0000000000   0.0000000000   0.0000000000
  6414.01   0.0000000000   0.0000000000   0.0000000000   0.0000000000
  6414.11   0.0000000000   0.0000000000   0.0000000000   0.0000000000
  6414.21   0.0000000000   0.0000000000   0.0000000000   0.0000000000
  6414.31   0.0000000000   0.0000000000   0.0000000000   0.0000000000
  6414.41   0.0000000000   0.0000000000   0.0000000000   0.0000000000
  6414.51   0.0000000000   0.0000000000   0.0000000000   0.0000000000
  6414.61   0.0000000000   0.0000000000   0.0000000000   0.0000000000
  6414.71   0.0000000000   0.0000000000   0.0000000000   0.0000000000
  6414.81   0.0000000000   0.0000000000   0.0000000000   0.0000000000
  6414.91   0.0000000000   0.0000000000   0.0000000000   0.0000000000
  6415.02   0.0000000000   0.0000000000   0.0000000000   0.0000000000
  6415.12   0.0000000000   0.0000000000   0.0000000000   0.0000000000
  6415.22   0.0000000000   0.0000000000   0.0000000000   0.0000000000
  6415.32   0.0000000000   0.0000000000   0.0000000000   0.0000000000
  6415.42   0.0000000000   0.0000000000   0.0000000000   0.0000000000
  6415.52   0.0000000000   0.0000000000   0.0000000000   0.0000000000
  6415.62   0.0000000000   0.0000000000   0.0000000000   0.0000000000
  6415.72   0.0000000000   0.0000000000   0.0000000000   0.0000000000
  6415.82   0.0000000000   0.0000000000   0.0000000000   0.0000000000
  6415.92   0.0000000000   0.0000000000   0.0000000000   0.0000000000
  6416.02   0.0000000000   0.0000000000   0.0000000000   0.0000000000
  6416.12   0.0000000000   0.0000000000   0.0000000000   0.0000000000
  6416.22   0.0000000000   0.0000000000   0.0000000000   0.0000000000
  6416.32   0.0000000000   0.0000000000   0.0000000000   0.0000000000
  6416.42   0.0000000000   0.0000000000   0.0000000000   0.0000000000
  6416.52   0.0000000000   0.0000000000   0.0000000000   0.0000000000
  6416.62   0.0000000000   0.0000000000   0.0000000000   0.0000000000
  6416.72   0.0000000000   0.0000000000   0.0000000000   0.0000000000
  6416.82   0.0000000000   0.0000000000   0.0000000000   0.0000000000
  6416.92   0.0000000000   0.0000000000   0.0000000000   0.0000000000
  6417.02   0.0000000000   0.0000000000   0.0000000000   0.0000000000
  6417.12   0.0000000000   0.0000000000   0.0000000000   0.0000000000
  6417.22   0.0000000000   0.0000000000   0.0000000000   0.0000000000
  6417.32   0.0000000000   0.0000000000   0.0000000000   0.0000000000
  6417.42   0.0000000000   0.0000000000   0.0000000000   0.0000000000
  6417.52   0.0000000000   0.0000000000   0.0000000000   0.0000000000
  6417.62   0.0000000000   0.0000000000   0.0000000000   0.0000000000
  6417.72   0.0000000000   0.0000000000   0.0000000000   0.0000000000
  6417.82   0.0000000000   0.0000000000   0.0000000000   0.0000000000
  6417.92   0.0000000000   0.0000000000   0.0000000000   0.0000000000
  6418.02   0.0000000000   0.0000000000   0.0000000000   0.0000000000
  6418.12   0.0000000000   0.0000000000   0.0000000000   0.0000000000
  6418.22   0.0000000000   0.0000000000   0.0000000000   0.0000000000
  6418.32   0.0000000000   0.0000000000   0.0000000000   0.0000000000
  6418.42   0.0000000000   0.0000000000   0.0000000000   0.0000000000
  6418.52   0.0000000000   0.0000000000   0.0000000000   0.0000000000
  6418.62   0.0000000000   0.0000000000   0.0000000000   0.0000000000
  6418.72   0.0000000000   0.0000000000   0.0000000000   0.0000000000
  6418.82   0.0000000000   0.0000000000   0.0000000000   0.0000000000
  6418.92   0.0000000000   0.0000000000   0.0000000000   0.0000000000
  6419.02   0.0000000000   0.0000000000   0.0000000000   0.0000000000
  6419.12   0.0000000000   0.0000000000   0.0000000000   0.0000000000
  6419.22   0.0000000000   0.0000000000   0.0000000000   0.0000000000
  6419.32   0.0000000000   0.0000000000   0.0000000000   0.0000000000
  6419.42   0.0000000000   0.0000000000   0.0000000000   0.0000000000
  6419.52   0.0000000000   0.0000000000   0.0000000000   0.0000000000
  6419.62   0.0000000000   0.0000000000   0.0000000000   0.0000000000
  6419.72   0.0000000000   0.0000000000   0.0000000000   0.0000000000
  6419.82   0.0000000000   0.0000000000   0.0000000000   0.0000000000
  6419.92   0.0000000000   0.0000000000   0.0000000000   0.0000000000
  6420.02   0.0000000000   0.0000000000   0.0000000000   0.0000000000
  6420.12   0.0000000000   0.0000000000   0.0000000000   0.0000000000
  6420.22   0.0000000000   0.0000000000   0.0000000000   0.0000000000
  6420.32   0.0000000000   0.0000000000   0.0000000000   0.0000000000
  6420.42   0.0000000000   0.0000000000   0.0000000000   0.0000000000
  6420.52   0.0000000000   0.0000000000   0.0000000000   0.0000000000
  6420.62   0.0000000000   0.0000000000   0.0000000000   0.0000000000
  6420.72   0.0000000000   0.0000000000   0.0000000000   0.0000000000
  6420.82   0.0000000000   0.0000000000   0.0000000000   0.0000000000
  6420.92   0.0000000000   0.0000000000   0.0000000000   0.0000000000
  6421.02   0.0000000000   0.0000000000   0.0000000000   0.0000000000
  6421.12   0.0000000000   0.0000000000   0.0000000000   0.0000000000
  6421.22   0.0000000000   0.0000000000   0.0000000000   0.0000000000
  6421.32   0.0000000000   0.0000000000   0.0000000000   0.0000000000
  6421.42   0.0000000000   0.0000000000   0.0000000000   0.0000000000
  6421.52   0.0000000000   0.0000000000   0.0000000000   0.0000000000
  6421.62   0.0000000000   0.0000000000   0.0000000000   0.0000000000
  6421.72   0.0000000000   0.0000000000   0.0000000000   0.0000000000
  6421.82   0.0000000000   0.0000000000   0.0000000000   0.0000000000
  6421.92   0.0000000000   0.0000000000   0.0000000000   0.0000000000
  6422.02   0.0000000000   0.0000000000   0.0000000000   0.0000000000
  6422.12   0.0000000000   0.0000000000   0.0000000000   0.0000000000
  6422.22   0.0000000000   0.0000000000   0.0000000000   0.0000000000
  6422.32   0.0000000000   0.0000000000   0.0000000000   0.0000000000
  6422.42   0.0000000000   0.0000000000   0.0000000000   0.0000000000
  6422.52   0.0000000000   0.0000000000   0.0000000000   0.0000000000
  6422.62   0.0000000000   0.0000000000   0.0000000000   0.0000000000
  6422.72   0.0000000000   0.0000000000   0.0000000000   0.0000000000
  6422.82   0.0000000000   0.0000000000   0.0000000000   0.0000000000
  6422.92   0.0000000000   0.0000000000   0.0000000000   0.0000000000
  6423.02   0.0000000000   0.0000000000   0.0000000000   0.0000000000
  6423.12   0.0000000000   0.0000000000   0.0000000000   0.0000000000
  6423.22   0.0000000000   0.0000000000   0.0000000000   0.0000000000
  6423.32   0.0000000000   0.0000000000   0.0000000000   0.0000000000
  6423.42   0.0000000000   0.0000000000   0.0000000000   0.0000000000
  6423.52   0.0000000000   0.0000000000   0.0000000000   0.0000000000
  6423.62   0.0000000000   0.0000000000   0.0000000000   0.0000000000
  6423.72   0.0000000000   0.0000000000   0.0000000000   0.0000000000
  6423.82   0.0000000000   0.0000000000   0.0000000000   0.0000000000
  6423.92   0.0000000000   0.0000000000   0.0000000000   0.0000000000
  6424.02   0.0000000000   0.0000000000   0.0000000000   0.0000000000
  6424.12   0.0000000000   0.0000000000   0.0000000000   0.0000000000
  6424.22   0.0000000000   0.0000000000   0.0000000000   0.0000000000
  6424.32   0.0000000000   0.0000000000   0.0000000000   0.0000000000
  6424.42   0.0000000000   0.0000000000   0.0000000000   0.0000000000
  6424.52   0.0000000000   0.0000000000   0.0000000000   0.0000000000
  6424.62   0.0000000000   0.0000000000   0.0000000000   0.0000000000
  6424.72   0.0000000000   0.0000000000   0.0000000000   0.0000000000
  6424.82   0.0000000000   0.0000000000   0.0000000000   0.0000000000
  6424.92   0.0000000000   0.0000000000   0.0000000000   0.0000000000
  6425.03   0.0000000000   0.0000000000   0.0000000000   0.0000000000
  6425.13   0.0000000000   0.0000000000   0.0000000000   0.0000000000
  6425.23   0.0000000000   0.0000000000   0.0000000000   0.0000000000
  6425.33   0.0000000000   0.0000000000   0.0000000000   0.0000000000
  6425.43   0.0000000000   0.0000000000   0.0000000000   0.0000000000
  6425.53   0.0000000000   0.0000000000   0.0000000000   0.0000000000
  6425.63   0.0000000000   0.0000000000   0.0000000000   0.0000000000
  6425.73   0.0000000000   0.0000000000   0.0000000000   0.0000000000
  6425.83   0.0000000000   0.0000000000   0.0000000000   0.0000000000
  6425.93   0.0000000000   0.0000000000   0.0000000000   0.0000000000
  6426.03   0.0000000000   0.0000000000   0.0000000000   0.0000000000
  6426.13   0.0000000000   0.0000000000   0.0000000000   0.0000000000
  6426.23   0.0000000000   0.0000000000   0.0000000000   0.0000000000
  6426.33   0.0000000000   0.0000000000   0.0000000000   0.0000000000
  6426.43   0.0000000000   0.0000000000   0.0000000000   0.0000000000
  6426.53   0.0000000000   0.0000000000   0.0000000000   0.0000000000
  6426.63   0.0000000000   0.0000000000   0.0000000000   0.0000000000
  6426.73   0.0000000000   0.0000000000   0.0000000000   0.0000000000
  6426.83   0.0000000000   0.0000000000   0.0000000000   0.0000000000
  6426.93   0.0000000000   0.0000000000   0.0000000000   0.0000000000
  6427.03   0.0000000000   0.0000000000   0.0000000000   0.0000000000
  6427.13   0.0000000000   0.0000000000   0.0000000000   0.0000000000
  6427.23   0.0000000000   0.0000000000   0.0000000000   0.0000000000
  6427.33   0.0000000000   0.0000000000   0.0000000000   0.0000000000
  6427.43   0.0000000000   0.0000000000   0.0000000000   0.0000000000
  6427.53   0.0000000000   0.0000000000   0.0000000000   0.0000000000
  6427.63   0.0000000000   0.0000000000   0.0000000000   0.0000000000
  6427.73   0.0000000000   0.0000000000   0.0000000000   0.0000000000
  6427.83   0.0000000000   0.0000000000   0.0000000000   0.0000000000
  6427.93   0.0000000000   0.0000000000   0.0000000000   0.0000000000
  6428.03   0.0000000000   0.0000000000   0.0000000000   0.0000000000
  6428.13   0.0000000000   0.0000000000   0.0000000000   0.0000000000
  6428.23   0.0000000000   0.0000000000   0.0000000000   0.0000000000
  6428.33   0.0000000000   0.0000000000   0.0000000000   0.0000000000
  6428.43   0.0000000000   0.0000000000   0.0000000000   0.0000000000
  6428.53   0.0000000000   0.0000000000   0.0000000000   0.0000000000
  6428.63   0.0000000000   0.0000000000   0.0000000000   0.0000000000
  6428.73   0.0000000000   0.0000000000   0.0000000000   0.0000000000
  6428.83   0.0000000000   0.0000000000   0.0000000000   0.0000000000
  6428.93   0.0000000000   0.0000000000   0.0000000000   0.0000000000
  6429.03   0.0000000000   0.0000000000   0.0000000000   0.0000000000
  6429.13   0.0000000000   0.0000000000   0.0000000000   0.0000000000
  6429.23   0.0000000000   0.0000000000   0.0000000000   0.0000000000
  6429.33   0.0000000000   0.0000000000   0.0000000000   0.0000000000
  6429.43   0.0000000000   0.0000000000   0.0000000000   0.0000000000
  6429.53   0.0000000000   0.0000000000   0.0000000000   0.0000000000
  6429.63   0.0000000000   0.0000000000   0.0000000000   0.0000000000
  6429.73   0.0000000000   0.0000000000   0.0000000000   0.0000000000
  6429.83   0.0000000000   0.0000000000   0.0000000000   0.0000000000
  6429.93   0.0000000000   0.0000000000   0.0000000000   0.0000000000
  6430.03   0.0000000000   0.0000000000   0.0000000000   0.0000000000
  6430.13   0.0000000000   0.0000000000   0.0000000000   0.0000000000
  6430.23   0.0000000000   0.0000000000   0.0000000000   0.0000000000
  6430.33   0.0000000000   0.0000000000   0.0000000000   0.0000000000
  6430.43   0.0000000000   0.0000000000   0.0000000000   0.0000000000
  6430.53   0.0000000000   0.0000000000   0.0000000000   0.0000000000
  6430.63   0.0000000000   0.0000000000   0.0000000000   0.0000000000
  6430.73   0.0000000000   0.0000000000   0.0000000000   0.0000000000
  6430.83   0.0000000000   0.0000000000   0.0000000000   0.0000000000
  6430.93   0.0000000000   0.0000000000   0.0000000000   0.0000000000
  6431.03   0.0000000000   0.0000000000   0.0000000000   0.0000000000
  6431.13   0.0000000000   0.0000000000   0.0000000000   0.0000000000
  6431.23   0.0000000000   0.0000000000   0.0000000000   0.0000000000
  6431.33   0.0000000000   0.0000000000   0.0000000000   0.0000000000
  6431.43   0.0000000000   0.0000000000   0.0000000000   0.0000000000
  6431.53   0.0000000000   0.0000000000   0.0000000000   0.0000000000
  6431.63   0.0000000000   0.0000000000   0.0000000000   0.0000000000
  6431.73   0.0000000000   0.0000000000   0.0000000000   0.0000000000
  6431.83   0.0000000000   0.0000000000   0.0000000000   0.0000000000
  6431.93   0.0000000000   0.0000000000   0.0000000000   0.0000000000
  6432.03   0.0000000000   0.0000000000   0.0000000000   0.0000000000
  6432.13   0.0000000000   0.0000000000   0.0000000000   0.0000000000
  6432.23   0.0000000000   0.0000000000   0.0000000000   0.0000000000
  6432.33   0.0000000000   0.0000000000   0.0000000000   0.0000000000
  6432.43   0.0000000000   0.0000000000   0.0000000000   0.0000000000
  6432.53   0.0000000000   0.0000000000   0.0000000000   0.0000000000
  6432.63   0.0000000000   0.0000000000   0.0000000000   0.0000000000
  6432.73   0.0000000000   0.0000000000   0.0000000000   0.0000000000
  6432.83   0.0000000000   0.0000000000   0.0000000000   0.0000000000
  6432.93   0.0000000000   0.0000000000   0.0000000000   0.0000000000
  6433.03   0.0000000000   0.0000000000   0.0000000000   0.0000000000
  6433.13   0.0000000000   0.0000000000   0.0000000000   0.0000000000
  6433.23   0.0000000000   0.0000000000   0.0000000000   0.0000000000
  6433.33   0.0000000000   0.0000000000   0.0000000000   0.0000000000
  6433.43   0.0000000000   0.0000000000   0.0000000000   0.0000000000
  6433.53   0.0000000000   0.0000000000   0.0000000000   0.0000000000
  6433.63   0.0000000000   0.0000000000   0.0000000000   0.0000000000
  6433.73   0.0000000000   0.0000000000   0.0000000000   0.0000000000
  6433.83   0.0000000000   0.0000000000   0.0000000000   0.0000000000
  6433.93   0.0000000000   0.0000000000   0.0000000000   0.0000000000
  6434.03   0.0000000000   0.0000000000   0.0000000000   0.0000000000
  6434.13   0.0000000000   0.0000000000   0.0000000000   0.0000000000
  6434.23   0.0000000000   0.0000000000   0.0000000000   0.0000000000
  6434.33   0.0000000000   0.0000000000   0.0000000000   0.0000000000
  6434.43   0.0000000000   0.0000000000   0.0000000000   0.0000000000
  6434.53   0.0000000000   0.0000000000   0.0000000000   0.0000000000
  6434.63   0.0000000000   0.0000000000   0.0000000000   0.0000000000
  6434.73   0.0000000000   0.0000000000   0.0000000000   0.0000000000
  6434.83   0.0000000000   0.0000000000   0.0000000000   0.0000000000
  6434.93   0.0000000000   0.0000000000   0.0000000000   0.0000000000
  6435.04   0.0000000000   0.0000000000   0.0000000000   0.0000000000
  6435.14   0.0000000000   0.0000000000   0.0000000000   0.0000000000
  6435.24   0.0000000000   0.0000000000   0.0000000000   0.0000000000
  6435.34   0.0000000000   0.0000000000   0.0000000000   0.0000000000
  6435.44   0.0000000000   0.0000000000   0.0000000000   0.0000000000
  6435.54   0.0000000000   0.0000000000   0.0000000000   0.0000000000
  6435.64   0.0000000000   0.0000000000   0.0000000000   0.0000000000
  6435.74   0.0000000000   0.0000000000   0.0000000000   0.0000000000
  6435.84   0.0000000000   0.0000000000   0.0000000000   0.0000000000
  6435.94   0.0000000000   0.0000000000   0.0000000000   0.0000000000
  6436.04   0.0000000000   0.0000000000   0.0000000000   0.0000000000
  6436.14   0.0000000000   0.0000000000   0.0000000000   0.0000000000
  6436.24   0.0000000000   0.0000000000   0.0000000000   0.0000000000
  6436.34   0.0000000000   0.0000000000   0.0000000000   0.0000000000
  6436.44   0.0000000000   0.0000000000   0.0000000000   0.0000000000
  6436.54   0.0000000000   0.0000000000   0.0000000000   0.0000000000
  6436.64   0.0000000000   0.0000000000   0.0000000000   0.0000000000
  6436.74   0.0000000000   0.0000000000   0.0000000000   0.0000000000
  6436.84   0.0000000000   0.0000000000   0.0000000000   0.0000000000
  6436.94   0.0000000000   0.0000000000   0.0000000000   0.0000000000
  6437.04   0.0000000000   0.0000000000   0.0000000000   0.0000000000
  6437.14   0.0000000000   0.0000000000   0.0000000000   0.0000000000
  6437.24   0.0000000000   0.0000000000   0.0000000000   0.0000000000
  6437.34   0.0000000000   0.0000000000   0.0000000000   0.0000000000
  6437.44   0.0000000000   0.0000000000   0.0000000000   0.0000000000
  6437.54   0.0000000000   0.0000000000   0.0000000000   0.0000000000
  6437.64   0.0000000000   0.0000000000   0.0000000000   0.0000000000
  6437.74   0.0000000000   0.0000000000   0.0000000000   0.0000000000
  6437.84   0.0000000000   0.0000000000   0.0000000000   0.0000000000
  6437.94   0.0000000000   0.0000000000   0.0000000000   0.0000000000
  6438.04   0.0000000000   0.0000000000   0.0000000000   0.0000000000
  6438.14   0.0000000000   0.0000000000   0.0000000000   0.0000000000
  6438.24   0.0000000000   0.0000000000   0.0000000000   0.0000000000
  6438.34   0.0000000000   0.0000000000   0.0000000000   0.0000000000
  6438.44   0.0000000000   0.0000000000   0.0000000000   0.0000000000
  6438.54   0.0000000000   0.0000000000   0.0000000000   0.0000000000
  6438.64   0.0000000000   0.0000000000   0.0000000000   0.0000000000
  6438.74   0.0000000000   0.0000000000   0.0000000000   0.0000000000
  6438.84   0.0000000000   0.0000000000   0.0000000000   0.0000000000
  6438.94   0.0000000000   0.0000000000   0.0000000000   0.0000000000
  6439.04   0.0000000000   0.0000000000   0.0000000000   0.0000000000
  6439.14   0.0000000000   0.0000000000   0.0000000000   0.0000000000
  6439.24   0.0000000000   0.0000000000   0.0000000000   0.0000000000
  6439.34   0.0000000000   0.0000000000   0.0000000000   0.0000000000
  6439.44   0.0000000000   0.0000000000   0.0000000000   0.0000000000
  6439.54   0.0000000000   0.0000000000   0.0000000000   0.0000000000
  6439.64   0.0000000000   0.0000000000   0.0000000000   0.0000000000
  6439.74   0.0000000000   0.0000000000   0.0000000000   0.0000000000
  6439.84   0.0000000000   0.0000000000   0.0000000000   0.0000000000
  6439.94   0.0000000000   0.0000000000   0.0000000000   0.0000000000
  6440.04   0.0000000000   0.0000000000   0.0000000000   0.0000000000
  6440.14   0.0000000000   0.0000000000   0.0000000000   0.0000000000
  6440.24   0.0000000000   0.0000000000   0.0000000000   0.0000000000
  6440.34   0.0000000000   0.0000000000   0.0000000000   0.0000000000
  6440.44   0.0000000000   0.0000000000   0.0000000000   0.0000000000
  6440.54   0.0000000000   0.0000000000   0.0000000000   0.0000000000
  6440.64   0.0000000000   0.0000000000   0.0000000000   0.0000000000
  6440.74   0.0000000000   0.0000000000   0.0000000000   0.0000000000
  6440.84   0.0000000000   0.0000000000   0.0000000000   0.0000000000
  6440.94   0.0000000000   0.0000000000   0.0000000000   0.0000000000
  6441.04   0.0000000000   0.0000000000   0.0000000000   0.0000000000
  6441.14   0.0000000000   0.0000000000   0.0000000000   0.0000000000
  6441.24   0.0000000000   0.0000000000   0.0000000000   0.0000000000
  6441.34   0.0000000000   0.0000000000   0.0000000000   0.0000000000
  6441.44   0.0000000000   0.0000000000   0.0000000000   0.0000000000
  6441.54   0.0000000000   0.0000000000   0.0000000000   0.0000000000
  6441.64   0.0000000000   0.0000000000   0.0000000000   0.0000000000
  6441.74   0.0000000000   0.0000000000   0.0000000000   0.0000000000
  6441.84   0.0000000000   0.0000000000   0.0000000000   0.0000000000
  6441.94   0.0000000000   0.0000000000   0.0000000000   0.0000000000
  6442.04   0.0000000000   0.0000000000   0.0000000000   0.0000000000
  6442.14   0.0000000000   0.0000000000   0.0000000000   0.0000000000
  6442.24   0.0000000000   0.0000000000   0.0000000000   0.0000000000
  6442.34   0.0000000000   0.0000000000   0.0000000000   0.0000000000
  6442.44   0.0000000000   0.0000000000   0.0000000000   0.0000000000
  6442.54   0.0000000000   0.0000000000   0.0000000000   0.0000000000
  6442.64   0.0000000000   0.0000000000   0.0000000000   0.0000000000
  6442.74   0.0000000000   0.0000000000   0.0000000000   0.0000000000
  6442.84   0.0000000000   0.0000000000   0.0000000000   0.0000000000
  6442.94   0.0000000000   0.0000000000   0.0000000000   0.0000000000
  6443.04   0.0000000000   0.0000000000   0.0000000000   0.0000000000
  6443.14   0.0000000000   0.0000000000   0.0000000000   0.0000000000
  6443.24   0.0000000000   0.0000000000   0.0000000000   0.0000000000
  6443.34   0.0000000000   0.0000000000   0.0000000000   0.0000000000
  6443.44   0.0000000000   0.0000000000   0.0000000000   0.0000000000
  6443.54   0.0000000000   0.0000000000   0.0000000000   0.0000000000
  6443.64   0.0000000000   0.0000000000   0.0000000000   0.0000000000
  6443.74   0.0000000000   0.0000000000   0.0000000000   0.0000000000
  6443.84   0.0000000000   0.0000000000   0.0000000000   0.0000000000
  6443.94   0.0000000000   0.0000000000   0.0000000000   0.0000000000
  6444.04   0.0000000000   0.0000000000   0.0000000000   0.0000000000
  6444.14   0.0000000000   0.0000000000   0.0000000000   0.0000000000
  6444.24   0.0000000000   0.0000000000   0.0000000000   0.0000000000
  6444.34   0.0000000000   0.0000000000   0.0000000000   0.0000000000
  6444.44   0.0000000000   0.0000000000   0.0000000000   0.0000000000
  6444.54   0.0000000000   0.0000000000   0.0000000000   0.0000000000
  6444.64   0.0000000000   0.0000000000   0.0000000000   0.0000000000
  6444.74   0.0000000000   0.0000000000   0.0000000000   0.0000000000
  6444.84   0.0000000000   0.0000000000   0.0000000000   0.0000000000
  6444.94   0.0000000000   0.0000000000   0.0000000000   0.0000000000
  6445.05   0.0000000000   0.0000000000   0.0000000000   0.0000000000
  6445.15   0.0000000000   0.0000000000   0.0000000000   0.0000000000
  6445.25   0.0000000000   0.0000000000   0.0000000000   0.0000000000
  6445.35   0.0000000000   0.0000000000   0.0000000000   0.0000000000
  6445.45   0.0000000494   0.0000000213   0.0000000077   0.0000000204
  6445.55   0.0000001689   0.0000000682   0.0000000233   0.0000000773
  6445.65   0.0000004787   0.0000001933   0.0000000656   0.0000002198
  6445.75   0.0000013060   0.0000005271   0.0000001775   0.0000006015
  6445.85   0.0000034543   0.0000013913   0.0000004663   0.0000015967
  6445.95   0.0000087421   0.0000035176   0.0000011702   0.0000040543
  6446.05   0.0000212999   0.0000085600   0.0000028266   0.0000099132
  6446.15   0.0000499654   0.0000200511   0.0000065726   0.0000233415
  6446.25   0.0001128511   0.0000452115   0.0000147123   0.0000529269
  6446.35   0.0002454178   0.0000981339   0.0000317052   0.0001155779
  6446.45   0.0005139138   0.0002050529   0.0000657826   0.0002430764
  6446.55   0.0010363089   0.0004125036   0.0001314195   0.0004923819
  6446.65   0.0020123998   0.0007989083   0.0002528184   0.0009606657
  6446.75   0.0037635549   0.0014897413   0.0004683826   0.0018054175
  6446.85   0.0067790868   0.0026748406   0.0008357620   0.0032684601
  6446.95   0.0117616220   0.0046247954   0.0014365035   0.0057002820
  6447.05   0.0196572282   0.0077007125   0.0023786544   0.0095777936
  6447.15   0.0316503602   0.0123497885   0.0037950919   0.0155053726
  6447.25   0.0491003278   0.0190780900   0.0058351605   0.0241869142
  6447.35   0.0733995174   0.0283937447   0.0086477780   0.0363577559
  6447.45   0.1057472750   0.0407201331   0.0123557287   0.0526710769
  6447.55   0.1468548726   0.0562865903   0.0170233632   0.0735444636
  6447.65   0.1966271061   0.0750163469   0.0226228829   0.0989872834
  6447.75   0.2538929588   0.0964407789   0.0290069077   0.1284445304
  6447.85   0.3162717103   0.1196725453   0.0358960128   0.1607022609
  6447.95   0.3802525420   0.1434650161   0.0428885031   0.1938979957
  6448.05   0.4415284512   0.1663684017   0.0494956369   0.2256632792
  6448.15   0.4955658112   0.1869686366   0.0551995486   0.2533964322
  6448.25   0.5383229048   0.2041686994   0.0595248022   0.2746282083
  6448.35   0.5669760402   0.2174528438   0.0621098465   0.2874122231
  6448.45   0.5804903900   0.2270695455   0.0627632785   0.2906565803
  6448.55   0.5798954890   0.2340822971   0.0614924945   0.2843199229
  6448.65   0.5681888752   0.2402660303   0.0584984144   0.2694239281
  6448.75   0.5498779234   0.2478627329   0.0541378100   0.2478771961
  6448.85   0.5302535959   0.2592418008   0.0488620977   0.2221498581
  6448.95   0.5145460230   0.2765292286   0.0431462407   0.1948710652
  6449.05   0.5071261043   0.3012702898   0.0374224930   0.1684341684
  6449.15   0.5108900206   0.3341749315   0.0320311061   0.1446851306
  6449.25   0.5269082972   0.3749712896   0.0271948748   0.1247435318
  6449.35   0.5543583317   0.4223702005   0.0230181992   0.1089715239
  6449.45   0.5907079544   0.4741298402   0.0195059249   0.0970739125
  6449.55   0.6320882419   0.5272067616   0.0165938651   0.0882894112
  6449.65   0.6737864587   0.5779837504   0.0141821187   0.0816224072
  6449.75   0.7107966001   0.6225685604   0.0121638146   0.0760660229
  6449.85   0.7383749516   0.6571537817   0.0104448554   0.0707780610
  6449.95   0.7525539723   0.6784145057   0.0089535319   0.0651876065
  6450.05   0.7505685504   0.6839010240   0.0076415675   0.0590275385
  6450.15   0.7311488855   0.6723672929   0.0064796703   0.0523033953
  6450.25   0.6946406925   0.6439718000   0.0054509242   0.0452193221
  6450.35   0.6429306913   0.6003013943   0.0045446407   0.0380858798
  6450.45   0.5791828922   0.5441994128   0.0037521130   0.0312324502
  6450.55   0.5074231904   0.4794191845   0.0030645606   0.0249403834
  6450.65   0.4320374309   0.4101611230   0.0024727556   0.0194043437
  6450.75   0.3572631777   0.3405752040   0.0019675029   0.0147211198
  6450.85   0.2867533703   0.2743142302   0.0015402340   0.0108994224
  6450.95   0.2232715223   0.2142069131   0.0011832823   0.0078817248
  6451.05   0.1685484244   0.1620892812   0.0008897545   0.0055696854
  6451.15   0.1232974822   0.1187975107   0.0006531475   0.0038470378
  6451.25   0.0873580199   0.0842943887   0.0004669630   0.0025968171
  6451.35   0.0599184500   0.0578819509   0.0003244650   0.0017121342
  6451.45   0.0397674596   0.0384471664   0.0002187189   0.0011016392
  6451.55   0.0255278981   0.0246941679   0.0001428183   0.0006909526
  6451.65   0.0158432296   0.0153311419   0.0000902240   0.0004218884
  6451.75   0.0095027049   0.0091971911   0.0000550907   0.0002504375
  6451.85   0.0055064311   0.0053296210   0.0000324863   0.0001443318
  6451.95   0.0030815495   0.0029824098   0.0000184890   0.0000806550
  6452.05   0.0016649920   0.0016111915   0.0000101508   0.0000436519
  6452.15   0.0008683173   0.0008400869   0.0000053739   0.0000228577
  6452.25   0.0004369765   0.0004226646   0.0000027425   0.0000115700
  6452.35   0.0002121421   0.0002051380   0.0000013484   0.0000056560
  6452.45   0.0000993460   0.0000960374   0.0000006390   0.0000026697
  6452.55   0.0000448655   0.0000433581   0.0000002918   0.0000012157
  6452.65   0.0000195362   0.0000188740   0.0000001283   0.0000005339
  6452.75   0.0000081896   0.0000079125   0.0000000542   0.0000002230
  6452.85   0.0000033148   0.0000032014   0.0000000221   0.0000000913
  6452.95   0.0000012632   0.0000012187   0.0000000087   0.0000000359
  6453.05   0.0000004765   0.0000004596   0.0000000033   0.0000000136
  6453.15   0.0000001731   0.0000001669   0.0000000012   0.0000000050
  6453.25   0.0000000563   0.0000000543   0.0000000004   0.0000000017
  6453.35   0.0000000142   0.0000000136   0.0000000001   0.0000000005
  6453.45   0.0000000000   0.0000000000   0.0000000000   0.0000000000
  6453.55   0.0000000000   0.0000000000   0.0000000000   0.0000000000
  6453.65   0.0000000000   0.0000000000   0.0000000000   0.0000000000
  6453.75   0.0000000000   0.0000000000   0.0000000000   0.0000000000
  6453.85   0.0000000000   0.0000000000   0.0000000000   0.0000000000
  6453.95   0.0000000000   0.0000000000   0.0000000000   0.0000000000
  6454.05   0.0000000000   0.0000000000   0.0000000000   0.0000000000
  6454.15   0.0000000000   0.0000000000   0.0000000000   0.0000000000
  6454.25   0.0000000000   0.0000000000   0.0000000000   0.0000000000
  6454.35   0.0000000000   0.0000000000   0.0000000000   0.0000000000
  6454.45   0.0000000000   0.0000000000   0.0000000000   0.0000000000
  6454.55   0.0000000000   0.0000000000   0.0000000000   0.0000000000
  6454.65   0.0000000000   0.0000000000   0.0000000000   0.0000000000
  6454.75   0.0000000000   0.0000000000   0.0000000000   0.0000000000
  6454.85   0.0000000000   0.0000000000   0.0000000000   0.0000000000
  6454.95   0.0000000000   0.0000000000   0.0000000000   0.0000000000
  6455.06   0.0000000000   0.0000000000   0.0000000000   0.0000000000
  6455.16   0.0000000000   0.0000000000   0.0000000000   0.0000000000
  6455.26   0.0000000000   0.0000000000   0.0000000000   0.0000000000
  6455.36   0.0000000000   0.0000000000   0.0000000000   0.0000000000
  6455.46   0.0000000000   0.0000000000   0.0000000000   0.0000000000
  6455.56   0.0000000000   0.0000000000   0.0000000000   0.0000000000
  6455.66   0.0000000000   0.0000000000   0.0000000000   0.0000000000
  6455.76   0.0000000000   0.0000000000   0.0000000000   0.0000000000
  6455.86   0.0000000000   0.0000000000   0.0000000000   0.0000000000
  6455.96   0.0000000000   0.0000000000   0.0000000000   0.0000000000
  6456.06   0.0000000000   0.0000000000   0.0000000000   0.0000000000
  6456.16   0.0000000000   0.0000000000   0.0000000000   0.0000000000
  6456.26   0.0000000000   0.0000000000   0.0000000000   0.0000000000
  6456.36   0.0000000000   0.0000000000   0.0000000000   0.0000000000
  6456.46   0.0000000000   0.0000000000   0.0000000000   0.0000000000
  6456.56   0.0000000000   0.0000000000   0.0000000000   0.0000000000
  6456.66   0.0000000000   0.0000000000   0.0000000000   0.0000000000
  6456.76   0.0000000000   0.0000000000   0.0000000000   0.0000000000
  6456.86   0.0000000000   0.0000000000   0.0000000000   0.0000000000
  6456.96   0.0000000000   0.0000000000   0.0000000000   0.0000000000
  6457.06   0.0000000000   0.0000000000   0.0000000000   0.0000000000
  6457.16   0.0000000000   0.0000000000   0.0000000000   0.0000000000
  6457.26   0.0000000000   0.0000000000   0.0000000000   0.0000000000
  6457.36   0.0000000000   0.0000000000   0.0000000000   0.0000000000
  6457.46   0.0000000000   0.0000000000   0.0000000000   0.0000000000
  6457.56   0.0000000000   0.0000000000   0.0000000000   0.0000000000
  6457.66   0.0000000000   0.0000000000   0.0000000000   0.0000000000
  6457.76   0.0000000000   0.0000000000   0.0000000000   0.0000000000
  6457.86   0.0000000000   0.0000000000   0.0000000000   0.0000000000
  6457.96   0.0000000000   0.0000000000   0.0000000000   0.0000000000
  6458.06   0.0000000000   0.0000000000   0.0000000000   0.0000000000
  6458.16   0.0000000000   0.0000000000   0.0000000000   0.0000000000
  6458.26   0.0000000000   0.0000000000   0.0000000000   0.0000000000
  6458.36   0.0000000000   0.0000000000   0.0000000000   0.0000000000
  6458.46   0.0000000000   0.0000000000   0.0000000000   0.0000000000
  6458.56   0.0000000000   0.0000000000   0.0000000000   0.0000000000
  6458.66   0.0000000000   0.0000000000   0.0000000000   0.0000000000
  6458.76   0.0000000000   0.0000000000   0.0000000000   0.0000000000
  6458.86   0.0000000000   0.0000000000   0.0000000000   0.0000000000
  6458.96   0.0000000000   0.0000000000   0.0000000000   0.0000000000
  6459.06   0.0000000000   0.0000000000   0.0000000000   0.0000000000
  6459.16   0.0000000000   0.0000000000   0.0000000000   0.0000000000
  6459.26   0.0000000000   0.0000000000   0.0000000000   0.0000000000
  6459.36   0.0000000000   0.0000000000   0.0000000000   0.0000000000
  6459.46   0.0000000000   0.0000000000   0.0000000000   0.0000000000
  6459.56   0.0000000000   0.0000000000   0.0000000000   0.0000000000
  6459.66   0.0000000000   0.0000000000   0.0000000000   0.0000000000
  6459.76   0.0000000000   0.0000000000   0.0000000000   0.0000000000
  6459.86   0.0000000000   0.0000000000   0.0000000000   0.0000000000
  6459.96   0.0000000000   0.0000000000   0.0000000000   0.0000000000
  6460.06   0.0000000000   0.0000000000   0.0000000000   0.0000000000
  6460.16   0.0000000000   0.0000000000   0.0000000000   0.0000000000
  6460.26   0.0000000000   0.0000000000   0.0000000000   0.0000000000
  6460.36   0.0000000000   0.0000000000   0.0000000000   0.0000000000
  6460.46   0.0000000000   0.0000000000   0.0000000000   0.0000000000
  6460.56   0.0000000000   0.0000000000   0.0000000000   0.0000000000
  6460.66   0.0000000000   0.0000000000   0.0000000000   0.0000000000
  6460.76   0.0000000000   0.0000000000   0.0000000000   0.0000000000
  6460.86   0.0000000000   0.0000000000   0.0000000000   0.0000000000
  6460.96   0.0000000000   0.0000000000   0.0000000000   0.0000000000
  6461.06   0.0000000000   0.0000000000   0.0000000000   0.0000000000
  6461.16   0.0000000000   0.0000000000   0.0000000000   0.0000000000
  6461.26   0.0000000000   0.0000000000   0.0000000000   0.0000000000
  6461.36   0.0000000000   0.0000000000   0.0000000000   0.0000000000
  6461.46   0.0000000000   0.0000000000   0.0000000000   0.0000000000
  6461.56   0.0000000000   0.0000000000   0.0000000000   0.0000000000
  6461.66   0.0000000000   0.0000000000   0.0000000000   0.0000000000
  6461.76   0.0000000000   0.0000000000   0.0000000000   0.0000000000
  6461.86   0.0000000000   0.0000000000   0.0000000000   0.0000000000
  6461.96   0.0000000000   0.0000000000   0.0000000000   0.0000000000
  6462.06   0.0000000000   0.0000000000   0.0000000000   0.0000000000
  6462.16   0.0000000000   0.0000000000   0.0000000000   0.0000000000
  6462.26   0.0000000000   0.0000000000   0.0000000000   0.0000000000
  6462.36   0.0000000000   0.0000000000   0.0000000000   0.0000000000
  6462.46   0.0000000000   0.0000000000   0.0000000000   0.0000000000
  6462.56   0.0000000000   0.0000000000   0.0000000000   0.0000000000
  6462.66   0.0000000000   0.0000000000   0.0000000000   0.0000000000
  6462.76   0.0000000000   0.0000000000   0.0000000000   0.0000000000
  6462.86   0.0000000000   0.0000000000   0.0000000000   0.0000000000
  6462.96   0.0000000000   0.0000000000   0.0000000000   0.0000000000
  6463.06   0.0000000000   0.0000000000   0.0000000000   0.0000000000
  6463.16   0.0000000000   0.0000000000   0.0000000000   0.0000000000
  6463.26   0.0000000000   0.0000000000   0.0000000000   0.0000000000
  6463.36   0.0000000000   0.0000000000   0.0000000000   0.0000000000
  6463.46   0.0000000000   0.0000000000   0.0000000000   0.0000000000
  6463.56   0.0000000000   0.0000000000   0.0000000000   0.0000000000
  6463.66   0.0000000000   0.0000000000   0.0000000000   0.0000000000
  6463.76   0.0000000000   0.0000000000   0.0000000000   0.0000000000
  6463.86   0.0000000000   0.0000000000   0.0000000000   0.0000000000
  6463.96   0.0000000000   0.0000000000   0.0000000000   0.0000000000
  6464.06   0.0000000000   0.0000000000   0.0000000000   0.0000000000
  6464.16   0.0000000000   0.0000000000   0.0000000000   0.0000000000
  6464.26   0.0000000000   0.0000000000   0.0000000000   0.0000000000
  6464.36   0.0000000000   0.0000000000   0.0000000000   0.0000000000
  6464.46   0.0000000000   0.0000000000   0.0000000000   0.0000000000
  6464.56   0.0000000000   0.0000000000   0.0000000000   0.0000000000
  6464.66   0.0000000000   0.0000000000   0.0000000000   0.0000000000
  6464.76   0.0000000000   0.0000000000   0.0000000000   0.0000000000
  6464.86   0.0000000000   0.0000000000   0.0000000000   0.0000000000
  6464.96   0.0000000000   0.0000000000   0.0000000000   0.0000000000
  6465.07   0.0000000000   0.0000000000   0.0000000000   0.0000000000
  6465.17   0.0000000000   0.0000000000   0.0000000000   0.0000000000
  6465.27   0.0000000000   0.0000000000   0.0000000000   0.0000000000
  6465.37   0.0000000000   0.0000000000   0.0000000000   0.0000000000
  6465.47   0.0000000000   0.0000000000   0.0000000000   0.0000000000
  6465.57   0.0000000000   0.0000000000   0.0000000000   0.0000000000
  6465.67   0.0000000000   0.0000000000   0.0000000000   0.0000000000
  6465.77   0.0000000000   0.0000000000   0.0000000000   0.0000000000
  6465.87   0.0000000000   0.0000000000   0.0000000000   0.0000000000
  6465.97   0.0000000000   0.0000000000   0.0000000000   0.0000000000
  6466.07   0.0000000000   0.0000000000   0.0000000000   0.0000000000
  6466.17   0.0000000000   0.0000000000   0.0000000000   0.0000000000
  6466.27   0.0000000000   0.0000000000   0.0000000000   0.0000000000
  6466.37   0.0000000000   0.0000000000   0.0000000000   0.0000000000
  6466.47   0.0000000000   0.0000000000   0.0000000000   0.0000000000
  6466.57   0.0000000000   0.0000000000   0.0000000000   0.0000000000
  6466.67   0.0000000000   0.0000000000   0.0000000000   0.0000000000
  6466.77   0.0000000000   0.0000000000   0.0000000000   0.0000000000
  6466.87   0.0000000000   0.0000000000   0.0000000000   0.0000000000
  6466.97   0.0000000000   0.0000000000   0.0000000000   0.0000000000
  6467.07   0.0000000000   0.0000000000   0.0000000000   0.0000000000
  6467.17   0.0000000000   0.0000000000   0.0000000000   0.0000000000
  6467.27   0.0000000000   0.0000000000   0.0000000000   0.0000000000
  6467.37   0.0000000000   0.0000000000   0.0000000000   0.0000000000
  6467.47   0.0000000000   0.0000000000   0.0000000000   0.0000000000
  6467.57   0.0000000000   0.0000000000   0.0000000000   0.0000000000
  6467.67   0.0000000000   0.0000000000   0.0000000000   0.0000000000
  6467.77   0.0000000000   0.0000000000   0.0000000000   0.0000000000
  6467.87   0.0000000000   0.0000000000   0.0000000000   0.0000000000
  6467.97   0.0000000000   0.0000000000   0.0000000000   0.0000000000
  6468.07   0.0000000000   0.0000000000   0.0000000000   0.0000000000
  6468.17   0.0000000000   0.0000000000   0.0000000000   0.0000000000
  6468.27   0.0000000000   0.0000000000   0.0000000000   0.0000000000
  6468.37   0.0000000000   0.0000000000   0.0000000000   0.0000000000
  6468.47   0.0000000000   0.0000000000   0.0000000000   0.0000000000
  6468.57   0.0000000000   0.0000000000   0.0000000000   0.0000000000
  6468.67   0.0000000000   0.0000000000   0.0000000000   0.0000000000
  6468.77   0.0000000000   0.0000000000   0.0000000000   0.0000000000
  6468.87   0.0000000000   0.0000000000   0.0000000000   0.0000000000
  6468.97   0.0000000000   0.0000000000   0.0000000000   0.0000000000
  6469.07   0.0000000000   0.0000000000   0.0000000000   0.0000000000
  6469.17   0.0000000000   0.0000000000   0.0000000000   0.0000000000
  6469.27   0.0000000000   0.0000000000   0.0000000000   0.0000000000
  6469.37   0.0000000000   0.0000000000   0.0000000000   0.0000000000
  6469.47   0.0000000000   0.0000000000   0.0000000000   0.0000000000
  6469.57   0.0000000000   0.0000000000   0.0000000000   0.0000000000
  6469.67   0.0000000000   0.0000000000   0.0000000000   0.0000000000
  6469.77   0.0000000000   0.0000000000   0.0000000000   0.0000000000
  6469.87   0.0000000000   0.0000000000   0.0000000000   0.0000000000
  6469.97   0.0000000000   0.0000000000   0.0000000000   0.0000000000
  6470.07   0.0000000000   0.0000000000   0.0000000000   0.0000000000
  6470.17   0.0000000000   0.0000000000   0.0000000000   0.0000000000
  6470.27   0.0000000000   0.0000000000   0.0000000000   0.0000000000
  6470.37   0.0000000000   0.0000000000   0.0000000000   0.0000000000
  6470.47   0.0000000000   0.0000000000   0.0000000000   0.0000000000
  6470.57   0.0000000000   0.0000000000   0.0000000000   0.0000000000
  6470.67   0.0000000000   0.0000000000   0.0000000000   0.0000000000
  6470.77   0.0000000000   0.0000000000   0.0000000000   0.0000000000
  6470.87   0.0000000000   0.0000000000   0.0000000000   0.0000000000
  6470.97   0.0000000000   0.0000000000   0.0000000000   0.0000000000
  6471.07   0.0000000000   0.0000000000   0.0000000000   0.0000000000
  6471.17   0.0000000000   0.0000000000   0.0000000000   0.0000000000
  6471.27   0.0000000000   0.0000000000   0.0000000000   0.0000000000
  6471.37   0.0000000000   0.0000000000   0.0000000000   0.0000000000
  6471.47   0.0000000000   0.0000000000   0.0000000000   0.0000000000
  6471.57   0.0000000000   0.0000000000   0.0000000000   0.0000000000
  6471.67   0.0000000000   0.0000000000   0.0000000000   0.0000000000
  6471.77   0.0000000000   0.0000000000   0.0000000000   0.0000000000
  6471.87   0.0000000000   0.0000000000   0.0000000000   0.0000000000
  6471.97   0.0000000000   0.0000000000   0.0000000000   0.0000000000
  6472.07   0.0000000000   0.0000000000   0.0000000000   0.0000000000
  6472.17   0.0000000000   0.0000000000   0.0000000000   0.0000000000
  6472.27   0.0000000000   0.0000000000   0.0000000000   0.0000000000
  6472.37   0.0000000000   0.0000000000   0.0000000000   0.0000000000
  6472.47   0.0000000000   0.0000000000   0.0000000000   0.0000000000
  6472.57   0.0000000000   0.0000000000   0.0000000000   0.0000000000
  6472.67   0.0000000000   0.0000000000   0.0000000000   0.0000000000
  6472.77   0.0000000000   0.0000000000   0.0000000000   0.0000000000
  6472.87   0.0000000000   0.0000000000   0.0000000000   0.0000000000
  6472.97   0.0000000000   0.0000000000   0.0000000000   0.0000000000
  6473.07   0.0000000000   0.0000000000   0.0000000000   0.0000000000
  6473.17   0.0000000000   0.0000000000   0.0000000000   0.0000000000
  6473.27   0.0000000000   0.0000000000   0.0000000000   0.0000000000
  6473.37   0.0000000000   0.0000000000   0.0000000000   0.0000000000
  6473.47   0.0000000000   0.0000000000   0.0000000000   0.0000000000
  6473.57   0.0000000000   0.0000000000   0.0000000000   0.0000000000
  6473.67   0.0000000000   0.0000000000   0.0000000000   0.0000000000
  6473.77   0.0000000000   0.0000000000   0.0000000000   0.0000000000
  6473.87   0.0000000000   0.0000000000   0.0000000000   0.0000000000
  6473.97   0.0000000000   0.0000000000   0.0000000000   0.0000000000
  6474.07   0.0000000000   0.0000000000   0.0000000000   0.0000000000
  6474.17   0.0000000000   0.0000000000   0.0000000000   0.0000000000
  6474.27   0.0000000000   0.0000000000   0.0000000000   0.0000000000
  6474.37   0.0000000000   0.0000000000   0.0000000000   0.0000000000
  6474.47   0.0000000000   0.0000000000   0.0000000000   0.0000000000
  6474.57   0.0000000000   0.0000000000   0.0000000000   0.0000000000
  6474.67   0.0000000000   0.0000000000   0.0000000000   0.0000000000
  6474.77   0.0000000000   0.0000000000   0.0000000000   0.0000000000
  6474.87   0.0000000000   0.0000000000   0.0000000000   0.0000000000
  6474.97   0.0000000000   0.0000000000   0.0000000000   0.0000000000
  6475.08   0.0000000000   0.0000000000   0.0000000000   0.0000000000
  6475.18   0.0000000000   0.0000000000   0.0000000000   0.0000000000
  6475.28   0.0000000000   0.0000000000   0.0000000000   0.0000000000
  6475.38   0.0000000000   0.0000000000   0.0000000000   0.0000000000
  6475.48   0.0000000000   0.0000000000   0.0000000000   0.0000000000
  6475.58   0.0000000000   0.0000000000   0.0000000000   0.0000000000
  6475.68   0.0000000000   0.0000000000   0.0000000000   0.0000000000
  6475.78   0.0000000000   0.0000000000   0.0000000000   0.0000000000
  6475.88   0.0000000000   0.0000000000   0.0000000000   0.0000000000
  6475.98   0.0000000000   0.0000000000   0.0000000000   0.0000000000
  6476.08   0.0000000000   0.0000000000   0.0000000000   0.0000000000
  6476.18   0.0000000000   0.0000000000   0.0000000000   0.0000000000
  6476.28   0.0000000000   0.0000000000   0.0000000000   0.0000000000
  6476.38   0.0000000000   0.0000000000   0.0000000000   0.0000000000
  6476.48   0.0000000000   0.0000000000   0.0000000000   0.0000000000
  6476.58   0.0000000000   0.0000000000   0.0000000000   0.0000000000
  6476.68   0.0000000000   0.0000000000   0.0000000000   0.0000000000
  6476.78   0.0000000000   0.0000000000   0.0000000000   0.0000000000
  6476.88   0.0000000000   0.0000000000   0.0000000000   0.0000000000
  6476.98   0.0000000000   0.0000000000   0.0000000000   0.0000000000
  6477.08   0.0000000000   0.0000000000   0.0000000000   0.0000000000
  6477.18   0.0000000000   0.0000000000   0.0000000000   0.0000000000
  6477.28   0.0000000000   0.0000000000   0.0000000000   0.0000000000
  6477.38   0.0000000000   0.0000000000   0.0000000000   0.0000000000
  6477.48   0.0000000000   0.0000000000   0.0000000000   0.0000000000
  6477.58   0.0000000000   0.0000000000   0.0000000000   0.0000000000
  6477.68   0.0000000000   0.0000000000   0.0000000000   0.0000000000
  6477.78   0.0000000000   0.0000000000   0.0000000000   0.0000000000
  6477.88   0.0000000000   0.0000000000   0.0000000000   0.0000000000
  6477.98   0.0000000000   0.0000000000   0.0000000000   0.0000000000
  6478.08   0.0000000000   0.0000000000   0.0000000000   0.0000000000
  6478.18   0.0000000000   0.0000000000   0.0000000000   0.0000000000
  6478.28   0.0000000000   0.0000000000   0.0000000000   0.0000000000
  6478.38   0.0000000000   0.0000000000   0.0000000000   0.0000000000
  6478.48   0.0000000000   0.0000000000   0.0000000000   0.0000000000
  6478.58   0.0000000000   0.0000000000   0.0000000000   0.0000000000
  6478.68   0.0000000000   0.0000000000   0.0000000000   0.0000000000
  6478.78   0.0000000000   0.0000000000   0.0000000000   0.0000000000
  6478.88   0.0000000000   0.0000000000   0.0000000000   0.0000000000
  6478.98   0.0000000000   0.0000000000   0.0000000000   0.0000000000
  6479.08   0.0000000000   0.0000000000   0.0000000000   0.0000000000
  6479.18   0.0000000000   0.0000000000   0.0000000000   0.0000000000
  6479.28   0.0000000000   0.0000000000   0.0000000000   0.0000000000
  6479.38   0.0000000000   0.0000000000   0.0000000000   0.0000000000
  6479.48   0.0000000000   0.0000000000   0.0000000000   0.0000000000
  6479.58   0.0000000000   0.0000000000   0.0000000000   0.0000000000
  6479.68   0.0000000000   0.0000000000   0.0000000000   0.0000000000
  6479.78   0.0000000000   0.0000000000   0.0000000000   0.0000000000
  6479.88   0.0000000000   0.0000000000   0.0000000000   0.0000000000
  6479.98   0.0000000000   0.0000000000   0.0000000000   0.0000000000
  6480.08   0.0000000000   0.0000000000   0.0000000000   0.0000000000
  6480.18   0.0000000000   0.0000000000   0.0000000000   0.0000000000
  6480.28   0.0000000000   0.0000000000   0.0000000000   0.0000000000
  6480.38   0.0000000000   0.0000000000   0.0000000000   0.0000000000
  6480.48   0.0000000000   0.0000000000   0.0000000000   0.0000000000
  6480.58   0.0000000000   0.0000000000   0.0000000000   0.0000000000
  6480.68   0.0000000000   0.0000000000   0.0000000000   0.0000000000
  6480.78   0.0000000000   0.0000000000   0.0000000000   0.0000000000
  6480.88   0.0000000000   0.0000000000   0.0000000000   0.0000000000
  6480.98   0.0000000000   0.0000000000   0.0000000000   0.0000000000
  6481.08   0.0000000000   0.0000000000   0.0000000000   0.0000000000
  6481.18   0.0000000000   0.0000000000   0.0000000000   0.0000000000
  6481.28   0.0000000000   0.0000000000   0.0000000000   0.0000000000
  6481.38   0.0000000000   0.0000000000   0.0000000000   0.0000000000
  6481.48   0.0000000000   0.0000000000   0.0000000000   0.0000000000
  6481.58   0.0000000000   0.0000000000   0.0000000000   0.0000000000
  6481.68   0.0000000000   0.0000000000   0.0000000000   0.0000000000
  6481.78   0.0000000000   0.0000000000   0.0000000000   0.0000000000
  6481.88   0.0000000000   0.0000000000   0.0000000000   0.0000000000
  6481.98   0.0000000000   0.0000000000   0.0000000000   0.0000000000
  6482.08   0.0000000000   0.0000000000   0.0000000000   0.0000000000
  6482.18   0.0000000000   0.0000000000   0.0000000000   0.0000000000
  6482.28   0.0000000000   0.0000000000   0.0000000000   0.0000000000
  6482.38   0.0000000000   0.0000000000   0.0000000000   0.0000000000
  6482.48   0.0000000000   0.0000000000   0.0000000000   0.0000000000
  6482.58   0.0000000000   0.0000000000   0.0000000000   0.0000000000
  6482.68   0.0000000000   0.0000000000   0.0000000000   0.0000000000
  6482.78   0.0000000000   0.0000000000   0.0000000000   0.0000000000
  6482.88   0.0000000000   0.0000000000   0.0000000000   0.0000000000
  6482.98   0.0000000000   0.0000000000   0.0000000000   0.0000000000
  6483.08   0.0000000000   0.0000000000   0.0000000000   0.0000000000
  6483.18   0.0000000000   0.0000000000   0.0000000000   0.0000000000
  6483.28   0.0000000000   0.0000000000   0.0000000000   0.0000000000
  6483.38   0.0000000000   0.0000000000   0.0000000000   0.0000000000
  6483.48   0.0000000000   0.0000000000   0.0000000000   0.0000000000
  6483.58   0.0000000000   0.0000000000   0.0000000000   0.0000000000
  6483.68   0.0000000000   0.0000000000   0.0000000000   0.0000000000
  6483.78   0.0000000000   0.0000000000   0.0000000000   0.0000000000
  6483.88   0.0000000000   0.0000000000   0.0000000000   0.0000000000
  6483.98   0.0000000000   0.0000000000   0.0000000000   0.0000000000
  6484.08   0.0000000000   0.0000000000   0.0000000000   0.0000000000
  6484.18   0.0000000000   0.0000000000   0.0000000000   0.0000000000
  6484.28   0.0000000000   0.0000000000   0.0000000000   0.0000000000
  6484.38   0.0000000000   0.0000000000   0.0000000000   0.0000000000
  6484.48   0.0000000000   0.0000000000   0.0000000000   0.0000000000
  6484.58   0.0000000000   0.0000000000   0.0000000000   0.0000000000
  6484.68   0.0000000000   0.0000000000   0.0000000000   0.0000000000
  6484.78   0.0000000000   0.0000000000   0.0000000000   0.0000000000
  6484.88   0.0000000000   0.0000000000   0.0000000000   0.0000000000
  6484.98   0.0000000000   0.0000000000   0.0000000000   0.0000000000
  6485.09   0.0000000000   0.0000000000   0.0000000000   0.0000000000
  6485.19   0.0000000000   0.0000000000   0.0000000000   0.0000000000
  6485.29   0.0000000000   0.0000000000   0.0000000000   0.0000000000
  6485.39   0.0000000000   0.0000000000   0.0000000000   0.0000000000
  6485.49   0.0000000000   0.0000000000   0.0000000000   0.0000000000
  6485.59   0.0000000000   0.0000000000   0.0000000000   0.0000000000
  6485.69   0.0000000000   0.0000000000   0.0000000000   0.0000000000
  6485.79   0.0000000000   0.0000000000   0.0000000000   0.0000000000
  6485.89   0.0000000000   0.0000000000   0.0000000000   0.0000000000
  6485.99   0.0000000000   0.0000000000   0.0000000000   0.0000000000
  6486.09   0.0000000000   0.0000000000   0.0000000000   0.0000000000
  6486.19   0.0000000000   0.0000000000   0.0000000000   0.0000000000
  6486.29   0.0000000000   0.0000000000   0.0000000000   0.0000000000
  6486.39   0.0000000000   0.0000000000   0.0000000000   0.0000000000
  6486.49   0.0000000000   0.0000000000   0.0000000000   0.0000000000
  6486.59   0.0000000000   0.0000000000   0.0000000000   0.0000000000
  6486.69   0.0000000000   0.0000000000   0.0000000000   0.0000000000
  6486.79   0.0000000000   0.0000000000   0.0000000000   0.0000000000
  6486.89   0.0000000000   0.0000000000   0.0000000000   0.0000000000
  6486.99   0.0000000000   0.0000000000   0.0000000000   0.0000000000
  6487.09   0.0000000000   0.0000000000   0.0000000000   0.0000000000
  6487.19   0.0000000000   0.0000000000   0.0000000000   0.0000000000
  6487.29   0.0000000000   0.0000000000   0.0000000000   0.0000000000
  6487.39   0.0000000000   0.0000000000   0.0000000000   0.0000000000
  6487.49   0.0000000000   0.0000000000   0.0000000000   0.0000000000
  6487.59   0.0000000000   0.0000000000   0.0000000000   0.0000000000
  6487.69   0.0000000000   0.0000000000   0.0000000000   0.0000000000
  6487.79   0.0000000000   0.0000000000   0.0000000000   0.0000000000
  6487.89   0.0000000000   0.0000000000   0.0000000000   0.0000000000
  6487.99   0.0000000000   0.0000000000   0.0000000000   0.0000000000
  6488.09   0.0000000000   0.0000000000   0.0000000000   0.0000000000
  6488.19   0.0000000000   0.0000000000   0.0000000000   0.0000000000
  6488.29   0.0000000000   0.0000000000   0.0000000000   0.0000000000
  6488.39   0.0000000000   0.0000000000   0.0000000000   0.0000000000
  6488.49   0.0000000000   0.0000000000   0.0000000000   0.0000000000
  6488.59   0.0000000000   0.0000000000   0.0000000000   0.0000000000
  6488.69   0.0000000000   0.0000000000   0.0000000000   0.0000000000
  6488.79   0.0000000000   0.0000000000   0.0000000000   0.0000000000
  6488.89   0.0000000000   0.0000000000   0.0000000000   0.0000000000
  6488.99   0.0000000000   0.0000000000   0.0000000000   0.0000000000
  6489.09   0.0000000000   0.0000000000   0.0000000000   0.0000000000
  6489.19   0.0000000000   0.0000000000   0.0000000000   0.0000000000
  6489.29   0.0000000000   0.0000000000   0.0000000000   0.0000000000
  6489.39   0.0000000000   0.0000000000   0.0000000000   0.0000000000
  6489.49   0.0000000000   0.0000000000   0.0000000000   0.0000000000
  6489.59   0.0000000000   0.0000000000   0.0000000000   0.0000000000
  6489.69   0.0000000000   0.0000000000   0.0000000000   0.0000000000
  6489.79   0.0000000000   0.0000000000   0.0000000000   0.0000000000
  6489.89   0.0000000000   0.0000000000   0.0000000000   0.0000000000
  6489.99   0.0000000000   0.0000000000   0.0000000000   0.0000000000
  6490.09   0.0000000000   0.0000000000   0.0000000000   0.0000000000
  6490.19   0.0000000000   0.0000000000   0.0000000000   0.0000000000
  6490.29   0.0000000000   0.0000000000   0.0000000000   0.0000000000
  6490.39   0.0000000000   0.0000000000   0.0000000000   0.0000000000
  6490.49   0.0000000000   0.0000000000   0.0000000000   0.0000000000
  6490.59   0.0000000000   0.0000000000   0.0000000000   0.0000000000
  6490.69   0.0000000000   0.0000000000   0.0000000000   0.0000000000
  6490.79   0.0000000000   0.0000000000   0.0000000000   0.0000000000
  6490.89   0.0000000000   0.0000000000   0.0000000000   0.0000000000
  6490.99   0.0000000000   0.0000000000   0.0000000000   0.0000000000
  6491.09   0.0000000000   0.0000000000   0.0000000000   0.0000000000
  6491.19   0.0000000000   0.0000000000   0.0000000000   0.0000000000
  6491.29   0.0000000000   0.0000000000   0.0000000000   0.0000000000
  6491.39   0.0000000000   0.0000000000   0.0000000000   0.0000000000
  6491.49   0.0000000000   0.0000000000   0.0000000000   0.0000000000
  6491.59   0.0000000000   0.0000000000   0.0000000000   0.0000000000
  6491.69   0.0000000000   0.0000000000   0.0000000000   0.0000000000
  6491.79   0.0000000000   0.0000000000   0.0000000000   0.0000000000
  6491.89   0.0000000000   0.0000000000   0.0000000000   0.0000000000
  6491.99   0.0000000000   0.0000000000   0.0000000000   0.0000000000
  6492.09   0.0000000000   0.0000000000   0.0000000000   0.0000000000
  6492.19   0.0000000000   0.0000000000   0.0000000000   0.0000000000
  6492.29   0.0000000000   0.0000000000   0.0000000000   0.0000000000
  6492.39   0.0000000000   0.0000000000   0.0000000000   0.0000000000
  6492.49   0.0000000000   0.0000000000   0.0000000000   0.0000000000
  6492.59   0.0000000000   0.0000000000   0.0000000000   0.0000000000
  6492.69   0.0000000000   0.0000000000   0.0000000000   0.0000000000
  6492.79   0.0000000000   0.0000000000   0.0000000000   0.0000000000
  6492.89   0.0000000000   0.0000000000   0.0000000000   0.0000000000
  6492.99   0.0000000000   0.0000000000   0.0000000000   0.0000000000
  6493.09   0.0000000000   0.0000000000   0.0000000000   0.0000000000
  6493.19   0.0000000000   0.0000000000   0.0000000000   0.0000000000
  6493.29   0.0000000000   0.0000000000   0.0000000000   0.0000000000
  6493.39   0.0000000000   0.0000000000   0.0000000000   0.0000000000
  6493.49   0.0000000000   0.0000000000   0.0000000000   0.0000000000
  6493.59   0.0000000000   0.0000000000   0.0000000000   0.0000000000
  6493.69   0.0000000000   0.0000000000   0.0000000000   0.0000000000
  6493.79   0.0000000000   0.0000000000   0.0000000000   0.0000000000
  6493.89   0.0000000000   0.0000000000   0.0000000000   0.0000000000
  6493.99   0.0000000000   0.0000000000   0.0000000000   0.0000000000
  6494.09   0.0000000000   0.0000000000   0.0000000000   0.0000000000
  6494.19   0.0000000000   0.0000000000   0.0000000000   0.0000000000
  6494.29   0.0000000000   0.0000000000   0.0000000000   0.0000000000
  6494.39   0.0000000000   0.0000000000   0.0000000000   0.0000000000
  6494.49   0.0000000000   0.0000000000   0.0000000000   0.0000000000
  6494.59   0.0000000000   0.0000000000   0.0000000000   0.0000000000
  6494.69   0.0000000000   0.0000000000   0.0000000000   0.0000000000
  6494.79   0.0000000000   0.0000000000   0.0000000000   0.0000000000
  6494.89   0.0000000000   0.0000000000   0.0000000000   0.0000000000
  6494.99   0.0000000000   0.0000000000   0.0000000000   0.0000000000
  6495.10   0.0000000000   0.0000000000   0.0000000000   0.0000000000
  6495.20   0.0000000000   0.0000000000   0.0000000000   0.0000000000
  6495.30   0.0000000000   0.0000000000   0.0000000000   0.0000000000
  6495.40   0.0000000000   0.0000000000   0.0000000000   0.0000000000
  6495.50   0.0000000000   0.0000000000   0.0000000000   0.0000000000
  6495.60   0.0000000000   0.0000000000   0.0000000000   0.0000000000
  6495.70   0.0000000000   0.0000000000   0.0000000000   0.0000000000
  6495.80   0.0000000000   0.0000000000   0.0000000000   0.0000000000
  6495.90   0.0000000000   0.0000000000   0.0000000000   0.0000000000
  6496.00   0.0000000000   0.0000000000   0.0000000000   0.0000000000
  6496.10   0.0000000000   0.0000000000   0.0000000000   0.0000000000
  6496.20   0.0000000000   0.0000000000   0.0000000000   0.0000000000
  6496.30   0.0000000000   0.0000000000   0.0000000000   0.0000000000
  6496.40   0.0000000000   0.0000000000   0.0000000000   0.0000000000
  6496.50   0.0000000000   0.0000000000   0.0000000000   0.0000000000
  6496.60   0.0000000000   0.0000000000   0.0000000000   0.0000000000
  6496.70   0.0000000000   0.0000000000   0.0000000000   0.0000000000
  6496.80   0.0000000000   0.0000000000   0.0000000000   0.0000000000
  6496.90   0.0000000000   0.0000000000   0.0000000000   0.0000000000
  6497.00   0.0000000000   0.0000000000   0.0000000000   0.0000000000
  6497.10   0.0000000000   0.0000000000   0.0000000000   0.0000000000
  6497.20   0.0000000000   0.0000000000   0.0000000000   0.0000000000
  6497.30   0.0000000000   0.0000000000   0.0000000000   0.0000000000
  6497.40   0.0000000000   0.0000000000   0.0000000000   0.0000000000
  6497.50   0.0000000000   0.0000000000   0.0000000000   0.0000000000
  6497.60   0.0000000000   0.0000000000   0.0000000000   0.0000000000
  6497.70   0.0000000000   0.0000000000   0.0000000000   0.0000000000
  6497.80   0.0000000000   0.0000000000   0.0000000000   0.0000000000
  6497.90   0.0000000000   0.0000000000   0.0000000000   0.0000000000
  6498.00   0.0000000000   0.0000000000   0.0000000000   0.0000000000
  6498.10   0.0000000000   0.0000000000   0.0000000000   0.0000000000
  6498.20   0.0000000000   0.0000000000   0.0000000000   0.0000000000
  6498.30   0.0000000000   0.0000000000   0.0000000000   0.0000000000
  6498.40   0.0000000000   0.0000000000   0.0000000000   0.0000000000
  6498.50   0.0000000000   0.0000000000   0.0000000000   0.0000000000
  6498.60   0.0000000000   0.0000000000   0.0000000000   0.0000000000
  6498.70   0.0000000000   0.0000000000   0.0000000000   0.0000000000
  6498.80   0.0000000000   0.0000000000   0.0000000000   0.0000000000
  6498.90   0.0000000000   0.0000000000   0.0000000000   0.0000000000
  6499.00   0.0000000000   0.0000000000   0.0000000000   0.0000000000
  6499.10   0.0000000000   0.0000000000   0.0000000000   0.0000000000
  6499.20   0.0000000000   0.0000000000   0.0000000000   0.0000000000
  6499.30   0.0000000000   0.0000000000   0.0000000000   0.0000000000
  6499.40   0.0000000000   0.0000000000   0.0000000000   0.0000000000
  6499.50   0.0000000000   0.0000000000   0.0000000000   0.0000000000
  6499.60   0.0000000000   0.0000000000   0.0000000000   0.0000000000
  6499.70   0.0000000000   0.0000000000   0.0000000000   0.0000000000
  6499.80   0.0000000000   0.0000000000   0.0000000000   0.0000000000
  6499.90   0.0000000000   0.0000000000   0.0000000000   0.0000000000
  6500.00   0.0000000000   0.0000000000   0.0000000000   0.0000000000
