# Supplementary material for: Tracking nuclear motion in single-molecule magnets using femtosecond X-ray absorption spectroscopy
Source: Nat Commun. 2024 May 14;15:4043. doi: 10.1038/s41467-024-48411-0 (PMC11094174; doi:10.1038/s41467-024-48411-0)
Supplement: Supplementary file 5 — Source Data [file 41467_2024_48411_MOESM5_ESM.zip › Source Data/Data for Figure SI7/DNC60_9.out.absq.dat]

  6400.00   0.0000000000   0.0000000000   0.0000000000   0.0000000000
  6400.10   0.0000000000   0.0000000000   0.0000000000   0.0000000000
  6400.20   0.0000000000   0.0000000000   0.0000000000   0.0000000000
  6400.30   0.0000000000   0.0000000000   0.0000000000   0.0000000000
  6400.40   0.0000000000   0.0000000000   0.0000000000   0.0000000000
  6400.50   0.0000000000   0.0000000000   0.0000000000   0.0000000000
  6400.60   0.0000000000   0.0000000000   0.0000000000   0.0000000000
  6400.70   0.0000000000   0.0000000000   0.0000000000   0.0000000000
  6400.80   0.0000000000   0.0000000000   0.0000000000   0.0000000000
  6400.90   0.0000000000   0.0000000000   0.0000000000   0.0000000000
  6401.00   0.0000000000   0.0000000000   0.0000000000   0.0000000000
  6401.10   0.0000000000   0.0000000000   0.0000000000   0.0000000000
  6401.20   0.0000000000   0.0000000000   0.0000000000   0.0000000000
  6401.30   0.0000000000   0.0000000000   0.0000000000   0.0000000000
  6401.40   0.0000000000   0.0000000000   0.0000000000   0.0000000000
  6401.50   0.0000000000   0.0000000000   0.0000000000   0.0000000000
  6401.60   0.0000000000   0.0000000000   0.0000000000   0.0000000000
  6401.70   0.0000000000   0.0000000000   0.0000000000   0.0000000000
  6401.80   0.0000000000   0.0000000000   0.0000000000   0.0000000000
  6401.90   0.0000000000   0.0000000000   0.0000000000   0.0000000000
  6402.00   0.0000000000   0.0000000000   0.0000000000   0.0000000000
  6402.10   0.0000000000   0.0000000000   0.0000000000   0.0000000000
  6402.20   0.0000000000   0.0000000000   0.0000000000   0.0000000000
  6402.30   0.0000000000   0.0000000000   0.0000000000   0.0000000000
  6402.40   0.0000000000   0.0000000000   0.0000000000   0.0000000000
  6402.50   0.0000000000   0.0000000000   0.0000000000   0.0000000000
  6402.60   0.0000000000   0.0000000000   0.0000000000   0.0000000000
  6402.70   0.0000000000   0.0000000000   0.0000000000   0.0000000000
  6402.80   0.0000000000   0.0000000000   0.0000000000   0.0000000000
  6402.90   0.0000000000   0.0000000000   0.0000000000   0.0000000000
  6403.00   0.0000000000   0.0000000000   0.0000000000   0.0000000000
  6403.10   0.0000000000   0.0000000000   0.0000000000   0.0000000000
  6403.20   0.0000000000   0.0000000000   0.0000000000   0.0000000000
  6403.30   0.0000000000   0.0000000000   0.0000000000   0.0000000000
  6403.40   0.0000000000   0.0000000000   0.0000000000   0.0000000000
  6403.50   0.0000000000   0.0000000000   0.0000000000   0.0000000000
  6403.60   0.0000000000   0.0000000000   0.0000000000   0.0000000000
  6403.70   0.0000000000   0.0000000000   0.0000000000   0.0000000000
  6403.80   0.0000000000   0.0000000000   0.0000000000   0.0000000000
  6403.90   0.0000000000   0.0000000000   0.0000000000   0.0000000000
  6404.00   0.0000000000   0.0000000000   0.0000000000   0.0000000000
  6404.10   0.0000000000   0.0000000000   0.0000000000   0.0000000000
  6404.20   0.0000000000   0.0000000000   0.0000000000   0.0000000000
  6404.30   0.0000000000   0.0000000000   0.0000000000   0.0000000000
  6404.40   0.0000000000   0.0000000000   0.0000000000   0.0000000000
  6404.50   0.0000000000   0.0000000000   0.0000000000   0.0000000000
  6404.60   0.0000000000   0.0000000000   0.0000000000   0.0000000000
  6404.70   0.0000000000   0.0000000000   0.0000000000   0.0000000000
  6404.80   0.0000000000   0.0000000000   0.0000000000   0.0000000000
  6404.90   0.0000000000   0.0000000000   0.0000000000   0.0000000000
  6405.01   0.0000000000   0.0000000000   0.0000000000   0.0000000000
  6405.11   0.0000000000   0.0000000000   0.0000000000   0.0000000000
  6405.21   0.0000000000   0.0000000000   0.0000000000   0.0000000000
  6405.31   0.0000000000   0.0000000000   0.0000000000   0.0000000000
  6405.41   0.0000000000   0.0000000000   0.0000000000   0.0000000000
  6405.51   0.0000000000   0.0000000000   0.0000000000   0.0000000000
  6405.61   0.0000000000   0.0000000000   0.0000000000   0.0000000000
  6405.71   0.0000000000   0.0000000000   0.0000000000   0.0000000000
  6405.81   0.0000000000   0.0000000000   0.0000000000   0.0000000000
  6405.91   0.0000000000   0.0000000000   0.0000000000   0.0000000000
  6406.01   0.0000000000   0.0000000000   0.0000000000   0.0000000000
  6406.11   0.0000000000   0.0000000000   0.0000000000   0.0000000000
  6406.21   0.0000000000   0.0000000000   0.0000000000   0.0000000000
  6406.31   0.0000000000   0.0000000000   0.0000000000   0.0000000000
  6406.41   0.0000000000   0.0000000000   0.0000000000   0.0000000000
  6406.51   0.0000000000   0.0000000000   0.0000000000   0.0000000000
  6406.61   0.0000000000   0.0000000000   0.0000000000   0.0000000000
  6406.71   0.0000000000   0.0000000000   0.0000000000   0.0000000000
  6406.81   0.0000000000   0.0000000000   0.0000000000   0.0000000000
  6406.91   0.0000000000   0.0000000000   0.0000000000   0.0000000000
  6407.01   0.0000000000   0.0000000000   0.0000000000   0.0000000000
  6407.11   0.0000000000   0.0000000000   0.0000000000   0.0000000000
  6407.21   0.0000000000   0.0000000000   0.0000000000   0.0000000000
  6407.31   0.0000000000   0.0000000000   0.0000000000   0.0000000000
  6407.41   0.0000000000   0.0000000000   0.0000000000   0.0000000000
  6407.51   0.0000000000   0.0000000000   0.0000000000   0.0000000000
  6407.61   0.0000000000   0.0000000000   0.0000000000   0.0000000000
  6407.71   0.0000000000   0.0000000000   0.0000000000   0.0000000000
  6407.81   0.0000000000   0.0000000000   0.0000000000   0.0000000000
  6407.91   0.0000000000   0.0000000000   0.0000000000   0.0000000000
  6408.01   0.0000000000   0.0000000000   0.0000000000   0.0000000000
  6408.11   0.0000000000   0.0000000000   0.0000000000   0.0000000000
  6408.21   0.0000000000   0.0000000000   0.0000000000   0.0000000000
  6408.31   0.0000000000   0.0000000000   0.0000000000   0.0000000000
  6408.41   0.0000000000   0.0000000000   0.0000000000   0.0000000000
  6408.51   0.0000000000   0.0000000000   0.0000000000   0.0000000000
  6408.61   0.0000000000   0.0000000000   0.0000000000   0.0000000000
  6408.71   0.0000000000   0.0000000000   0.0000000000   0.0000000000
  6408.81   0.0000000000   0.0000000000   0.0000000000   0.0000000000
  6408.91   0.0000000000   0.0000000000   0.0000000000   0.0000000000
  6409.01   0.0000000000   0.0000000000   0.0000000000   0.0000000000
  6409.11   0.0000000000   0.0000000000   0.0000000000   0.0000000000
  6409.21   0.0000000000   0.0000000000   0.0000000000   0.0000000000
  6409.31   0.0000000000   0.0000000000   0.0000000000   0.0000000000
  6409.41   0.0000000000   0.0000000000   0.0000000000   0.0000000000
  6409.51   0.0000000000   0.0000000000   0.0000000000   0.0000000000
  6409.61   0.0000000000   0.0000000000   0.0000000000   0.0000000000
  6409.71   0.0000000000   0.0000000000   0.0000000000   0.0000000000
  6409.81   0.0000000000   0.0000000000   0.0000000000   0.0000000000
  6409.91   0.0000000000   0.0000000000   0.0000000000   0.0000000000
  6410.01   0.0000000000   0.0000000000   0.0000000000   0.0000000000
  6410.11   0.0000000000   0.0000000000   0.0000000000   0.0000000000
  6410.21   0.0000000000   0.0000000000   0.0000000000   0.0000000000
  6410.31   0.0000000000   0.0000000000   0.0000000000   0.0000000000
  6410.41   0.0000000000   0.0000000000   0.0000000000   0.0000000000
  6410.51   0.0000000000   0.0000000000   0.0000000000   0.0000000000
  6410.61   0.0000000000   0.0000000000   0.0000000000   0.0000000000
  6410.71   0.0000000000   0.0000000000   0.0000000000   0.0000000000
  6410.81   0.0000000000   0.0000000000   0.0000000000   0.0000000000
  6410.91   0.0000000000   0.0000000000   0.0000000000   0.0000000000
  6411.01   0.0000000000   0.0000000000   0.0000000000   0.0000000000
  6411.11   0.0000000000   0.0000000000   0.0000000000   0.0000000000
  6411.21   0.0000000000   0.0000000000   0.0000000000   0.0000000000
  6411.31   0.0000000000   0.0000000000   0.0000000000   0.0000000000
  6411.41   0.0000000000   0.0000000000   0.0000000000   0.0000000000
  6411.51   0.0000000000   0.0000000000   0.0000000000   0.0000000000
  6411.61   0.0000000000   0.0000000000   0.0000000000   0.0000000000
  6411.71   0.0000000000   0.0000000000   0.0000000000   0.0000000000
  6411.81   0.0000000000   0.0000000000   0.0000000000   0.0000000000
  6411.91   0.0000000000   0.0000000000   0.0000000000   0.0000000000
  6412.01   0.0000000000   0.0000000000   0.0000000000   0.0000000000
  6412.11   0.0000000000   0.0000000000   0.0000000000   0.0000000000
  6412.21   0.0000000000   0.0000000000   0.0000000000   0.0000000000
  6412.31   0.0000000000   0.0000000000   0.0000000000   0.0000000000
  6412.41   0.0000000000   0.0000000000   0.0000000000   0.0000000000
  6412.51   0.0000000000   0.0000000000   0.0000000000   0.0000000000
  6412.61   0.0000000000   0.0000000000   0.0000000000   0.0000000000
  6412.71   0.0000000000   0.0000000000   0.0000000000   0.0000000000
  6412.81   0.0000000000   0.0000000000   0.0000000000   0.0000000000
  6412.91   0.0000000000   0.0000000000   0.0000000000   0.0000000000
  6413.01   0.0000000000   0.0000000000   0.0000000000   0.0000000000
  6413.11   0.0000000000   0.0000000000   0.0000000000   0.0000000000
  6413.21   0.0000000000   0.0000000000   0.0000000000   0.0000000000
  6413.31   0.0000000000   0.0000000000   0.0000000000   0.0000000000
  6413.41   0.0000000000   0.0000000000   0.0000000000   0.0000000000
  6413.51   0.0000000000   0.0000000000   0.0000000000   0.0000000000
  6413.61   0.0000000000   0.0000000000   0.0000000000   0.0000000000
  6413.71   0.0000000000   0.0000000000   0.0000000000   0.0000000000
  6413.81   0.0000000000   0.0000000000   0.0000000000   0.0000000000
  6413.91   0.0000000000   0.0000000000   0.0000000000   0.0000000000
  6414.01   0.0000000000   0.0000000000   0.0000000000   0.0000000000
  6414.11   0.0000000000   0.0000000000   0.0000000000   0.0000000000
  6414.21   0.0000000000   0.0000000000   0.0000000000   0.0000000000
  6414.31   0.0000000000   0.0000000000   0.0000000000   0.0000000000
  6414.41   0.0000000000   0.0000000000   0.0000000000   0.0000000000
  6414.51   0.0000000000   0.0000000000   0.0000000000   0.0000000000
  6414.61   0.0000000000   0.0000000000   0.0000000000   0.0000000000
  6414.71   0.0000000000   0.0000000000   0.0000000000   0.0000000000
  6414.81   0.0000000000   0.0000000000   0.0000000000   0.0000000000
  6414.91   0.0000000000   0.0000000000   0.0000000000   0.0000000000
  6415.02   0.0000000000   0.0000000000   0.0000000000   0.0000000000
  6415.12   0.0000000000   0.0000000000   0.0000000000   0.0000000000
  6415.22   0.0000000000   0.0000000000   0.0000000000   0.0000000000
  6415.32   0.0000000000   0.0000000000   0.0000000000   0.0000000000
  6415.42   0.0000000000   0.0000000000   0.0000000000   0.0000000000
  6415.52   0.0000000000   0.0000000000   0.0000000000   0.0000000000
  6415.62   0.0000000000   0.0000000000   0.0000000000   0.0000000000
  6415.72   0.0000000000   0.0000000000   0.0000000000   0.0000000000
  6415.82   0.0000000000   0.0000000000   0.0000000000   0.0000000000
  6415.92   0.0000000000   0.0000000000   0.0000000000   0.0000000000
  6416.02   0.0000000000   0.0000000000   0.0000000000   0.0000000000
  6416.12   0.0000000000   0.0000000000   0.0000000000   0.0000000000
  6416.22   0.0000000000   0.0000000000   0.0000000000   0.0000000000
  6416.32   0.0000000000   0.0000000000   0.0000000000   0.0000000000
  6416.42   0.0000000000   0.0000000000   0.0000000000   0.0000000000
  6416.52   0.0000000000   0.0000000000   0.0000000000   0.0000000000
  6416.62   0.0000000000   0.0000000000   0.0000000000   0.0000000000
  6416.72   0.0000000000   0.0000000000   0.0000000000   0.0000000000
  6416.82   0.0000000000   0.0000000000   0.0000000000   0.0000000000
  6416.92   0.0000000000   0.0000000000   0.0000000000   0.0000000000
  6417.02   0.0000000000   0.0000000000   0.0000000000   0.0000000000
  6417.12   0.0000000000   0.0000000000   0.0000000000   0.0000000000
  6417.22   0.0000000000   0.0000000000   0.0000000000   0.0000000000
  6417.32   0.0000000000   0.0000000000   0.0000000000   0.0000000000
  6417.42   0.0000000000   0.0000000000   0.0000000000   0.0000000000
  6417.52   0.0000000000   0.0000000000   0.0000000000   0.0000000000
  6417.62   0.0000000000   0.0000000000   0.0000000000   0.0000000000
  6417.72   0.0000000000   0.0000000000   0.0000000000   0.0000000000
  6417.82   0.0000000000   0.0000000000   0.0000000000   0.0000000000
  6417.92   0.0000000000   0.0000000000   0.0000000000   0.0000000000
  6418.02   0.0000000000   0.0000000000   0.0000000000   0.0000000000
  6418.12   0.0000000000   0.0000000000   0.0000000000   0.0000000000
  6418.22   0.0000000000   0.0000000000   0.0000000000   0.0000000000
  6418.32   0.0000000000   0.0000000000   0.0000000000   0.0000000000
  6418.42   0.0000000000   0.0000000000   0.0000000000   0.0000000000
  6418.52   0.0000000000   0.0000000000   0.0000000000   0.0000000000
  6418.62   0.0000000000   0.0000000000   0.0000000000   0.0000000000
  6418.72   0.0000000000   0.0000000000   0.0000000000   0.0000000000
  6418.82   0.0000000000   0.0000000000   0.0000000000   0.0000000000
  6418.92   0.0000000000   0.0000000000   0.0000000000   0.0000000000
  6419.02   0.0000000000   0.0000000000   0.0000000000   0.0000000000
  6419.12   0.0000000000   0.0000000000   0.0000000000   0.0000000000
  6419.22   0.0000000000   0.0000000000   0.0000000000   0.0000000000
  6419.32   0.0000000000   0.0000000000   0.0000000000   0.0000000000
  6419.42   0.0000000000   0.0000000000   0.0000000000   0.0000000000
  6419.52   0.0000000000   0.0000000000   0.0000000000   0.0000000000
  6419.62   0.0000000000   0.0000000000   0.0000000000   0.0000000000
  6419.72   0.0000000000   0.0000000000   0.0000000000   0.0000000000
  6419.82   0.0000000000   0.0000000000   0.0000000000   0.0000000000
  6419.92   0.0000000000   0.0000000000   0.0000000000   0.0000000000
  6420.02   0.0000000000   0.0000000000   0.0000000000   0.0000000000
  6420.12   0.0000000000   0.0000000000   0.0000000000   0.0000000000
  6420.22   0.0000000000   0.0000000000   0.0000000000   0.0000000000
  6420.32   0.0000000000   0.0000000000   0.0000000000   0.0000000000
  6420.42   0.0000000000   0.0000000000   0.0000000000   0.0000000000
  6420.52   0.0000000000   0.0000000000   0.0000000000   0.0000000000
  6420.62   0.0000000000   0.0000000000   0.0000000000   0.0000000000
  6420.72   0.0000000000   0.0000000000   0.0000000000   0.0000000000
  6420.82   0.0000000000   0.0000000000   0.0000000000   0.0000000000
  6420.92   0.0000000000   0.0000000000   0.0000000000   0.0000000000
  6421.02   0.0000000000   0.0000000000   0.0000000000   0.0000000000
  6421.12   0.0000000000   0.0000000000   0.0000000000   0.0000000000
  6421.22   0.0000000000   0.0000000000   0.0000000000   0.0000000000
  6421.32   0.0000000000   0.0000000000   0.0000000000   0.0000000000
  6421.42   0.0000000000   0.0000000000   0.0000000000   0.0000000000
  6421.52   0.0000000000   0.0000000000   0.0000000000   0.0000000000
  6421.62   0.0000000000   0.0000000000   0.0000000000   0.0000000000
  6421.72   0.0000000000   0.0000000000   0.0000000000   0.0000000000
  6421.82   0.0000000000   0.0000000000   0.0000000000   0.0000000000
  6421.92   0.0000000000   0.0000000000   0.0000000000   0.0000000000
  6422.02   0.0000000000   0.0000000000   0.0000000000   0.0000000000
  6422.12   0.0000000000   0.0000000000   0.0000000000   0.0000000000
  6422.22   0.0000000000   0.0000000000   0.0000000000   0.0000000000
  6422.32   0.0000000000   0.0000000000   0.0000000000   0.0000000000
  6422.42   0.0000000000   0.0000000000   0.0000000000   0.0000000000
  6422.52   0.0000000000   0.0000000000   0.0000000000   0.0000000000
  6422.62   0.0000000000   0.0000000000   0.0000000000   0.0000000000
  6422.72   0.0000000000   0.0000000000   0.0000000000   0.0000000000
  6422.82   0.0000000000   0.0000000000   0.0000000000   0.0000000000
  6422.92   0.0000000000   0.0000000000   0.0000000000   0.0000000000
  6423.02   0.0000000000   0.0000000000   0.0000000000   0.0000000000
  6423.12   0.0000000000   0.0000000000   0.0000000000   0.0000000000
  6423.22   0.0000000000   0.0000000000   0.0000000000   0.0000000000
  6423.32   0.0000000000   0.0000000000   0.0000000000   0.0000000000
  6423.42   0.0000000000   0.0000000000   0.0000000000   0.0000000000
  6423.52   0.0000000000   0.0000000000   0.0000000000   0.0000000000
  6423.62   0.0000000000   0.0000000000   0.0000000000   0.0000000000
  6423.72   0.0000000000   0.0000000000   0.0000000000   0.0000000000
  6423.82   0.0000000000   0.0000000000   0.0000000000   0.0000000000
  6423.92   0.0000000000   0.0000000000   0.0000000000   0.0000000000
  6424.02   0.0000000000   0.0000000000   0.0000000000   0.0000000000
  6424.12   0.0000000000   0.0000000000   0.0000000000   0.0000000000
  6424.22   0.0000000000   0.0000000000   0.0000000000   0.0000000000
  6424.32   0.0000000000   0.0000000000   0.0000000000   0.0000000000
  6424.42   0.0000000000   0.0000000000   0.0000000000   0.0000000000
  6424.52   0.0000000000   0.0000000000   0.0000000000   0.0000000000
  6424.62   0.0000000000   0.0000000000   0.0000000000   0.0000000000
  6424.72   0.0000000000   0.0000000000   0.0000000000   0.0000000000
  6424.82   0.0000000000   0.0000000000   0.0000000000   0.0000000000
  6424.92   0.0000000000   0.0000000000   0.0000000000   0.0000000000
  6425.03   0.0000000000   0.0000000000   0.0000000000   0.0000000000
  6425.13   0.0000000000   0.0000000000   0.0000000000   0.0000000000
  6425.23   0.0000000000   0.0000000000   0.0000000000   0.0000000000
  6425.33   0.0000000000   0.0000000000   0.0000000000   0.0000000000
  6425.43   0.0000000000   0.0000000000   0.0000000000   0.0000000000
  6425.53   0.0000000000   0.0000000000   0.0000000000   0.0000000000
  6425.63   0.0000000000   0.0000000000   0.0000000000   0.0000000000
  6425.73   0.0000000000   0.0000000000   0.0000000000   0.0000000000
  6425.83   0.0000000000   0.0000000000   0.0000000000   0.0000000000
  6425.93   0.0000000000   0.0000000000   0.0000000000   0.0000000000
  6426.03   0.0000000000   0.0000000000   0.0000000000   0.0000000000
  6426.13   0.0000000000   0.0000000000   0.0000000000   0.0000000000
  6426.23   0.0000000000   0.0000000000   0.0000000000   0.0000000000
  6426.33   0.0000000000   0.0000000000   0.0000000000   0.0000000000
  6426.43   0.0000000000   0.0000000000   0.0000000000   0.0000000000
  6426.53   0.0000000000   0.0000000000   0.0000000000   0.0000000000
  6426.63   0.0000000000   0.0000000000   0.0000000000   0.0000000000
  6426.73   0.0000000000   0.0000000000   0.0000000000   0.0000000000
  6426.83   0.0000000000   0.0000000000   0.0000000000   0.0000000000
  6426.93   0.0000000000   0.0000000000   0.0000000000   0.0000000000
  6427.03   0.0000000000   0.0000000000   0.0000000000   0.0000000000
  6427.13   0.0000000000   0.0000000000   0.0000000000   0.0000000000
  6427.23   0.0000000000   0.0000000000   0.0000000000   0.0000000000
  6427.33   0.0000000000   0.0000000000   0.0000000000   0.0000000000
  6427.43   0.0000000000   0.0000000000   0.0000000000   0.0000000000
  6427.53   0.0000000000   0.0000000000   0.0000000000   0.0000000000
  6427.63   0.0000000000   0.0000000000   0.0000000000   0.0000000000
  6427.73   0.0000000000   0.0000000000   0.0000000000   0.0000000000
  6427.83   0.0000000000   0.0000000000   0.0000000000   0.0000000000
  6427.93   0.0000000000   0.0000000000   0.0000000000   0.0000000000
  6428.03   0.0000000000   0.0000000000   0.0000000000   0.0000000000
  6428.13   0.0000000000   0.0000000000   0.0000000000   0.0000000000
  6428.23   0.0000000000   0.0000000000   0.0000000000   0.0000000000
  6428.33   0.0000000000   0.0000000000   0.0000000000   0.0000000000
  6428.43   0.0000000000   0.0000000000   0.0000000000   0.0000000000
  6428.53   0.0000000000   0.0000000000   0.0000000000   0.0000000000
  6428.63   0.0000000000   0.0000000000   0.0000000000   0.0000000000
  6428.73   0.0000000000   0.0000000000   0.0000000000   0.0000000000
  6428.83   0.0000000000   0.0000000000   0.0000000000   0.0000000000
  6428.93   0.0000000000   0.0000000000   0.0000000000   0.0000000000
  6429.03   0.0000000000   0.0000000000   0.0000000000   0.0000000000
  6429.13   0.0000000000   0.0000000000   0.0000000000   0.0000000000
  6429.23   0.0000000000   0.0000000000   0.0000000000   0.0000000000
  6429.33   0.0000000000   0.0000000000   0.0000000000   0.0000000000
  6429.43   0.0000000000   0.0000000000   0.0000000000   0.0000000000
  6429.53   0.0000000000   0.0000000000   0.0000000000   0.0000000000
  6429.63   0.0000000000   0.0000000000   0.0000000000   0.0000000000
  6429.73   0.0000000000   0.0000000000   0.0000000000   0.0000000000
  6429.83   0.0000000000   0.0000000000   0.0000000000   0.0000000000
  6429.93   0.0000000000   0.0000000000   0.0000000000   0.0000000000
  6430.03   0.0000000000   0.0000000000   0.0000000000   0.0000000000
  6430.13   0.0000000000   0.0000000000   0.0000000000   0.0000000000
  6430.23   0.0000000000   0.0000000000   0.0000000000   0.0000000000
  6430.33   0.0000000000   0.0000000000   0.0000000000   0.0000000000
  6430.43   0.0000000000   0.0000000000   0.0000000000   0.0000000000
  6430.53   0.0000000000   0.0000000000   0.0000000000   0.0000000000
  6430.63   0.0000000000   0.0000000000   0.0000000000   0.0000000000
  6430.73   0.0000000000   0.0000000000   0.0000000000   0.0000000000
  6430.83   0.0000000000   0.0000000000   0.0000000000   0.0000000000
  6430.93   0.0000000000   0.0000000000   0.0000000000   0.0000000000
  6431.03   0.0000000000   0.0000000000   0.0000000000   0.0000000000
  6431.13   0.0000000000   0.0000000000   0.0000000000   0.0000000000
  6431.23   0.0000000000   0.0000000000   0.0000000000   0.0000000000
  6431.33   0.0000000000   0.0000000000   0.0000000000   0.0000000000
  6431.43   0.0000000000   0.0000000000   0.0000000000   0.0000000000
  6431.53   0.0000000000   0.0000000000   0.0000000000   0.0000000000
  6431.63   0.0000000000   0.0000000000   0.0000000000   0.0000000000
  6431.73   0.0000000000   0.0000000000   0.0000000000   0.0000000000
  6431.83   0.0000000000   0.0000000000   0.0000000000   0.0000000000
  6431.93   0.0000000000   0.0000000000   0.0000000000   0.0000000000
  6432.03   0.0000000000   0.0000000000   0.0000000000   0.0000000000
  6432.13   0.0000000000   0.0000000000   0.0000000000   0.0000000000
  6432.23   0.0000000000   0.0000000000   0.0000000000   0.0000000000
  6432.33   0.0000000000   0.0000000000   0.0000000000   0.0000000000
  6432.43   0.0000000000   0.0000000000   0.0000000000   0.0000000000
  6432.53   0.0000000000   0.0000000000   0.0000000000   0.0000000000
  6432.63   0.0000000000   0.0000000000   0.0000000000   0.0000000000
  6432.73   0.0000000000   0.0000000000   0.0000000000   0.0000000000
  6432.83   0.0000000000   0.0000000000   0.0000000000   0.0000000000
  6432.93   0.0000000000   0.0000000000   0.0000000000   0.0000000000
  6433.03   0.0000000000   0.0000000000   0.0000000000   0.0000000000
  6433.13   0.0000000000   0.0000000000   0.0000000000   0.0000000000
  6433.23   0.0000000000   0.0000000000   0.0000000000   0.0000000000
  6433.33   0.0000000000   0.0000000000   0.0000000000   0.0000000000
  6433.43   0.0000000000   0.0000000000   0.0000000000   0.0000000000
  6433.53   0.0000000000   0.0000000000   0.0000000000   0.0000000000
  6433.63   0.0000000000   0.0000000000   0.0000000000   0.0000000000
  6433.73   0.0000000000   0.0000000000   0.0000000000   0.0000000000
  6433.83   0.0000000000   0.0000000000   0.0000000000   0.0000000000
  6433.93   0.0000000000   0.0000000000   0.0000000000   0.0000000000
  6434.03   0.0000000000   0.0000000000   0.0000000000   0.0000000000
  6434.13   0.0000000000   0.0000000000   0.0000000000   0.0000000000
  6434.23   0.0000000000   0.0000000000   0.0000000000   0.0000000000
  6434.33   0.0000000000   0.0000000000   0.0000000000   0.0000000000
  6434.43   0.0000000000   0.0000000000   0.0000000000   0.0000000000
  6434.53   0.0000000000   0.0000000000   0.0000000000   0.0000000000
  6434.63   0.0000000000   0.0000000000   0.0000000000   0.0000000000
  6434.73   0.0000000000   0.0000000000   0.0000000000   0.0000000000
  6434.83   0.0000000000   0.0000000000   0.0000000000   0.0000000000
  6434.93   0.0000000000   0.0000000000   0.0000000000   0.0000000000
  6435.04   0.0000000000   0.0000000000   0.0000000000   0.0000000000
  6435.14   0.0000000000   0.0000000000   0.0000000000   0.0000000000
  6435.24   0.0000000000   0.0000000000   0.0000000000   0.0000000000
  6435.34   0.0000000000   0.0000000000   0.0000000000   0.0000000000
  6435.44   0.0000000000   0.0000000000   0.0000000000   0.0000000000
  6435.54   0.0000000000   0.0000000000   0.0000000000   0.0000000000
  6435.64   0.0000000000   0.0000000000   0.0000000000   0.0000000000
  6435.74   0.0000000000   0.0000000000   0.0000000000   0.0000000000
  6435.84   0.0000000000   0.0000000000   0.0000000000   0.0000000000
  6435.94   0.0000000000   0.0000000000   0.0000000000   0.0000000000
  6436.04   0.0000000000   0.0000000000   0.0000000000   0.0000000000
  6436.14   0.0000000000   0.0000000000   0.0000000000   0.0000000000
  6436.24   0.0000000000   0.0000000000   0.0000000000   0.0000000000
  6436.34   0.0000000000   0.0000000000   0.0000000000   0.0000000000
  6436.44   0.0000000000   0.0000000000   0.0000000000   0.0000000000
  6436.54   0.0000000000   0.0000000000   0.0000000000   0.0000000000
  6436.64   0.0000000000   0.0000000000   0.0000000000   0.0000000000
  6436.74   0.0000000000   0.0000000000   0.0000000000   0.0000000000
  6436.84   0.0000000000   0.0000000000   0.0000000000   0.0000000000
  6436.94   0.0000000000   0.0000000000   0.0000000000   0.0000000000
  6437.04   0.0000000000   0.0000000000   0.0000000000   0.0000000000
  6437.14   0.0000000000   0.0000000000   0.0000000000   0.0000000000
  6437.24   0.0000000000   0.0000000000   0.0000000000   0.0000000000
  6437.34   0.0000000000   0.0000000000   0.0000000000   0.0000000000
  6437.44   0.0000000000   0.0000000000   0.0000000000   0.0000000000
  6437.54   0.0000000000   0.0000000000   0.0000000000   0.0000000000
  6437.64   0.0000000000   0.0000000000   0.0000000000   0.0000000000
  6437.74   0.0000000000   0.0000000000   0.0000000000   0.0000000000
  6437.84   0.0000000000   0.0000000000   0.0000000000   0.0000000000
  6437.94   0.0000000000   0.0000000000   0.0000000000   0.0000000000
  6438.04   0.0000000000   0.0000000000   0.0000000000   0.0000000000
  6438.14   0.0000000000   0.0000000000   0.0000000000   0.0000000000
  6438.24   0.0000000000   0.0000000000   0.0000000000   0.0000000000
  6438.34   0.0000000000   0.0000000000   0.0000000000   0.0000000000
  6438.44   0.0000000000   0.0000000000   0.0000000000   0.0000000000
  6438.54   0.0000000000   0.0000000000   0.0000000000   0.0000000000
  6438.64   0.0000000000   0.0000000000   0.0000000000   0.0000000000
  6438.74   0.0000000000   0.0000000000   0.0000000000   0.0000000000
  6438.84   0.0000000000   0.0000000000   0.0000000000   0.0000000000
  6438.94   0.0000000000   0.0000000000   0.0000000000   0.0000000000
  6439.04   0.0000000000   0.0000000000   0.0000000000   0.0000000000
  6439.14   0.0000000000   0.0000000000   0.0000000000   0.0000000000
  6439.24   0.0000000000   0.0000000000   0.0000000000   0.0000000000
  6439.34   0.0000000000   0.0000000000   0.0000000000   0.0000000000
  6439.44   0.0000000000   0.0000000000   0.0000000000   0.0000000000
  6439.54   0.0000000000   0.0000000000   0.0000000000   0.0000000000
  6439.64   0.0000000000   0.0000000000   0.0000000000   0.0000000000
  6439.74   0.0000000000   0.0000000000   0.0000000000   0.0000000000
  6439.84   0.0000000000   0.0000000000   0.0000000000   0.0000000000
  6439.94   0.0000000000   0.0000000000   0.0000000000   0.0000000000
  6440.04   0.0000000000   0.0000000000   0.0000000000   0.0000000000
  6440.14   0.0000000000   0.0000000000   0.0000000000   0.0000000000
  6440.24   0.0000000000   0.0000000000   0.0000000000   0.0000000000
  6440.34   0.0000000000   0.0000000000   0.0000000000   0.0000000000
  6440.44   0.0000000000   0.0000000000   0.0000000000   0.0000000000
  6440.54   0.0000000000   0.0000000000   0.0000000000   0.0000000000
  6440.64   0.0000000000   0.0000000000   0.0000000000   0.0000000000
  6440.74   0.0000000000   0.0000000000   0.0000000000   0.0000000000
  6440.84   0.0000000000   0.0000000000   0.0000000000   0.0000000000
  6440.94   0.0000000000   0.0000000000   0.0000000000   0.0000000000
  6441.04   0.0000000000   0.0000000000   0.0000000000   0.0000000000
  6441.14   0.0000000000   0.0000000000   0.0000000000   0.0000000000
  6441.24   0.0000000000   0.0000000000   0.0000000000   0.0000000000
  6441.34   0.0000000000   0.0000000000   0.0000000000   0.0000000000
  6441.44   0.0000000000   0.0000000000   0.0000000000   0.0000000000
  6441.54   0.0000000000   0.0000000000   0.0000000000   0.0000000000
  6441.64   0.0000000000   0.0000000000   0.0000000000   0.0000000000
  6441.74   0.0000000000   0.0000000000   0.0000000000   0.0000000000
  6441.84   0.0000000000   0.0000000000   0.0000000000   0.0000000000
  6441.94   0.0000000000   0.0000000000   0.0000000000   0.0000000000
  6442.04   0.0000000000   0.0000000000   0.0000000000   0.0000000000
  6442.14   0.0000000000   0.0000000000   0.0000000000   0.0000000000
  6442.24   0.0000000000   0.0000000000   0.0000000000   0.0000000000
  6442.34   0.0000000000   0.0000000000   0.0000000000   0.0000000000
  6442.44   0.0000000000   0.0000000000   0.0000000000   0.0000000000
  6442.54   0.0000000000   0.0000000000   0.0000000000   0.0000000000
  6442.64   0.0000000000   0.0000000000   0.0000000000   0.0000000000
  6442.74   0.0000000000   0.0000000000   0.0000000000   0.0000000000
  6442.84   0.0000000000   0.0000000000   0.0000000000   0.0000000000
  6442.94   0.0000000000   0.0000000000   0.0000000000   0.0000000000
  6443.04   0.0000000000   0.0000000000   0.0000000000   0.0000000000
  6443.14   0.0000000000   0.0000000000   0.0000000000   0.0000000000
  6443.24   0.0000000000   0.0000000000   0.0000000000   0.0000000000
  6443.34   0.0000000000   0.0000000000   0.0000000000   0.0000000000
  6443.44   0.0000000000   0.0000000000   0.0000000000   0.0000000000
  6443.54   0.0000000000   0.0000000000   0.0000000000   0.0000000000
  6443.64   0.0000000000   0.0000000000   0.0000000000   0.0000000000
  6443.74   0.0000000000   0.0000000000   0.0000000000   0.0000000000
  6443.84   0.0000000000   0.0000000000   0.0000000000   0.0000000000
  6443.94   0.0000000000   0.0000000000   0.0000000000   0.0000000000
  6444.04   0.0000000000   0.0000000000   0.0000000000   0.0000000000
  6444.14   0.0000000000   0.0000000000   0.0000000000   0.0000000000
  6444.24   0.0000000000   0.0000000000   0.0000000000   0.0000000000
  6444.34   0.0000000000   0.0000000000   0.0000000000   0.0000000000
  6444.44   0.0000000000   0.0000000000   0.0000000000   0.0000000000
  6444.54   0.0000000000   0.0000000000   0.0000000000   0.0000000000
  6444.64   0.0000000000   0.0000000000   0.0000000000   0.0000000000
  6444.74   0.0000000000   0.0000000000   0.0000000000   0.0000000000
  6444.84   0.0000000000   0.0000000000   0.0000000000   0.0000000000
  6444.94   0.0000000000   0.0000000000   0.0000000000   0.0000000000
  6445.05   0.0000000000   0.0000000000   0.0000000000   0.0000000000
  6445.15   0.0000000000   0.0000000000   0.0000000000   0.0000000000
  6445.25   0.0000000000   0.0000000000   0.0000000000   0.0000000000
  6445.35   0.0000000000   0.0000000000   0.0000000000   0.0000000000
  6445.45   0.0000000304   0.0000000145   0.0000000041   0.0000000117
  6445.55   0.0000001078   0.0000000487   0.0000000144   0.0000000447
  6445.65   0.0000003065   0.0000001380   0.0000000409   0.0000001276
  6445.75   0.0000008388   0.0000003763   0.0000001120   0.0000003505
  6445.85   0.0000022259   0.0000009910   0.0000002965   0.0000009384
  6445.95   0.0000056506   0.0000025045   0.0000007528   0.0000023933
  6446.05   0.0000138093   0.0000060924   0.0000018395   0.0000058774
  6446.15   0.0000324906   0.0000142660   0.0000043271   0.0000138975
  6446.25   0.0000735986   0.0000321566   0.0000097990   0.0000316431
  6446.35   0.0001605177   0.0000697761   0.0000213623   0.0000693793
  6446.45   0.0003370818   0.0001457552   0.0000448351   0.0001464913
  6446.55   0.0006816113   0.0002931297   0.0000905956   0.0002978856
  6446.65   0.0013271876   0.0005675377   0.0001762492   0.0005833999
  6446.75   0.0024885857   0.0010579424   0.0003301396   0.0011005020
  6446.85   0.0044939020   0.0018988144   0.0005954389   0.0019996452
  6446.95   0.0078158120   0.0032815585   0.0010341097   0.0035001371
  6447.05   0.0130929643   0.0054611752   0.0017294529   0.0059023240
  6447.15   0.0211275618   0.0087524732   0.0027854036   0.0095896634
  6447.25   0.0328436616   0.0135101402   0.0043204857   0.0150129996
  6447.35   0.0491918169   0.0200875558   0.0064546523   0.0226495508
  6447.45   0.0709956664   0.0287743889   0.0092884590   0.0329327293
  6447.55   0.0987505842   0.0397187711   0.0128761066   0.0461555748
  6447.65   0.1324055010   0.0528487217   0.0171965509   0.0623600421
  6447.75   0.1711774842   0.0678137962   0.0221293229   0.0812341117
  6447.85   0.2134596949   0.0839711546   0.0274429178   0.1020452915
  6447.95   0.2568769539   0.1004350498   0.0328026540   0.1236388354
  6448.05   0.2985181962   0.1161966023   0.0378013952   0.1445196994
  6448.15   0.3353331797   0.1303021676   0.0420109959   0.1630194388
  6448.25   0.3646329750   0.1420592367   0.0450462142   0.1775268822
  6448.35   0.3845949895   0.1512251121   0.0466281496   0.1867410421
  6448.45   0.3946579935   0.1581311845   0.0466327984   0.1898933056
  6448.55   0.3957088119   0.1637069114   0.0451129621   0.1868882405
  6448.65   0.3900075725   0.1693901757   0.0422879397   0.1783287905
  6448.75   0.3808598228   0.1769378955   0.0385033877   0.1654179236
  6448.85   0.3721026689   0.1881738396   0.0341709518   0.1497573232
  6448.95   0.3675105816   0.2047221872   0.0297016089   0.1330862959
  6449.05   0.3702345783   0.2277723609   0.0254469586   0.1170148282
  6449.15   0.3823670737   0.2579055808   0.0216592693   0.1028018393
  6449.25   0.4046846261   0.2949934863   0.0184753283   0.0912154568
  6449.35   0.4365776661   0.3381626573   0.0159230230   0.0824916433
  6449.45   0.4761438504   0.3858122323   0.0139448228   0.0763864499
  6449.55   0.5204067289   0.4356762273   0.0124299383   0.0723002057
  6449.65   0.5656221760   0.4849330699   0.0112470000   0.0694417347
  6449.75   0.6076434628   0.5303741341   0.0102710172   0.0669979333
  6449.85   0.6423224535   0.5686428954   0.0094011983   0.0642779892
  6449.95   0.6659231512   0.5965432608   0.0085690069   0.0608105402
  6450.05   0.6755148001   0.6113925606   0.0077379642   0.0563839811
  6450.15   0.6693006607   0.6113701044   0.0068978887   0.0510324423
  6450.25   0.6468334848   0.5957966171   0.0060565231   0.0449802023
  6450.35   0.6090759400   0.5652813883   0.0052310560   0.0385634421
  6450.45   0.5582852196   0.5216947145   0.0044412047   0.0321493321
  6450.55   0.4977316658   0.4679583399   0.0037046019   0.0260688290
  6450.65   0.4312932478   0.4076860747   0.0030344475   0.0205728857
  6450.75   0.3629920537   0.3447390471   0.0024388984   0.0158143022
  6450.85   0.2965487290   0.2827761396   0.0019214936   0.0118513026
  6450.95   0.2350236036   0.2248763857   0.0014819960   0.0086654233
  6451.05   0.1805915855   0.1732888820   0.0011172528   0.0061856332
  6451.15   0.1344680977   0.1293342274   0.0008219144   0.0043121115
  6451.25   0.0969733320   0.0934488083   0.0005890187   0.0029356306
  6451.35   0.0676991006   0.0653376569   0.0004105234   0.0019510166
  6451.45   0.0457307339   0.0441880244   0.0002778312   0.0012649487
  6451.55   0.0298769531   0.0288953563   0.0001823256   0.0007993203
  6451.65   0.0188706842   0.0182631125   0.0001158803   0.0004917242
  6451.75   0.0115184482   0.0111530870   0.0000712534   0.0002941288
  6451.85   0.0067920249   0.0065788330   0.0000423497   0.0001708551
  6451.95   0.0038677590   0.0037471892   0.0000243120   0.0000962653
  6452.05   0.0021263850   0.0020603660   0.0000134726   0.0000525507
  6452.15   0.0011283023   0.0010933352   0.0000072032   0.0000277662
  6452.25   0.0005776962   0.0005597959   0.0000037142   0.0000141873
  6452.35   0.0002853316   0.0002764819   0.0000018461   0.0000070042
  6452.45   0.0001359306   0.0001317066   0.0000008846   0.0000033397
  6452.55   0.0000624452   0.0000605000   0.0000004084   0.0000015369
  6452.65   0.0000276581   0.0000267941   0.0000001817   0.0000006823
  6452.75   0.0000117929   0.0000114275   0.0000000775   0.0000002879
  6452.85   0.0000048547   0.0000047035   0.0000000320   0.0000001192
  6452.95   0.0000019259   0.0000018656   0.0000000127   0.0000000475
  6453.05   0.0000007217   0.0000006987   0.0000000049   0.0000000182
  6453.15   0.0000002666   0.0000002581   0.0000000018   0.0000000067
  6453.25   0.0000000914   0.0000000885   0.0000000006   0.0000000023
  6453.35   0.0000000221   0.0000000213   0.0000000002   0.0000000007
  6453.45   0.0000000055   0.0000000054   0.0000000000   0.0000000001
  6453.55   0.0000000000   0.0000000000   0.0000000000   0.0000000000
  6453.65   0.0000000000   0.0000000000   0.0000000000   0.0000000000
  6453.75   0.0000000000   0.0000000000   0.0000000000   0.0000000000
  6453.85   0.0000000000   0.0000000000   0.0000000000   0.0000000000
  6453.95   0.0000000000   0.0000000000   0.0000000000   0.0000000000
  6454.05   0.0000000000   0.0000000000   0.0000000000   0.0000000000
  6454.15   0.0000000000   0.0000000000   0.0000000000   0.0000000000
  6454.25   0.0000000000   0.0000000000   0.0000000000   0.0000000000
  6454.35   0.0000000000   0.0000000000   0.0000000000   0.0000000000
  6454.45   0.0000000000   0.0000000000   0.0000000000   0.0000000000
  6454.55   0.0000000000   0.0000000000   0.0000000000   0.0000000000
  6454.65   0.0000000000   0.0000000000   0.0000000000   0.0000000000
  6454.75   0.0000000000   0.0000000000   0.0000000000   0.0000000000
  6454.85   0.0000000000   0.0000000000   0.0000000000   0.0000000000
  6454.95   0.0000000000   0.0000000000   0.0000000000   0.0000000000
  6455.06   0.0000000000   0.0000000000   0.0000000000   0.0000000000
  6455.16   0.0000000000   0.0000000000   0.0000000000   0.0000000000
  6455.26   0.0000000000   0.0000000000   0.0000000000   0.0000000000
  6455.36   0.0000000000   0.0000000000   0.0000000000   0.0000000000
  6455.46   0.0000000000   0.0000000000   0.0000000000   0.0000000000
  6455.56   0.0000000000   0.0000000000   0.0000000000   0.0000000000
  6455.66   0.0000000000   0.0000000000   0.0000000000   0.0000000000
  6455.76   0.0000000000   0.0000000000   0.0000000000   0.0000000000
  6455.86   0.0000000000   0.0000000000   0.0000000000   0.0000000000
  6455.96   0.0000000000   0.0000000000   0.0000000000   0.0000000000
  6456.06   0.0000000000   0.0000000000   0.0000000000   0.0000000000
  6456.16   0.0000000000   0.0000000000   0.0000000000   0.0000000000
  6456.26   0.0000000000   0.0000000000   0.0000000000   0.0000000000
  6456.36   0.0000000000   0.0000000000   0.0000000000   0.0000000000
  6456.46   0.0000000000   0.0000000000   0.0000000000   0.0000000000
  6456.56   0.0000000000   0.0000000000   0.0000000000   0.0000000000
  6456.66   0.0000000000   0.0000000000   0.0000000000   0.0000000000
  6456.76   0.0000000000   0.0000000000   0.0000000000   0.0000000000
  6456.86   0.0000000000   0.0000000000   0.0000000000   0.0000000000
  6456.96   0.0000000000   0.0000000000   0.0000000000   0.0000000000
  6457.06   0.0000000000   0.0000000000   0.0000000000   0.0000000000
  6457.16   0.0000000000   0.0000000000   0.0000000000   0.0000000000
  6457.26   0.0000000000   0.0000000000   0.0000000000   0.0000000000
  6457.36   0.0000000000   0.0000000000   0.0000000000   0.0000000000
  6457.46   0.0000000000   0.0000000000   0.0000000000   0.0000000000
  6457.56   0.0000000000   0.0000000000   0.0000000000   0.0000000000
  6457.66   0.0000000000   0.0000000000   0.0000000000   0.0000000000
  6457.76   0.0000000000   0.0000000000   0.0000000000   0.0000000000
  6457.86   0.0000000000   0.0000000000   0.0000000000   0.0000000000
  6457.96   0.0000000000   0.0000000000   0.0000000000   0.0000000000
  6458.06   0.0000000000   0.0000000000   0.0000000000   0.0000000000
  6458.16   0.0000000000   0.0000000000   0.0000000000   0.0000000000
  6458.26   0.0000000000   0.0000000000   0.0000000000   0.0000000000
  6458.36   0.0000000000   0.0000000000   0.0000000000   0.0000000000
  6458.46   0.0000000000   0.0000000000   0.0000000000   0.0000000000
  6458.56   0.0000000000   0.0000000000   0.0000000000   0.0000000000
  6458.66   0.0000000000   0.0000000000   0.0000000000   0.0000000000
  6458.76   0.0000000000   0.0000000000   0.0000000000   0.0000000000
  6458.86   0.0000000000   0.0000000000   0.0000000000   0.0000000000
  6458.96   0.0000000000   0.0000000000   0.0000000000   0.0000000000
  6459.06   0.0000000000   0.0000000000   0.0000000000   0.0000000000
  6459.16   0.0000000000   0.0000000000   0.0000000000   0.0000000000
  6459.26   0.0000000000   0.0000000000   0.0000000000   0.0000000000
  6459.36   0.0000000000   0.0000000000   0.0000000000   0.0000000000
  6459.46   0.0000000000   0.0000000000   0.0000000000   0.0000000000
  6459.56   0.0000000000   0.0000000000   0.0000000000   0.0000000000
  6459.66   0.0000000000   0.0000000000   0.0000000000   0.0000000000
  6459.76   0.0000000000   0.0000000000   0.0000000000   0.0000000000
  6459.86   0.0000000000   0.0000000000   0.0000000000   0.0000000000
  6459.96   0.0000000000   0.0000000000   0.0000000000   0.0000000000
  6460.06   0.0000000000   0.0000000000   0.0000000000   0.0000000000
  6460.16   0.0000000000   0.0000000000   0.0000000000   0.0000000000
  6460.26   0.0000000000   0.0000000000   0.0000000000   0.0000000000
  6460.36   0.0000000000   0.0000000000   0.0000000000   0.0000000000
  6460.46   0.0000000000   0.0000000000   0.0000000000   0.0000000000
  6460.56   0.0000000000   0.0000000000   0.0000000000   0.0000000000
  6460.66   0.0000000000   0.0000000000   0.0000000000   0.0000000000
  6460.76   0.0000000000   0.0000000000   0.0000000000   0.0000000000
  6460.86   0.0000000000   0.0000000000   0.0000000000   0.0000000000
  6460.96   0.0000000000   0.0000000000   0.0000000000   0.0000000000
  6461.06   0.0000000000   0.0000000000   0.0000000000   0.0000000000
  6461.16   0.0000000000   0.0000000000   0.0000000000   0.0000000000
  6461.26   0.0000000000   0.0000000000   0.0000000000   0.0000000000
  6461.36   0.0000000000   0.0000000000   0.0000000000   0.0000000000
  6461.46   0.0000000000   0.0000000000   0.0000000000   0.0000000000
  6461.56   0.0000000000   0.0000000000   0.0000000000   0.0000000000
  6461.66   0.0000000000   0.0000000000   0.0000000000   0.0000000000
  6461.76   0.0000000000   0.0000000000   0.0000000000   0.0000000000
  6461.86   0.0000000000   0.0000000000   0.0000000000   0.0000000000
  6461.96   0.0000000000   0.0000000000   0.0000000000   0.0000000000
  6462.06   0.0000000000   0.0000000000   0.0000000000   0.0000000000
  6462.16   0.0000000000   0.0000000000   0.0000000000   0.0000000000
  6462.26   0.0000000000   0.0000000000   0.0000000000   0.0000000000
  6462.36   0.0000000000   0.0000000000   0.0000000000   0.0000000000
  6462.46   0.0000000000   0.0000000000   0.0000000000   0.0000000000
  6462.56   0.0000000000   0.0000000000   0.0000000000   0.0000000000
  6462.66   0.0000000000   0.0000000000   0.0000000000   0.0000000000
  6462.76   0.0000000000   0.0000000000   0.0000000000   0.0000000000
  6462.86   0.0000000000   0.0000000000   0.0000000000   0.0000000000
  6462.96   0.0000000000   0.0000000000   0.0000000000   0.0000000000
  6463.06   0.0000000000   0.0000000000   0.0000000000   0.0000000000
  6463.16   0.0000000000   0.0000000000   0.0000000000   0.0000000000
  6463.26   0.0000000000   0.0000000000   0.0000000000   0.0000000000
  6463.36   0.0000000000   0.0000000000   0.0000000000   0.0000000000
  6463.46   0.0000000000   0.0000000000   0.0000000000   0.0000000000
  6463.56   0.0000000000   0.0000000000   0.0000000000   0.0000000000
  6463.66   0.0000000000   0.0000000000   0.0000000000   0.0000000000
  6463.76   0.0000000000   0.0000000000   0.0000000000   0.0000000000
  6463.86   0.0000000000   0.0000000000   0.0000000000   0.0000000000
  6463.96   0.0000000000   0.0000000000   0.0000000000   0.0000000000
  6464.06   0.0000000000   0.0000000000   0.0000000000   0.0000000000
  6464.16   0.0000000000   0.0000000000   0.0000000000   0.0000000000
  6464.26   0.0000000000   0.0000000000   0.0000000000   0.0000000000
  6464.36   0.0000000000   0.0000000000   0.0000000000   0.0000000000
  6464.46   0.0000000000   0.0000000000   0.0000000000   0.0000000000
  6464.56   0.0000000000   0.0000000000   0.0000000000   0.0000000000
  6464.66   0.0000000000   0.0000000000   0.0000000000   0.0000000000
  6464.76   0.0000000000   0.0000000000   0.0000000000   0.0000000000
  6464.86   0.0000000000   0.0000000000   0.0000000000   0.0000000000
  6464.96   0.0000000000   0.0000000000   0.0000000000   0.0000000000
  6465.07   0.0000000000   0.0000000000   0.0000000000   0.0000000000
  6465.17   0.0000000000   0.0000000000   0.0000000000   0.0000000000
  6465.27   0.0000000000   0.0000000000   0.0000000000   0.0000000000
  6465.37   0.0000000000   0.0000000000   0.0000000000   0.0000000000
  6465.47   0.0000000000   0.0000000000   0.0000000000   0.0000000000
  6465.57   0.0000000000   0.0000000000   0.0000000000   0.0000000000
  6465.67   0.0000000000   0.0000000000   0.0000000000   0.0000000000
  6465.77   0.0000000000   0.0000000000   0.0000000000   0.0000000000
  6465.87   0.0000000000   0.0000000000   0.0000000000   0.0000000000
  6465.97   0.0000000000   0.0000000000   0.0000000000   0.0000000000
  6466.07   0.0000000000   0.0000000000   0.0000000000   0.0000000000
  6466.17   0.0000000000   0.0000000000   0.0000000000   0.0000000000
  6466.27   0.0000000000   0.0000000000   0.0000000000   0.0000000000
  6466.37   0.0000000000   0.0000000000   0.0000000000   0.0000000000
  6466.47   0.0000000000   0.0000000000   0.0000000000   0.0000000000
  6466.57   0.0000000000   0.0000000000   0.0000000000   0.0000000000
  6466.67   0.0000000000   0.0000000000   0.0000000000   0.0000000000
  6466.77   0.0000000000   0.0000000000   0.0000000000   0.0000000000
  6466.87   0.0000000000   0.0000000000   0.0000000000   0.0000000000
  6466.97   0.0000000000   0.0000000000   0.0000000000   0.0000000000
  6467.07   0.0000000000   0.0000000000   0.0000000000   0.0000000000
  6467.17   0.0000000000   0.0000000000   0.0000000000   0.0000000000
  6467.27   0.0000000000   0.0000000000   0.0000000000   0.0000000000
  6467.37   0.0000000000   0.0000000000   0.0000000000   0.0000000000
  6467.47   0.0000000000   0.0000000000   0.0000000000   0.0000000000
  6467.57   0.0000000000   0.0000000000   0.0000000000   0.0000000000
  6467.67   0.0000000000   0.0000000000   0.0000000000   0.0000000000
  6467.77   0.0000000000   0.0000000000   0.0000000000   0.0000000000
  6467.87   0.0000000000   0.0000000000   0.0000000000   0.0000000000
  6467.97   0.0000000000   0.0000000000   0.0000000000   0.0000000000
  6468.07   0.0000000000   0.0000000000   0.0000000000   0.0000000000
  6468.17   0.0000000000   0.0000000000   0.0000000000   0.0000000000
  6468.27   0.0000000000   0.0000000000   0.0000000000   0.0000000000
  6468.37   0.0000000000   0.0000000000   0.0000000000   0.0000000000
  6468.47   0.0000000000   0.0000000000   0.0000000000   0.0000000000
  6468.57   0.0000000000   0.0000000000   0.0000000000   0.0000000000
  6468.67   0.0000000000   0.0000000000   0.0000000000   0.0000000000
  6468.77   0.0000000000   0.0000000000   0.0000000000   0.0000000000
  6468.87   0.0000000000   0.0000000000   0.0000000000   0.0000000000
  6468.97   0.0000000000   0.0000000000   0.0000000000   0.0000000000
  6469.07   0.0000000000   0.0000000000   0.0000000000   0.0000000000
  6469.17   0.0000000000   0.0000000000   0.0000000000   0.0000000000
  6469.27   0.0000000000   0.0000000000   0.0000000000   0.0000000000
  6469.37   0.0000000000   0.0000000000   0.0000000000   0.0000000000
  6469.47   0.0000000000   0.0000000000   0.0000000000   0.0000000000
  6469.57   0.0000000000   0.0000000000   0.0000000000   0.0000000000
  6469.67   0.0000000000   0.0000000000   0.0000000000   0.0000000000
  6469.77   0.0000000000   0.0000000000   0.0000000000   0.0000000000
  6469.87   0.0000000000   0.0000000000   0.0000000000   0.0000000000
  6469.97   0.0000000000   0.0000000000   0.0000000000   0.0000000000
  6470.07   0.0000000000   0.0000000000   0.0000000000   0.0000000000
  6470.17   0.0000000000   0.0000000000   0.0000000000   0.0000000000
  6470.27   0.0000000000   0.0000000000   0.0000000000   0.0000000000
  6470.37   0.0000000000   0.0000000000   0.0000000000   0.0000000000
  6470.47   0.0000000000   0.0000000000   0.0000000000   0.0000000000
  6470.57   0.0000000000   0.0000000000   0.0000000000   0.0000000000
  6470.67   0.0000000000   0.0000000000   0.0000000000   0.0000000000
  6470.77   0.0000000000   0.0000000000   0.0000000000   0.0000000000
  6470.87   0.0000000000   0.0000000000   0.0000000000   0.0000000000
  6470.97   0.0000000000   0.0000000000   0.0000000000   0.0000000000
  6471.07   0.0000000000   0.0000000000   0.0000000000   0.0000000000
  6471.17   0.0000000000   0.0000000000   0.0000000000   0.0000000000
  6471.27   0.0000000000   0.0000000000   0.0000000000   0.0000000000
  6471.37   0.0000000000   0.0000000000   0.0000000000   0.0000000000
  6471.47   0.0000000000   0.0000000000   0.0000000000   0.0000000000
  6471.57   0.0000000000   0.0000000000   0.0000000000   0.0000000000
  6471.67   0.0000000000   0.0000000000   0.0000000000   0.0000000000
  6471.77   0.0000000000   0.0000000000   0.0000000000   0.0000000000
  6471.87   0.0000000000   0.0000000000   0.0000000000   0.0000000000
  6471.97   0.0000000000   0.0000000000   0.0000000000   0.0000000000
  6472.07   0.0000000000   0.0000000000   0.0000000000   0.0000000000
  6472.17   0.0000000000   0.0000000000   0.0000000000   0.0000000000
  6472.27   0.0000000000   0.0000000000   0.0000000000   0.0000000000
  6472.37   0.0000000000   0.0000000000   0.0000000000   0.0000000000
  6472.47   0.0000000000   0.0000000000   0.0000000000   0.0000000000
  6472.57   0.0000000000   0.0000000000   0.0000000000   0.0000000000
  6472.67   0.0000000000   0.0000000000   0.0000000000   0.0000000000
  6472.77   0.0000000000   0.0000000000   0.0000000000   0.0000000000
  6472.87   0.0000000000   0.0000000000   0.0000000000   0.0000000000
  6472.97   0.0000000000   0.0000000000   0.0000000000   0.0000000000
  6473.07   0.0000000000   0.0000000000   0.0000000000   0.0000000000
  6473.17   0.0000000000   0.0000000000   0.0000000000   0.0000000000
  6473.27   0.0000000000   0.0000000000   0.0000000000   0.0000000000
  6473.37   0.0000000000   0.0000000000   0.0000000000   0.0000000000
  6473.47   0.0000000000   0.0000000000   0.0000000000   0.0000000000
  6473.57   0.0000000000   0.0000000000   0.0000000000   0.0000000000
  6473.67   0.0000000000   0.0000000000   0.0000000000   0.0000000000
  6473.77   0.0000000000   0.0000000000   0.0000000000   0.0000000000
  6473.87   0.0000000000   0.0000000000   0.0000000000   0.0000000000
  6473.97   0.0000000000   0.0000000000   0.0000000000   0.0000000000
  6474.07   0.0000000000   0.0000000000   0.0000000000   0.0000000000
  6474.17   0.0000000000   0.0000000000   0.0000000000   0.0000000000
  6474.27   0.0000000000   0.0000000000   0.0000000000   0.0000000000
  6474.37   0.0000000000   0.0000000000   0.0000000000   0.0000000000
  6474.47   0.0000000000   0.0000000000   0.0000000000   0.0000000000
  6474.57   0.0000000000   0.0000000000   0.0000000000   0.0000000000
  6474.67   0.0000000000   0.0000000000   0.0000000000   0.0000000000
  6474.77   0.0000000000   0.0000000000   0.0000000000   0.0000000000
  6474.87   0.0000000000   0.0000000000   0.0000000000   0.0000000000
  6474.97   0.0000000000   0.0000000000   0.0000000000   0.0000000000
  6475.08   0.0000000000   0.0000000000   0.0000000000   0.0000000000
  6475.18   0.0000000000   0.0000000000   0.0000000000   0.0000000000
  6475.28   0.0000000000   0.0000000000   0.0000000000   0.0000000000
  6475.38   0.0000000000   0.0000000000   0.0000000000   0.0000000000
  6475.48   0.0000000000   0.0000000000   0.0000000000   0.0000000000
  6475.58   0.0000000000   0.0000000000   0.0000000000   0.0000000000
  6475.68   0.0000000000   0.0000000000   0.0000000000   0.0000000000
  6475.78   0.0000000000   0.0000000000   0.0000000000   0.0000000000
  6475.88   0.0000000000   0.0000000000   0.0000000000   0.0000000000
  6475.98   0.0000000000   0.0000000000   0.0000000000   0.0000000000
  6476.08   0.0000000000   0.0000000000   0.0000000000   0.0000000000
  6476.18   0.0000000000   0.0000000000   0.0000000000   0.0000000000
  6476.28   0.0000000000   0.0000000000   0.0000000000   0.0000000000
  6476.38   0.0000000000   0.0000000000   0.0000000000   0.0000000000
  6476.48   0.0000000000   0.0000000000   0.0000000000   0.0000000000
  6476.58   0.0000000000   0.0000000000   0.0000000000   0.0000000000
  6476.68   0.0000000000   0.0000000000   0.0000000000   0.0000000000
  6476.78   0.0000000000   0.0000000000   0.0000000000   0.0000000000
  6476.88   0.0000000000   0.0000000000   0.0000000000   0.0000000000
  6476.98   0.0000000000   0.0000000000   0.0000000000   0.0000000000
  6477.08   0.0000000000   0.0000000000   0.0000000000   0.0000000000
  6477.18   0.0000000000   0.0000000000   0.0000000000   0.0000000000
  6477.28   0.0000000000   0.0000000000   0.0000000000   0.0000000000
  6477.38   0.0000000000   0.0000000000   0.0000000000   0.0000000000
  6477.48   0.0000000000   0.0000000000   0.0000000000   0.0000000000
  6477.58   0.0000000000   0.0000000000   0.0000000000   0.0000000000
  6477.68   0.0000000000   0.0000000000   0.0000000000   0.0000000000
  6477.78   0.0000000000   0.0000000000   0.0000000000   0.0000000000
  6477.88   0.0000000000   0.0000000000   0.0000000000   0.0000000000
  6477.98   0.0000000000   0.0000000000   0.0000000000   0.0000000000
  6478.08   0.0000000000   0.0000000000   0.0000000000   0.0000000000
  6478.18   0.0000000000   0.0000000000   0.0000000000   0.0000000000
  6478.28   0.0000000000   0.0000000000   0.0000000000   0.0000000000
  6478.38   0.0000000000   0.0000000000   0.0000000000   0.0000000000
  6478.48   0.0000000000   0.0000000000   0.0000000000   0.0000000000
  6478.58   0.0000000000   0.0000000000   0.0000000000   0.0000000000
  6478.68   0.0000000000   0.0000000000   0.0000000000   0.0000000000
  6478.78   0.0000000000   0.0000000000   0.0000000000   0.0000000000
  6478.88   0.0000000000   0.0000000000   0.0000000000   0.0000000000
  6478.98   0.0000000000   0.0000000000   0.0000000000   0.0000000000
  6479.08   0.0000000000   0.0000000000   0.0000000000   0.0000000000
  6479.18   0.0000000000   0.0000000000   0.0000000000   0.0000000000
  6479.28   0.0000000000   0.0000000000   0.0000000000   0.0000000000
  6479.38   0.0000000000   0.0000000000   0.0000000000   0.0000000000
  6479.48   0.0000000000   0.0000000000   0.0000000000   0.0000000000
  6479.58   0.0000000000   0.0000000000   0.0000000000   0.0000000000
  6479.68   0.0000000000   0.0000000000   0.0000000000   0.0000000000
  6479.78   0.0000000000   0.0000000000   0.0000000000   0.0000000000
  6479.88   0.0000000000   0.0000000000   0.0000000000   0.0000000000
  6479.98   0.0000000000   0.0000000000   0.0000000000   0.0000000000
  6480.08   0.0000000000   0.0000000000   0.0000000000   0.0000000000
  6480.18   0.0000000000   0.0000000000   0.0000000000   0.0000000000
  6480.28   0.0000000000   0.0000000000   0.0000000000   0.0000000000
  6480.38   0.0000000000   0.0000000000   0.0000000000   0.0000000000
  6480.48   0.0000000000   0.0000000000   0.0000000000   0.0000000000
  6480.58   0.0000000000   0.0000000000   0.0000000000   0.0000000000
  6480.68   0.0000000000   0.0000000000   0.0000000000   0.0000000000
  6480.78   0.0000000000   0.0000000000   0.0000000000   0.0000000000
  6480.88   0.0000000000   0.0000000000   0.0000000000   0.0000000000
  6480.98   0.0000000000   0.0000000000   0.0000000000   0.0000000000
  6481.08   0.0000000000   0.0000000000   0.0000000000   0.0000000000
  6481.18   0.0000000000   0.0000000000   0.0000000000   0.0000000000
  6481.28   0.0000000000   0.0000000000   0.0000000000   0.0000000000
  6481.38   0.0000000000   0.0000000000   0.0000000000   0.0000000000
  6481.48   0.0000000000   0.0000000000   0.0000000000   0.0000000000
  6481.58   0.0000000000   0.0000000000   0.0000000000   0.0000000000
  6481.68   0.0000000000   0.0000000000   0.0000000000   0.0000000000
  6481.78   0.0000000000   0.0000000000   0.0000000000   0.0000000000
  6481.88   0.0000000000   0.0000000000   0.0000000000   0.0000000000
  6481.98   0.0000000000   0.0000000000   0.0000000000   0.0000000000
  6482.08   0.0000000000   0.0000000000   0.0000000000   0.0000000000
  6482.18   0.0000000000   0.0000000000   0.0000000000   0.0000000000
  6482.28   0.0000000000   0.0000000000   0.0000000000   0.0000000000
  6482.38   0.0000000000   0.0000000000   0.0000000000   0.0000000000
  6482.48   0.0000000000   0.0000000000   0.0000000000   0.0000000000
  6482.58   0.0000000000   0.0000000000   0.0000000000   0.0000000000
  6482.68   0.0000000000   0.0000000000   0.0000000000   0.0000000000
  6482.78   0.0000000000   0.0000000000   0.0000000000   0.0000000000
  6482.88   0.0000000000   0.0000000000   0.0000000000   0.0000000000
  6482.98   0.0000000000   0.0000000000   0.0000000000   0.0000000000
  6483.08   0.0000000000   0.0000000000   0.0000000000   0.0000000000
  6483.18   0.0000000000   0.0000000000   0.0000000000   0.0000000000
  6483.28   0.0000000000   0.0000000000   0.0000000000   0.0000000000
  6483.38   0.0000000000   0.0000000000   0.0000000000   0.0000000000
  6483.48   0.0000000000   0.0000000000   0.0000000000   0.0000000000
  6483.58   0.0000000000   0.0000000000   0.0000000000   0.0000000000
  6483.68   0.0000000000   0.0000000000   0.0000000000   0.0000000000
  6483.78   0.0000000000   0.0000000000   0.0000000000   0.0000000000
  6483.88   0.0000000000   0.0000000000   0.0000000000   0.0000000000
  6483.98   0.0000000000   0.0000000000   0.0000000000   0.0000000000
  6484.08   0.0000000000   0.0000000000   0.0000000000   0.0000000000
  6484.18   0.0000000000   0.0000000000   0.0000000000   0.0000000000
  6484.28   0.0000000000   0.0000000000   0.0000000000   0.0000000000
  6484.38   0.0000000000   0.0000000000   0.0000000000   0.0000000000
  6484.48   0.0000000000   0.0000000000   0.0000000000   0.0000000000
  6484.58   0.0000000000   0.0000000000   0.0000000000   0.0000000000
  6484.68   0.0000000000   0.0000000000   0.0000000000   0.0000000000
  6484.78   0.0000000000   0.0000000000   0.0000000000   0.0000000000
  6484.88   0.0000000000   0.0000000000   0.0000000000   0.0000000000
  6484.98   0.0000000000   0.0000000000   0.0000000000   0.0000000000
  6485.09   0.0000000000   0.0000000000   0.0000000000   0.0000000000
  6485.19   0.0000000000   0.0000000000   0.0000000000   0.0000000000
  6485.29   0.0000000000   0.0000000000   0.0000000000   0.0000000000
  6485.39   0.0000000000   0.0000000000   0.0000000000   0.0000000000
  6485.49   0.0000000000   0.0000000000   0.0000000000   0.0000000000
  6485.59   0.0000000000   0.0000000000   0.0000000000   0.0000000000
  6485.69   0.0000000000   0.0000000000   0.0000000000   0.0000000000
  6485.79   0.0000000000   0.0000000000   0.0000000000   0.0000000000
  6485.89   0.0000000000   0.0000000000   0.0000000000   0.0000000000
  6485.99   0.0000000000   0.0000000000   0.0000000000   0.0000000000
  6486.09   0.0000000000   0.0000000000   0.0000000000   0.0000000000
  6486.19   0.0000000000   0.0000000000   0.0000000000   0.0000000000
  6486.29   0.0000000000   0.0000000000   0.0000000000   0.0000000000
  6486.39   0.0000000000   0.0000000000   0.0000000000   0.0000000000
  6486.49   0.0000000000   0.0000000000   0.0000000000   0.0000000000
  6486.59   0.0000000000   0.0000000000   0.0000000000   0.0000000000
  6486.69   0.0000000000   0.0000000000   0.0000000000   0.0000000000
  6486.79   0.0000000000   0.0000000000   0.0000000000   0.0000000000
  6486.89   0.0000000000   0.0000000000   0.0000000000   0.0000000000
  6486.99   0.0000000000   0.0000000000   0.0000000000   0.0000000000
  6487.09   0.0000000000   0.0000000000   0.0000000000   0.0000000000
  6487.19   0.0000000000   0.0000000000   0.0000000000   0.0000000000
  6487.29   0.0000000000   0.0000000000   0.0000000000   0.0000000000
  6487.39   0.0000000000   0.0000000000   0.0000000000   0.0000000000
  6487.49   0.0000000000   0.0000000000   0.0000000000   0.0000000000
  6487.59   0.0000000000   0.0000000000   0.0000000000   0.0000000000
  6487.69   0.0000000000   0.0000000000   0.0000000000   0.0000000000
  6487.79   0.0000000000   0.0000000000   0.0000000000   0.0000000000
  6487.89   0.0000000000   0.0000000000   0.0000000000   0.0000000000
  6487.99   0.0000000000   0.0000000000   0.0000000000   0.0000000000
  6488.09   0.0000000000   0.0000000000   0.0000000000   0.0000000000
  6488.19   0.0000000000   0.0000000000   0.0000000000   0.0000000000
  6488.29   0.0000000000   0.0000000000   0.0000000000   0.0000000000
  6488.39   0.0000000000   0.0000000000   0.0000000000   0.0000000000
  6488.49   0.0000000000   0.0000000000   0.0000000000   0.0000000000
  6488.59   0.0000000000   0.0000000000   0.0000000000   0.0000000000
  6488.69   0.0000000000   0.0000000000   0.0000000000   0.0000000000
  6488.79   0.0000000000   0.0000000000   0.0000000000   0.0000000000
  6488.89   0.0000000000   0.0000000000   0.0000000000   0.0000000000
  6488.99   0.0000000000   0.0000000000   0.0000000000   0.0000000000
  6489.09   0.0000000000   0.0000000000   0.0000000000   0.0000000000
  6489.19   0.0000000000   0.0000000000   0.0000000000   0.0000000000
  6489.29   0.0000000000   0.0000000000   0.0000000000   0.0000000000
  6489.39   0.0000000000   0.0000000000   0.0000000000   0.0000000000
  6489.49   0.0000000000   0.0000000000   0.0000000000   0.0000000000
  6489.59   0.0000000000   0.0000000000   0.0000000000   0.0000000000
  6489.69   0.0000000000   0.0000000000   0.0000000000   0.0000000000
  6489.79   0.0000000000   0.0000000000   0.0000000000   0.0000000000
  6489.89   0.0000000000   0.0000000000   0.0000000000   0.0000000000
  6489.99   0.0000000000   0.0000000000   0.0000000000   0.0000000000
  6490.09   0.0000000000   0.0000000000   0.0000000000   0.0000000000
  6490.19   0.0000000000   0.0000000000   0.0000000000   0.0000000000
  6490.29   0.0000000000   0.0000000000   0.0000000000   0.0000000000
  6490.39   0.0000000000   0.0000000000   0.0000000000   0.0000000000
  6490.49   0.0000000000   0.0000000000   0.0000000000   0.0000000000
  6490.59   0.0000000000   0.0000000000   0.0000000000   0.0000000000
  6490.69   0.0000000000   0.0000000000   0.0000000000   0.0000000000
  6490.79   0.0000000000   0.0000000000   0.0000000000   0.0000000000
  6490.89   0.0000000000   0.0000000000   0.0000000000   0.0000000000
  6490.99   0.0000000000   0.0000000000   0.0000000000   0.0000000000
  6491.09   0.0000000000   0.0000000000   0.0000000000   0.0000000000
  6491.19   0.0000000000   0.0000000000   0.0000000000   0.0000000000
  6491.29   0.0000000000   0.0000000000   0.0000000000   0.0000000000
  6491.39   0.0000000000   0.0000000000   0.0000000000   0.0000000000
  6491.49   0.0000000000   0.0000000000   0.0000000000   0.0000000000
  6491.59   0.0000000000   0.0000000000   0.0000000000   0.0000000000
  6491.69   0.0000000000   0.0000000000   0.0000000000   0.0000000000
  6491.79   0.0000000000   0.0000000000   0.0000000000   0.0000000000
  6491.89   0.0000000000   0.0000000000   0.0000000000   0.0000000000
  6491.99   0.0000000000   0.0000000000   0.0000000000   0.0000000000
  6492.09   0.0000000000   0.0000000000   0.0000000000   0.0000000000
  6492.19   0.0000000000   0.0000000000   0.0000000000   0.0000000000
  6492.29   0.0000000000   0.0000000000   0.0000000000   0.0000000000
  6492.39   0.0000000000   0.0000000000   0.0000000000   0.0000000000
  6492.49   0.0000000000   0.0000000000   0.0000000000   0.0000000000
  6492.59   0.0000000000   0.0000000000   0.0000000000   0.0000000000
  6492.69   0.0000000000   0.0000000000   0.0000000000   0.0000000000
  6492.79   0.0000000000   0.0000000000   0.0000000000   0.0000000000
  6492.89   0.0000000000   0.0000000000   0.0000000000   0.0000000000
  6492.99   0.0000000000   0.0000000000   0.0000000000   0.0000000000
  6493.09   0.0000000000   0.0000000000   0.0000000000   0.0000000000
  6493.19   0.0000000000   0.0000000000   0.0000000000   0.0000000000
  6493.29   0.0000000000   0.0000000000   0.0000000000   0.0000000000
  6493.39   0.0000000000   0.0000000000   0.0000000000   0.0000000000
  6493.49   0.0000000000   0.0000000000   0.0000000000   0.0000000000
  6493.59   0.0000000000   0.0000000000   0.0000000000   0.0000000000
  6493.69   0.0000000000   0.0000000000   0.0000000000   0.0000000000
  6493.79   0.0000000000   0.0000000000   0.0000000000   0.0000000000
  6493.89   0.0000000000   0.0000000000   0.0000000000   0.0000000000
  6493.99   0.0000000000   0.0000000000   0.0000000000   0.0000000000
  6494.09   0.0000000000   0.0000000000   0.0000000000   0.0000000000
  6494.19   0.0000000000   0.0000000000   0.0000000000   0.0000000000
  6494.29   0.0000000000   0.0000000000   0.0000000000   0.0000000000
  6494.39   0.0000000000   0.0000000000   0.0000000000   0.0000000000
  6494.49   0.0000000000   0.0000000000   0.0000000000   0.0000000000
  6494.59   0.0000000000   0.0000000000   0.0000000000   0.0000000000
  6494.69   0.0000000000   0.0000000000   0.0000000000   0.0000000000
  6494.79   0.0000000000   0.0000000000   0.0000000000   0.0000000000
  6494.89   0.0000000000   0.0000000000   0.0000000000   0.0000000000
  6494.99   0.0000000000   0.0000000000   0.0000000000   0.0000000000
  6495.10   0.0000000000   0.0000000000   0.0000000000   0.0000000000
  6495.20   0.0000000000   0.0000000000   0.0000000000   0.0000000000
  6495.30   0.0000000000   0.0000000000   0.0000000000   0.0000000000
  6495.40   0.0000000000   0.0000000000   0.0000000000   0.0000000000
  6495.50   0.0000000000   0.0000000000   0.0000000000   0.0000000000
  6495.60   0.0000000000   0.0000000000   0.0000000000   0.0000000000
  6495.70   0.0000000000   0.0000000000   0.0000000000   0.0000000000
  6495.80   0.0000000000   0.0000000000   0.0000000000   0.0000000000
  6495.90   0.0000000000   0.0000000000   0.0000000000   0.0000000000
  6496.00   0.0000000000   0.0000000000   0.0000000000   0.0000000000
  6496.10   0.0000000000   0.0000000000   0.0000000000   0.0000000000
  6496.20   0.0000000000   0.0000000000   0.0000000000   0.0000000000
  6496.30   0.0000000000   0.0000000000   0.0000000000   0.0000000000
  6496.40   0.0000000000   0.0000000000   0.0000000000   0.0000000000
  6496.50   0.0000000000   0.0000000000   0.0000000000   0.0000000000
  6496.60   0.0000000000   0.0000000000   0.0000000000   0.0000000000
  6496.70   0.0000000000   0.0000000000   0.0000000000   0.0000000000
  6496.80   0.0000000000   0.0000000000   0.0000000000   0.0000000000
  6496.90   0.0000000000   0.0000000000   0.0000000000   0.0000000000
  6497.00   0.0000000000   0.0000000000   0.0000000000   0.0000000000
  6497.10   0.0000000000   0.0000000000   0.0000000000   0.0000000000
  6497.20   0.0000000000   0.0000000000   0.0000000000   0.0000000000
  6497.30   0.0000000000   0.0000000000   0.0000000000   0.0000000000
  6497.40   0.0000000000   0.0000000000   0.0000000000   0.0000000000
  6497.50   0.0000000000   0.0000000000   0.0000000000   0.0000000000
  6497.60   0.0000000000   0.0000000000   0.0000000000   0.0000000000
  6497.70   0.0000000000   0.0000000000   0.0000000000   0.0000000000
  6497.80   0.0000000000   0.0000000000   0.0000000000   0.0000000000
  6497.90   0.0000000000   0.0000000000   0.0000000000   0.0000000000
  6498.00   0.0000000000   0.0000000000   0.0000000000   0.0000000000
  6498.10   0.0000000000   0.0000000000   0.0000000000   0.0000000000
  6498.20   0.0000000000   0.0000000000   0.0000000000   0.0000000000
  6498.30   0.0000000000   0.0000000000   0.0000000000   0.0000000000
  6498.40   0.0000000000   0.0000000000   0.0000000000   0.0000000000
  6498.50   0.0000000000   0.0000000000   0.0000000000   0.0000000000
  6498.60   0.0000000000   0.0000000000   0.0000000000   0.0000000000
  6498.70   0.0000000000   0.0000000000   0.0000000000   0.0000000000
  6498.80   0.0000000000   0.0000000000   0.0000000000   0.0000000000
  6498.90   0.0000000000   0.0000000000   0.0000000000   0.0000000000
  6499.00   0.0000000000   0.0000000000   0.0000000000   0.0000000000
  6499.10   0.0000000000   0.0000000000   0.0000000000   0.0000000000
  6499.20   0.0000000000   0.0000000000   0.0000000000   0.0000000000
  6499.30   0.0000000000   0.0000000000   0.0000000000   0.0000000000
  6499.40   0.0000000000   0.0000000000   0.0000000000   0.0000000000
  6499.50   0.0000000000   0.0000000000   0.0000000000   0.0000000000
  6499.60   0.0000000000   0.0000000000   0.0000000000   0.0000000000
  6499.70   0.0000000000   0.0000000000   0.0000000000   0.0000000000
  6499.80   0.0000000000   0.0000000000   0.0000000000   0.0000000000
  6499.90   0.0000000000   0.0000000000   0.0000000000   0.0000000000
  6500.00   0.0000000000   0.0000000000   0.0000000000   0.0000000000
