# Supplementary material for: Tracking nuclear motion in single-molecule magnets using femtosecond X-ray absorption spectroscopy
Source: Nat Commun. 2024 May 14;15:4043. doi: 10.1038/s41467-024-48411-0 (PMC11094174; doi:10.1038/s41467-024-48411-0)
Supplement: Supplementary file 5 — Source Data [file 41467_2024_48411_MOESM5_ESM.zip › Source Data/Data for Figure SI7/README.txt]

Data for Figure SI7

Calculated Pre-edge spectra along mode 60.

Columns are energy, total absorption, x-component,y-component,z-component. 

DNC60_12.out.absq is the pre-edge at the FC geometry. 
