# Supplementary material for: Tracking nuclear motion in single-molecule magnets using femtosecond X-ray absorption spectroscopy
Source: Nat Commun. 2024 May 14;15:4043. doi: 10.1038/s41467-024-48411-0 (PMC11094174; doi:10.1038/s41467-024-48411-0)
Supplement: Supplementary file 5 — Source Data [file 41467_2024_48411_MOESM5_ESM.zip › Source Data/Data for Figure SI8/PreEdgeKineticsAndFit.txt]

Time(ps)	Signal	Fit	Signal	Fit	Signal	Fit
	6541 eV		6539.5 eV		6538.5 eV
-0.45	-0.00106	0	5.04494E-4	0	3.79033E-4	0
-0.42	5.85684E-4	0	-4.46927E-4	0	-0.00138	0
-0.39	-2.5812E-4	0	-2.01875E-4	0	-5.80213E-4	0
-0.36	0.00104	0	2.30033E-4	0	-4.71144E-4	0
-0.33	6.74467E-4	1.49740565715561E-18	4.74423E-5	2.13774366177226E-18	-1.07102E-4	1.67887767880252E-18
-0.3	-3.86232E-4	5.03888201193437E-16	-2.07955E-4	4.14952363242793E-16	3.64033E-4	5.05481829024403E-16
-0.27	-5.91452E-5	3.52312645863442E-14	-2.65837E-4	2.90404179869429E-14	-6.61661E-4	3.53480503769698E-14
-0.24	-9.15466E-5	1.76323441395452E-12	6.30841E-4	1.45454854791912E-12	3.79104E-4	1.76930394169228E-12
-0.21	-6.08286E-4	6.31663675303029E-11	-3.71358E-4	5.21557043345768E-11	2.92659E-4	6.33931309483119E-11
-0.18	-5.07918E-4	1.62179686726349E-9	0.00119	1.34055878686733E-9	-3.55066E-4	1.62790440698844E-9
-0.15	-3.4409E-4	2.98921789332894E-8	-7.68108E-5	2.47410712502094E-8	-3.96615E-4	3.00111069165848E-8
-0.12	-1.02267E-4	3.96371880838086E-7	1.30255E-4	3.28597925742441E-7	-2.02878E-4	3.98052418933644E-7
-0.09	-3.93503E-4	3.79205856286169E-6	4.36198E-4	3.15001729024815E-6	1.86244E-4	3.80937610845598E-6
-0.06	-5.07336E-4	2.62763713387594E-5	4.90727E-4	2.1883703472219E-5	1.82021E-4	2.64073574012847E-5
-0.03	-8.7985E-5	1.32595982591139E-4	-5.02559E-4	1.10801437877539E-4	-2.1737E-5	1.33329595976523E-4
0	2.83324E-4	4.91059461287633E-4	2.92565E-4	4.12197054105414E-4	2.16577E-5	4.94138184034521E-4
0.03	0.00199	0.00134986499619385	0.0011	0.00114012319176285	2.4447E-4	0.00135970377793076
0.06	0.0039	0.00280092253334102	0.00268	0.00238646044031451	0.00276	0.0028253905461134
0.09	0.00496	0.0044983917936197	0.00372	0.00388094656181245	0.0043	0.00454710461265301
0.12	0.00595	0.00580002955180135	0.00454	0.00509397577513518	0.00517	0.00588043129177362
0.15	0.00592	0.00630944504660497	0.00616	0.00567951169424387	0.00661	0.00642389533119832
0.18	0.00656	0.00614120684005008	0.00567	0.00570594650932614	0.00651	0.00628735681461309
0.21	0.00437	0.00565369878416343	0.00458	0.00545074118249851	0.00672	0.00582688117813518
0.24	0.00524	0.00511675811585243	0.00526	0.00513025907323594	0.00521	0.00531201657807515
0.27	0.0043	0.0046377669376149	0.00608	0.00483417038507391	0.00473	0.00485072717318356
0.3	0.00414	0.00423500588811448	0.00397	0.00458098491449042	0.00546	0.0044620265486126
0.33	0.00408	0.00390035124792159	0.00462	0.00436748687541426	0.00428	0.00413844402379565
0.36	0.00367	0.00362229800425041	0.00373	0.00418716411645464	0.0042	0.00386901692801975
0.39	0.00378	0.00339073646675523	0.00398	0.00403413328147985	0.00244	0.00364408068456085
0.42	0.00291	0.00319731507764887	0.0048	0.00390351936026954	0.00353	0.00345564854939785
0.45	0.00319	0.00303518435200618	0.00397	0.00379132293307149	0.0034	0.0032971700019291
0.48	0.00283	0.00289873007515444	0.00372	0.00369426558124489	0.00269	0.00316327582152255
0.51	0.00287	0.00278335064458958	0.00433	0.00360965997315831	0.00263	0.00304956516672839
0.54	0.00149	0.00268527438890101	0.00432	0.00353530323214337	0.00299	0.0029524308747655
0.57	0.0022	0.00260140983844476	0.0032	0.00346938953709083	0.00357	0.00286891627294263
0.6	0.00268	0.0025292230092121	0.00334	0.00341043849102907	0.00201	0.00279659782322539
0.63	0.00155	0.00246663682647086	0.00398	0.00335723641303441	0.00288	0.0027334889394248
0.66	0.00314	0.00241194869384164	0.00334	0.00330878822191658	0.00285	0.00267796115715784
0.69	0.0027	0.00236376293410586	0.0033	0.00326427800076759	0.0027	0.00262867952588499
0.72	0.00281	0.00232093541866661	0.00291	0.00322303667621874	0.0033	0.0025845496571531
0.75	0.0014	0.00228252818665021	0.00407	0.00318451552880805	0.00262	0.00254467432609274
0.78	0.00165	0.00224777225137057	0.00258	0.00314826448244039	0.00263	0.00250831790262286
0.81	0.00269	0.00221603711703587	0.0027	0.0031139143107216	0.00187	0.00247487719976837
0.84	0.00216	0.00218680579507128	0.00283	0.0030811620535056	0.00173	0.00244385758134932
0.87	0.00117	0.00215965432784623	0.00298	0.00304975906448464	0.00125	0.00241485338017399
0.9	0.00314	0.00213423500660436	0.00307	0.00301950121514434	0.00234	0.00238753184905754
0.93	0.00163	0.00211026261710785	0.00292	0.00299022086604372	0.00302	0.00236162000729294
0.96	0.00307	0.00208750316675197	0.0028	0.00296178028656897	0.00304	0.00233689386019204
0.99	0.00245	0.00206576464545634	0.00233	0.00293406626183527	0.0032	0.00231316956356014
1.02	0.00246	0.00204488945340984	0.0025	0.00290698567255794	0.00211	0.00229029618220988
1.05	0.0021	0.00202474819494441	0.00298	0.00288046187235504	0.00192	0.0022681497549261
1.08	0.00201	0.00200523459206805	0.00263	0.00285443171861344	0.00129	0.00224662843017926
1.11	0.00242	0.00198626131565431	0.00268	0.00282884313900591	0.00219	0.00222564847940851
1.14	0.00191	0.00196775656872963	0.00319	0.00280365313702029	0.0024	0.00220514102954821
1.17	0.00213	0.00194966128616912	0.00235	0.00277882615729667	0.00194	0.002185049385036
1.2	0.00192	0.00193192683959186	0.00253	0.00275433274585799	0.00283	0.00216532683295141
1.23	0.0021	0.0019145131563104	0.00189	0.00273014845203141	0.00232	0.00214593484412122
1.26	9.25279E-4	0.00189738717763308	0.00322	0.00270625292845582	0.00218	0.00212684159875372
1.29	0.00199	0.0018805215952952	0.00218	0.00268262919343823	0.00218	0.002108020778052
1.32	0.00312	0.00186389381584049	0.00341	0.00265926302636901	0.00194	0.00208945057382008
1.35	0.00138	0.00184748511182759	0.00229	0.00263614247219045	0.00188	0.00207111287673283
1.38	0.00194	0.00183127992615554	0.00234	0.00261325743524398	0.00214	0.00205299261103626
1.41	0.00146	0.0018152653018836	0.00374	0.00259059934637103	0.00212	0.00203507718926015
1.44	0.00252	0.00179943041490452	0.00228	0.00256816089005174	0.00165	0.00201735606529127
1.47	0.00139	0.00178376619091501	0.00297	0.00254593578074991	0.00189	0.00199982036806144
1.5	0.00118	0.00176826499147524	0.00262	0.00252391857958687	0.00192	0.00198246260130669
1.53	0.00155	0.00175292035669262	0.00238	0.00250210454406865	0.00125	0.00196527639747732
1.56	0.00166	0.00173772679431442	0.00272	0.00248048950490309	9.46511E-4	0.00194825631602946
1.59	0.00148	0.00172267960685623	0.0026	0.00245906976501993	0.00248	0.00193139767809121
1.62	0.00211	0.00170777474990434	0.0019	0.00243784201678811	0.00263	0.00191469643094089
1.65	0.00218	0.00169300871596792	0.00202	0.00241680327414747	0.00185	0.00189814903691913
1.68	0.0017	0.00167837843927145	0.00286	0.00239595081696434	0.00176	0.00188175238236669
1.71	0.00204	0.00166388121770976	0.00197	0.00237528214540571	0.00246	0.00186550370297507
1.74	0.00238	0.00164951464886931	0.00238	0.00235479494252471	0.00335	0.00184940052258918
1.77	0.00202	0.00163527657757806	0.00238	0.00233448704357614	0.00161	0.00183344060303505
1.8	6.20649E-4	0.00162116505290421	0.00174	0.00231435641084801	0.00214	0.00181762190298376
1.83	0.0017	0.00160717829289915	0.0011	0.00229440111301411	9.85435E-4	0.00180194254422135
1.86	0.00104	0.0015933146556876	0.00216	0.00227461930819207	0.00124	0.00178640078398888
1.89	0.0015	0.00157957261575991	0.00307	0.00225500923003859	0.0018	0.00177099499229738
1.92	0.00182	0.00156595074452809	0.00257	0.00223556917633413	0.00189	0.00175572363332047
1.95	0.00191	0.00155244769437648	0.00242	0.00221629749960793	0.00189	0.00174058525012906
1.98	0.00132	0.00153906218557669	0.00238	0.0021971925994355	0.00184	0.00172557845216527
2.01	0.00176	0.00152579299555005	0.00161	0.00217825291610712	0.0021	0.00171070190496148
2.04	6.64661E-4	0.00151263895005441	0.00175	0.00215947692541992	0.00339	0.00169595432169967
2.07	0.00105	0.00149959891594789	0.0019	0.00214086313439119	0.00164	0.00168133445627909
2.1	0.00148	0.00148667179524551	0.00284	0.00212241007772683	0.00145	0.00166684109762028
2.13	0.00121	0.00147385652023531	8.79013E-4	0.00210411631490874	0.00265	0.00165247306498248
2.16	0.00199	0.00146115204946308	0.00167	0.00208598042778985	4.7512E-4	0.00163822920411184
2.19	0.00145	0.00144855736442901	0.00227	0.00206800101860516	0.00188	0.00162410838407044
2.22	0.00202	0.00143607146686793	0.00188	0.00205017670832402	5.0185E-4	0.00161010949462365
2.25	0.00159	0.00142369337650803	0.00298	0.00203250613528217	0.00137	0.00159623144408507
2.28	0.00174	0.0014114221292218	0.00211	0.00201498795404324	0.00111	0.00158247315753666
2.31	0.00155	0.00139925677549843	0.00167	0.00199762083444849	6.08643E-4	0.0015688335753565
2.34	0.00113	0.00138719637918	0.00214	0.00198040346082088	0.00198	0.00155531165199872
2.37	0.0016	0.00137524001641377	0.0021	0.00196333453129592	0.00188	0.00154190635498037
2.4	0.00142	0.00136338677478176	0.00257	0.00194641275725646	0.00106	0.00152861666403784
2.43	0.00184	0.00135163575257577	0.00251	0.0019296368628528	6.33842E-4	0.00151544157042248
2.46	0.00149	0.00133998605819164	0.00185	0.00191300558459302	0.00336	0.00150238007631034
2.49	0.00134	0.00132843680962133	0.00176	0.00189651767099079	0.00128	0.00148943119430562
2.52	0.00112	0.00131698713402541	0.0024	0.00188017188226061	0.00121	0.00147659394702095
2.55	3.59723E-4	0.00130563616737131	0.0012	0.00186396699005197	3.99642E-4	0.00146386736672082
2.58	0.00115	0.00129438305412578	0.00151	0.00184790177721556	0.00211	0.00145125049501687
2.61	0.00101	0.00128322694699176	0.00216	0.0018319750375959	0.00114	0.00143874238260576
2.64	7.8618E-4	0.0012721670066818	0.00144	0.00181618557584578	0.00148	0.001426342089042
2.67	0.00188	0.00126120240172147	0.00145	0.0018005322072586	0.00116	0.0014140486825397
2.7	0.00186	0.00125033230827751	0.00216	0.00178501375761572	0.00135	0.00140186123979796
2.73	0.00104	0.00123955591000626	0.00163	0.001769629063046	0.00205	0.00138977884584579
2.76	0.00113	0.00122887239791896	0.00275	0.00175437696989567	0.00134	0.00137780059390318
2.79	0.00157	0.00121828097026076	0.00205	0.00173925633460665	0.0012	0.00136592558525547
2.82	0.00114	0.00120778083240124	9.34401E-4	0.00172426602360204	0.00201	0.00135415292913875
