# Supplementary material for: Tracking nuclear motion in single-molecule magnets using femtosecond X-ray absorption spectroscopy
Source: Nat Commun. 2024 May 14;15:4043. doi: 10.1038/s41467-024-48411-0 (PMC11094174; doi:10.1038/s41467-024-48411-0)
Supplement: Supplementary file 5 — Source Data [file 41467_2024_48411_MOESM5_ESM.zip › Source Data/Data for Figure SI8/READ ME.txt]

Data for Figure SI8

Pre-edge Kinetics and Fit - Energy, Intensity (6541 eV), Fit, Intensity(6539.5 eV), Fit, Intensity(6538.5 eV), Fit
