# Supplementary material for: Tracking nuclear motion in single-molecule magnets using femtosecond X-ray absorption spectroscopy
Source: Nat Commun. 2024 May 14;15:4043. doi: 10.1038/s41467-024-48411-0 (PMC11094174; doi:10.1038/s41467-024-48411-0)
Supplement: Supplementary file 5 — Source Data [file 41467_2024_48411_MOESM5_ESM.zip › Source Data/Data for Figures 2a, 2b and SI1/FullXASStaticAndDifference.txt]

Energy	Laser On	Laser Off	Laser On - Laser Off	Energy (eV)	Normalised Experimental Ground State Spectrum	Energy (eV)	Calculated Ground State Spectrum	Normalised Calculated Ground State Spectrum	Energy (eV)	Normalised Experimental Transient Spectrum	Energy (eV)	Calculated Transient Spectrum	Normalised Calculated Transient Spectrum
6565.00200937063	0.575165834583525	0.577282633974486	-0.00211679939096077	6565.00200937063	1	6529	0.00629795	0.00789058584744913	6565.00200937063	-0.234867013312163	6529	3.30044E-5	0.00327132520566954
6564.50288905702	0.57563872695077	0.576744709633508	-0.00110598268273732	6564.50288905702	0.998902853023978	6529.1	0.00634449	0.00794889495840433	6564.50288905702	-0.122713021639518	6529.1	3.34831E-5	0.00331877292100307
6564.00239783345	0.573147634165649	0.575177694405307	-0.00203006023965802	6564.00239783345	0.995706778988967	6529.2	0.00639169	0.00800803097123384	6564.00239783345	-0.225242971709211	6529.2	3.39724E-5	0.00336727128555853
6563.5019867283	0.571170195782784	0.573041334172354	-0.00187113838957031	6563.5019867283	0.991349472597114	6529.3	0.00643957	0.00806801894357021	6563.5019867283	-0.207609982754504	6529.3	3.44725E-5	0.00341684012290613
6563.00165572268	0.570850587458874	0.571770987792128	-9.20400333254135E-4	6563.00165572268	0.988758482408735	6529.4	0.00648816	0.00812889646186228	6563.00165572268	-0.102121947996594	6529.4	3.4984E-5	0.00346753890375657
6562.50285468467	0.56978377517806	0.571083736867529	-0.00129996168946955	6562.50285468467	0.987356769907082	6529.5	0.00653747	0.00819067605492633	6562.50285468467	-0.144235736617144	6529.5	3.55071E-5	0.00351938745168005
6562.00268358939	0.569383272412202	0.570657688542122	-0.00127441612992074	6562.00268358939	0.986487804522454	6529.6	0.00658752	0.00825338278039491	6562.00268358939	-0.141401358782268	6529.6	3.60422E-5	0.00357242541381703
6561.50259253701	0.570088619754192	0.571269936593129	-0.0011813168389363	6561.50259253701	0.987736541652503	6529.7	0.00663833	0.00831704169590057	6561.50259253701	-0.131071635281605	6529.7	3.65897E-5	0.00362669243730796
6561.00258150867	0.568623697592461	0.570272765322155	-0.00164906772969353	6561.00258150867	0.985702717634546	6529.8	0.00668992	0.00838167785907588	6561.00258150867	-0.182970391089728	6529.8	3.715E-5	0.00368222816929329
6560.50265048547	0.569791147280165	0.570415554901447	-6.24407621281686E-4	6560.50265048547	0.9859939503288	6529.9	0.00674231	0.00844731632755337	6560.50265048547	-0.0692804210573867	6529.9	3.77236E-5	0.00373908216869858
6560.00279944857	0.570833128094916	0.572472267066643	-0.00163913897172707	6560.00279944857	0.990188807041342	6530	0.00679551	0.00851396963014934	6560.00279944857	-0.181868757302681	6530	3.8311E-5	0.0037973039944494
6559.50157988352	0.569704218326241	0.571192237664238	-0.0014880193379968	6559.50157988352	0.987578067424105	6530.1	0.00684956	0.0085816878821289	6559.50157988352	-0.165101454185239	6530.1	3.89124E-5	0.00385691347011597
6559.00188899433	0.571109996407209	0.572055915720426	-9.45919313217303E-4	6559.00188899433	0.989339619552199	6530.2	0.00690448	0.00865049614112459	6559.00188899433	-0.104953376724473	6530.2	3.95286E-5	0.00391798988997919
6558.50227803481	0.569536009962487	0.57032574950969	-7.89739547202517E-4	6558.50227803481	0.985810783837733	6530.3	0.00696029	0.00872041946476897	6558.50227803481	-0.0876246325173818	6530.3	4.01601E-5	0.00398058281296461
6558.00274698611	0.566195698127108	0.567433737230194	-0.00123803910308551	6558.00274698611	0.979912254462212	6530.4	0.00701701	0.0087914829106946	6558.00274698611	-0.137365188098144	6530.4	4.08074E-5	0.00404474179799782
6557.50184826099	0.566792777136916	0.56717273944625	-3.79962309333681E-4	6557.50184826099	0.979379925085033	6530.5	0.00707468	0.00886373659416658	6557.50184826099	-0.0421582759072363	6530.5	4.14711E-5	0.00411052631578947
6557.00247720893	0.562858890631702	0.563729697951053	-8.70807319350964E-4	6557.00247720893	0.972357520116513	6530.6	0.00713333	0.00893721810163376	6557.00247720893	-0.0966194128454954	6530.6	4.21516E-5	0.00417797601348003
6556.50173890633	0.557208980753008	0.557486519379504	-2.77538626496154E-4	6556.50173890633	0.959623973837339	6530.7	0.00719297	0.0090119399619124	6556.50173890633	-0.0307939753583951	6530.7	4.285E-5	0.00424719992070572
6556.00252777538	0.552187218409133	0.551530603197847	6.56615211286349E-4	6556.00252777538	0.947476326054265	6530.8	0.00725365	0.00908796481908389	6556.00252777538	0.0728539767295396	6530.8	4.35666E-5	0.00431822777282188
6555.50194981958	0.544236898295775	0.543321538755834	9.15359539940708E-4	6555.50194981958	0.930733171780664	6530.9	0.00731539	0.0091653177307808	6555.50194981958	0.10156265263998	6530.9	4.43023E-5	0.00439114877589454
6555.00289853428	0.537878938855317	0.536178745027518	0.00170019382779885	6555.00289853428	0.916164776297538	6531	0.00737823	0.00924404881226822	6555.00289853428	0.188643027814575	6531	4.50577E-5	0.00446602240063435
6554.50248084961	0.529313960491014	0.527625258213034	0.0016887022779799	6554.50248084961	0.898719140400322	6531.1	0.0074422	0.00932419564999499	6554.50248084961	0.187367996276004	6531.1	4.58338E-5	0.00454294776489246
6554.00214338806	0.52052027557526	0.518631502196942	0.00188877337831872	6554.00214338806	0.880375534312167	6531.2	0.00750735	0.0094058208880425	6554.00214338806	0.209566652410976	6531.2	4.66312E-5	0.00462198433937952
6553.50188613069	0.510446294769851	0.507685005300113	0.00276128946973864	6553.50188613069	0.858049130664862	6531.3	0.0075737	0.0094889495840433	6553.50188613069	0.306375660073052	6531.3	4.74509E-5	0.00470323124194667
6553.00170905853	0.50167657652852	0.499633130752464	0.00204344577605553	6553.00170905853	0.841626579874177	6531.4	0.00764131	0.00957365691089506	6553.00170905853	0.226728148324761	6531.4	4.82938E-5	0.00478677767865993
6552.50161215265	0.490628254539458	0.489135358162738	0.00149289637672068	6552.50161215265	0.820215391395812	6531.5	0.00771021	0.00965998045504661	6552.50161215265	0.165642580341914	6531.5	4.91611E-5	0.00487274259094063
6552.00159539412	0.47751740499812	0.475598031675038	0.00191937332308156	6552.00159539412	0.792604748619557	6531.6	0.00778046	0.00974799538939561	6552.00159539412	0.212961833675982	6531.6	5.00536E-5	0.00496120527306968
6551.50165876399	0.463533348567739	0.461406906758973	0.00212644180876675	6551.50165876399	0.763660622834697	6531.7	0.00785209	0.0098377393003909	6551.50165876399	0.23593687655989	6531.7	5.09724E-5	0.00505227475468332
6551.00180224336	0.445004829347767	0.442825051176767	0.00217977817099957	6551.00180224336	0.725761191431723	6531.8	0.00792516	0.00992928736093014	6551.00180224336	0.241854750569137	6531.8	5.19189E-5	0.00514608980077312
6550.50202581329	0.42052414347183	0.416764583821255	0.0037595596505744	6550.50202581329	0.672608432252199	6531.9	0.00799972	0.0100227022150947	6550.50202581329	0.417137566398559	6531.9	5.28941E-5	0.00524274952919021
6550.00232945488	0.391278602991146	0.38659675108223	0.00468185190891651	6550.00232945488	0.611078317436111	6532	0.00807584	0.0101180715645986	6550.00232945488	0.519469430741843	6532	5.38995E-5	0.00534240261671127
6549.50271314922	0.360067463505483	0.353131856534067	0.00693560697141637	6549.50271314922	0.542823536866703	6532.1	0.00815357	0.0102154580535231	6549.50271314922	0.76953220122774	6532.1	5.49365E-5	0.00544518782832788
6549.00173324694	0.32746793564058	0.319556371874785	0.00791156376579505	6549.00173324694	0.474343197428232	6532.2	0.00823298	0.0103149493835822	6549.00173324694	0.877818351722801	6532.2	5.60065E-5	0.00555124392903162
6548.50227722132	0.297895248423957	0.28888249111458	0.00901275730937712	6548.50227722132	0.411780950369997	6532.3	0.00831412	0.0104166081988574	6548.50227722132	1	6532.3	5.71112E-5	0.00566073941916939
6548.00290119171	0.270573936553302	0.262249183366205	0.00832475318709647	6548.00290119171	0.357459829662847	6532.4	0.00839709	0.0105205597875113	6548.00290119171	0.923663303175286	6532.4	5.82522E-5	0.005773832887303
6547.50216220296	0.24579406793371	0.238643314191675	0.00715075374203544	6547.50216220296	0.309313452917544	6532.5	0.00848195	0.0106268793224416	6547.50216220296	0.793403560816578	6532.5	5.94314E-5	0.00589071265734959
6547.0029463398	0.22446656155086	0.217493377501706	0.00697318404915392	6547.0029463398	0.266176180043335	6532.6	0.00856878	0.0107356670341786	6547.0029463398	0.773701522163349	6532.6	6.06509E-5	0.00601158687679651
6546.50236794244	0.204174805988184	0.19800628606859	0.00616851991959372	6546.50236794244	0.226430435505308	6532.7	0.00865768	0.010847048210885	6546.50236794244	0.684420949976743	6532.7	6.19124E-5	0.00613662404599068
6546.00186992813	0.184418558794198	0.179307145079146	0.00511141371505219	6546.00186992813	0.188291789550992	6532.8	0.00874873	0.0109611230830911	6546.00186992813	0.567130961102674	6532.8	6.32186E-5	0.00626609178313014
6545.50289428819	0.166242771976123	0.161727166954703	0.00451560502142004	6545.50289428819	0.152435780873842	6532.9	0.00884204	0.0110780294677759	6545.50289428819	0.501023700784873	6532.9	6.45716E-5	0.00640019823570225
6545.00255675139	0.150327550661375	0.146263742173115	0.00406380848826021	6545.00255675139	0.120896680584738	6533	0.00893772	0.0111979051819184	6545.00255675139	0.450895142159449	6533	6.5974E-5	0.00653920111011993
6544.50229954065	0.135951811533925	0.132714648685192	0.00323716284873324	6544.50229954065	0.0932620379116032	6533.1	0.00903587	0.0113208755136815	6544.50229954065	0.359175637112208	6533.1	6.74287E-5	0.00668338784815145
6544.00212263695	0.124811702998048	0.122342917777641	0.00246878522040668	6544.00212263695	0.0721079232258111	6533.2	0.00913663	0.0114471158664929	6544.00212263695	0.273921191446938	6533.2	6.89386E-5	0.00683304589156507
6543.50202602131	0.117759342088316	0.11582125611116	0.00193808597715572	6543.50202602131	0.0588063846432544	6533.3	0.00924012	0.0115767765861481	6543.50202602131	0.2150380744347	6533.3	7.05071E-5	0.00698851224105461
6543.00200967472	0.11355014863277	0.112288608106606	0.00126154052616345	6543.00200967472	0.051601218822912	6533.4	0.0093465	0.0117100581337075	6543.00200967472	0.139972761149455	6533.4	7.21374E-5	0.00715010407374368
6542.5020735782	0.110987137525067	0.109807058722318	0.00118007880274856	6542.5020735782	0.046539866890278	6533.5	0.00945591	0.011847135912599	6542.5020735782	0.130934270416976	6533.5	7.38335E-5	0.00731821786103677
6542.00221771277	0.108024317031959	0.106926998066765	0.0010973189651946	6542.00221771277	0.0406657139689693	6533.6	0.00956852	0.0119882229126992	6542.00221771277	0.121751748940685	6533.6	7.55993E-5	0.00749324016255328
6541.50244205946	0.105444561626937	0.104547463339064	8.97098287872614E-4	6541.50244205946	0.0358124304642886	6533.7	0.00968452	0.0121335571815175	6541.50244205946	0.0995364966655929	6533.7	7.74395E-5	0.00767563683219348
6541.00274659929	0.103604663018177	0.102466877047477	0.00113778597070013	6541.00274659929	0.0315688802393312	6533.8	0.00980409	0.0122833642377468	6541.00274659929	0.126241718449064	6533.8	7.93586E-5	0.00786585390028744
6540.50169161565	0.102217047579782	0.101384802986806	8.32244592976261E-4	6540.50169161565	0.029361889045481	6533.9	0.00992747	0.0124379447729778	6540.50169161565	0.0923407304122537	6533.9	8.13621E-5	0.00806443651501635
6540.00215671586	0.103770102927848	0.102279696791543	0.00149040613630444	6540.00215671586	0.0311871086106386	6534	0.0100549	0.0125975994788012	6540.00215671586	0.16536627861418	6534	8.34557E-5	0.00827194964813163
6539.5027019523	0.1060133793743	0.104492729872508	0.00152064950179151	6539.5027019523	0.0357007964430248	6534.1	0.0101866	0.0127626039891751	6539.5027019523	0.168721896040559	6534.1	8.56455E-5	0.00848899791852513
6539.00188830175	0.104639540701357	0.103329055760911	0.00131048494044532	6539.00188830175	0.033327374317727	6534.2	0.0103228	0.0129332464668738	6539.00188830175	0.145403331684284	6534.2	8.79384E-5	0.00871626523936961
6538.50259398461	0.0985544047176805	0.0973508354224974	0.00120356929518309	6538.50259398461	0.0211342351220617	6534.3	0.0104639	0.0131100280645485	6538.50259398461	0.133540630671466	6534.3	9.0342E-5	0.00895450490633363
6538.00194120478	0.0934222775583416	0.092709389808198	7.12887750143623E-4	6538.00194120478	0.0116675729315414	6534.4	0.0106102	0.0132933246466874	6538.00194120478	0.0790976307996128	6534.4	9.28645E-5	0.00920452968579641
6537.50280725811	0.0907111089997655	0.090267235418513	4.43873581252544E-4	6537.50280725811	0.00668657077285645	6534.5	0.0107621	0.0134836373659417	6537.50280725811	0.0492494767157133	6534.5	9.55151E-5	0.0094672514619883
6537.00231527284	0.0892283313953713	0.0889200586083857	3.08272786985642E-4	6537.00231527284	0.00393887774095111	6534.6	0.01092	0.0136814673749624	6537.00231527284	0.0342040483731772	6534.6	9.83037E-5	0.00974365150163544
6536.50190377195	0.088431418084868	0.0878969308410528	5.34487243815149E-4	6536.50190377195	0.00185211302238115	6534.7	0.0110843	0.0138873158264007	6536.50190377195	0.0593034102071132	6534.7	1.01241E-4	0.0100347903657449
6536.00157273635	0.0877799871854307	0.0876260260231362	1.53961162294519E-4	6536.00157273635	0.00129957732335223	6534.8	0.0112556	0.0141019344492332	6536.00157273635	0.0170825816128804	6534.8	1.04341E-4	0.0103420557042323
6535.50275953345	0.0874407383759539	0.0871529099799356	2.87828396018375E-4	6535.50275953345	3.34612928617706E-4	6534.9	0.0114344	0.0143259496842738	6535.50275953345	0.0319356647625372	6534.9	1.07615E-4	0.0106665675488155
6535.00258914017	0.087081386740132	0.0869888513414457	9.25353986863248E-5	6535.00258914017	0	6535	0.0116212	0.0145599879723364	6535.00258914017	0.0102671574868712	6535	1.1108E-4	0.0110100109029636
						6535.1	0.0118169	0.0148051769068858			6535.1	1.14753E-4	0.0113740707701457
						6535.2	0.0120222	0.0150623935050616			6535.2	1.18653E-4	0.0117606303895332
						6535.3	0.012238	0.0153327653603288			6535.3	1.22801E-4	0.0121717712359996
						6535.4	0.0124653	0.0156175453543149			6535.4	1.27222E-4	0.0126099712558232
						6535.5	0.0127052	0.0159181116568107			6535.5	1.31944E-4	0.0130780057488354
						6535.6	0.0129591	0.0162362183020948			6535.6	1.36997E-4	0.0135788482505699
						6535.7	0.0132283	0.0165734940362835			6535.7	1.42419E-4	0.0141162652393696
						6535.8	0.0135146	0.0169321940463065			6535.8	1.48249E-4	0.0146941223114283
						6535.9	0.01382	0.0173148240954195			6535.9	1.54535E-4	0.0153171771236
						6536	0.0141468	0.0177242658113661			6536	1.61333E-4	0.0159909802755476
						6536.1	0.0144975	0.0181636513982159			6536.1	1.68704E-4	0.0167215779561899
						6536.2	0.0148752	0.0186368647890147			6536.2	1.76724E-4	0.0175165031222123
						6536.3	0.0152837	0.0191486669339481			6536.3	1.8548E-4	0.0183843790266627
						6536.4	0.0157272	0.0197043199358525			6536.4	1.95074E-4	0.0193353156903558
						6536.5	0.0162109	0.0203103387791921			6536.5	2.05629E-4	0.0203815046089801
						6536.6	0.0167409	0.0209743660418964			6536.6	2.1729E-4	0.0215373178709486
						6536.7	0.0173246	0.0217056730480104			6536.7	2.30232E-4	0.0228201011002081
						6536.8	0.0179711	0.0225156610203468			6536.8	2.4467E-4	0.0242511646347507
						6536.9	0.0186913	0.0234179863686479			6536.9	2.60862E-4	0.0258560808801665
						6537	0.0194987	0.0244295629948882			6537	2.79125E-4	0.0276662701952622
						6537.1	0.0204102	0.0255715645985767			6537.1	2.99855E-4	0.0297209832490832
						6537.2	0.0214466	0.0268700511175704			6537.2	3.23541E-4	0.0320686886708296
						6537.3	0.0226343	0.0283580986268417			6537.3	3.50792E-4	0.0347697492318366
						6537.4	0.0240061	0.0300768016437807			6537.4	3.82367E-4	0.0378993953811081
						6537.5	0.0256039	0.0320786559085898			6537.5	4.19205E-4	0.0415506987808504
						6537.6	0.0274802	0.0344294377067255			6537.6	4.6245E-4	0.0458370502527505
						6537.7	0.0297004	0.0372110854966423			6537.7	5.13433E-4	0.0508903756566558
						6537.8	0.0323441	0.0405233286559086			6537.8	5.73581E-4	0.0568521161661215
						6537.9	0.0355035	0.0444816828706024			6537.9	6.44117E-4	0.0638434929130736
						6538	0.0392745	0.0492062994888243			6538	7.25402E-4	0.0719002874417683
						6538.1	0.0437338	0.0547932745314223			6538.1	8.15728E-4	0.0808532064624839
						6538.2	0.0488906	0.0612541345093716			6538.2	9.09728E-4	0.0901702844682327
						6538.3	0.0546126	0.0684231231833216			6538.3	9.97801E-4	0.0988998909703638
						6538.4	0.0605503	0.0758623584243761			6538.4	0.00106972	0.106028347705422
						6538.5	0.0661415	0.0828674701814173			6538.5	0.0011246	0.111467935375161
						6538.6	0.0707776	0.0886759546958003			6538.6	0.00118083	0.117041332143919
						6538.7	0.0740872	0.0928224917309813			6538.7	0.00127296	0.126173059768064
						6538.8	0.0761162	0.0953645885536734			6538.8	0.00143154	0.141891168599465
						6538.9	0.0772451	0.0967789666232334			6538.9	0.00166494	0.165025275052037
						6539	0.0779599	0.0976745264107447			6539	0.00195685	0.193958766973932
						6539.1	0.0786705	0.0985648240954195			6539.1	0.0022756	0.225552582020022
						6539.2	0.0796307	0.0997678410343791			6539.2	0.00258449	0.256169095054019
						6539.3	0.0809114	0.101372406535031			6539.3	0.0028478	0.28226781643374
						6539.4	0.0823979	0.103234815074672			6539.4	0.00303388	0.300711666171077
						6539.5	0.0838195	0.105015911596672			6539.5	0.00311989	0.309236792546338
						6539.6	0.0848207	0.106270296682369			6539.6	0.00309806	0.307073049856279
						6539.7	0.0850602	0.106570361832214			6539.7	0.00297828	0.295200713648528
						6539.8	0.0843118	0.105632705222011			6539.8	0.00278393	0.275937159282387
						6539.9	0.082534	0.103405332264208			6539.9	0.00254387	0.252142927941322
						6540	0.0798737	0.100072291269921			6540	0.00228558	0.226541778174249
						6540.1	0.0766073	0.0959798787210584			6540.1	0.00203189	0.201396570522351
						6540.2	0.0730554	0.0915297684674752			6540.2	0.00179974	0.178386361383685
						6540.3	0.0695092	0.0870867996391701			6540.3	0.00159934	0.158523144018238
						6540.4	0.0661863	0.0829235992783402			6540.4	0.00143409	0.142143919119833
						6540.5	0.0632183	0.0792050466071966			6540.5	0.00130181	0.12903260977302
						6540.6	0.0606668	0.0760083191340082			6540.6	0.00119665	0.118609376548716
						6540.7	0.0585473	0.0733528365240052			6540.7	0.00111025	0.110045594211517
						6540.8	0.0568465	0.0712219354515385			6540.8	0.00103188	0.102277728218852
						6540.9	0.0555277	0.06956963516087			6540.9	9.48477E-4	0.0940110020814749
						6541	0.0545266	0.0683153753633357			6541	8.46551E-4	0.0839083159877094
						6541.1	0.0537505	0.0673430139320437			6541.1	7.17539E-4	0.0711209237783725
						6541.2	0.053091	0.0665167384985467			6541.2	5.64639E-4	0.0559658043413619
						6541.3	0.052453	0.0657174000200461			6541.3	4.05251E-4	0.0401676082862524
						6541.4	0.0517861	0.0648818532625038			6541.4	2.64012E-4	0.0261683021112102
						6541.5	0.0510981	0.064019870702616			6541.5	1.60322E-4	0.0158907721280603
						6541.6	0.0504411	0.0631967274731883			6541.6	1.00357E-4	0.00994717018535038
						6541.7	0.0498821	0.0624963666432795			6541.7	7.82434E-5	0.00775531767271286
						6541.8	0.0494781	0.061990202465671			6541.8	8.22847E-5	0.00815588264446427
						6541.9	0.0492644	0.0617224616618222			6541.9	1.00455E-4	0.00995688373476063
						6542	0.0492535	0.0617088052520798			6542	1.22942E-4	0.0121857468530082
						6542.1	0.0494392	0.0619414653703518			6542.1	1.42579E-4	0.0141321240955496
						6542.2	0.049801	0.0623947579432695			6542.2	1.54609E-4	0.0153245118445832
						6542.3	0.0503091	0.0630313470983262			6542.3	1.56658E-4	0.0155276043215383
						6542.4	0.0509299	0.0638091360128295			6542.4	1.48928E-4	0.0147614233323422
						6542.5	0.0516323	0.0646891600681568			6542.5	1.34194E-4	0.0133010209138666
						6542.6	0.0523932	0.065642477698707			6542.6	1.17119E-4	0.0116085836059074
						6542.7	0.0532008	0.0666543049012729			6542.7	1.02924E-4	0.0102016057091882
						6542.8	0.0540537	0.0677228876415756			6542.8	9.59185E-5	0.00950723560313212
						6542.9	0.0549584	0.0688563696501955			6542.9	9.85493E-5	0.00976799484587174
						6543	0.0559245	0.0700667785907587			6543	1.11297E-4	0.0110315194766577
						6543.1	0.0569622	0.0713668938558685			6543.1	1.33236E-4	0.0132060660124888
						6543.2	0.058081	0.0727686178209883			6543.2	1.62785E-4	0.0161348993953811
						6543.3	0.05929	0.0742833517089306			6543.3	1.98291E-4	0.0196541778174249
						6543.4	0.060599	0.0759233737596472			6543.4	2.38334E-4	0.0236231539300228
						6543.5	0.0620193	0.0777028415355317			6543.5	2.81823E-4	0.0279336901575974
						6543.6	0.0635636	0.0796376666332565			6543.6	3.28001E-4	0.0325107542868471
						6543.7	0.0652462	0.0817457652600982			6543.7	3.76386E-4	0.0373065715135296
						6543.8	0.0670818	0.0840455547759848			6543.8	4.26757E-4	0.0422992367925463
						6543.9	0.0690846	0.0865548261000301			6543.9	4.79123E-4	0.0474896421845574
						6544	0.0712682	0.0892906184223715			6544	5.33718E-4	0.0529009812667261
						6544.1	0.0736439	0.0922670893054024			6544.1	5.91005E-4	0.0585791456041233
						6544.2	0.0762205	0.0954952641074471			6544.2	6.51667E-4	0.0645918326890673
						6544.3	0.0790039	0.0989825348301093			6544.3	7.16604E-4	0.0710282485875706
						6544.4	0.0819959	0.102731156660319			6544.4	7.86911E-4	0.0779969273466151
						6544.5	0.0851942	0.106738247970332			6544.5	8.63868E-4	0.0856247398156408
						6544.6	0.0885919	0.110995163876917			6544.6	9.48929E-4	0.0940558033501834
						6544.7	0.092177	0.115486869800541			6544.7	0.00104372	0.103451283576172
						6544.8	0.0959331	0.12019281848251			6544.8	0.00115007	0.113992467043314
						6544.9	0.0998399	0.125087576425779			6544.9	0.00127002	0.125881653285757
						6545	0.103875	0.130143079081888			6545	0.00140585	0.139344831004064
						6545.1	0.108014	0.13532875613912			6545.1	0.00155996	0.154619883040936
						6545.2	0.112237	0.140619675253082			6545.2	0.00173477	0.171946674596095
						6545.3	0.116528	0.145995790317731			6545.3	0.00193235	0.19153037962137
						6545.4	0.120879	0.151447078280044			6545.4	0.00215404	0.213503816037268
						6545.5	0.12529	0.156973539140022			6545.5	0.00240011	0.237893745663594
						6545.6	0.129775	0.162592713240453			6545.6	0.00266941	0.264586182971553
						6545.7	0.134356	0.168332163977147			6545.7	0.00295948	0.293337298047378
						6545.8	0.139066	0.174233236443821			6545.8	0.00326678	0.323796213698087
						6545.9	0.143947	0.180348551668838			6545.9	0.00358729	0.355564476162157
						6546	0.149043	0.186733236443821			6546	0.00391713	0.388257508177223
						6546.1	0.154402	0.1934474290869			6546.1	0.00425313	0.421561106155219
						6546.2	0.160071	0.20055001503458			6546.2	0.00459329	0.455277034393894
						6546.3	0.166091	0.208092362433597			6546.3	0.0049368	0.489325007433839
						6546.4	0.1725	0.216122080785807			6546.4	0.00528396	0.523734760630389
						6546.5	0.179324	0.224671745013531			6546.5	0.00563575	0.558603429477649
						6546.6	0.186583	0.233766412749323			6546.6	0.00599342	0.594054911289523
						6546.7	0.194284	0.243414854164579			6546.7	0.00635792	0.630183368024581
						6546.8	0.202425	0.253614563496041			6546.8	0.00672949	0.667012587967093
						6546.9	0.210994	0.264350506164178			6546.9	0.00710729	0.704459312122113
						6547	0.219966	0.275591360128295			6547	0.00748916	0.742309445931212
						6547.1	0.229311	0.287299538939561			6547.1	0.00787139	0.780195262166716
						6547.2	0.238986	0.299421168687982			6547.2	0.00824872	0.817595400931708
						6547.3	0.248942	0.3118948581738			6547.3	0.00861434	0.853834869660026
						6547.4	0.259124	0.324651698907487			6547.4	0.00896003	0.888098919615423
						6547.5	0.269475	0.337620276636263			6547.5	0.0092765	0.919466745960947
						6547.6	0.279936	0.350726671344091			6547.6	0.00955386	0.946958073148974
						6547.7	0.290451	0.363900721659818			6547.7	0.00978213	0.969583705025275
						6547.8	0.300969	0.377078530620427			6547.8	0.0099521	0.986430766180989
						6547.9	0.311451	0.390211235842438			6547.9	0.0100561	0.996739022697988
						6548	0.321867	0.403261250877017			6548	0.010089	1
						6548.1	0.332199	0.416206023854866			6548.1	0.0100489	0.996025374169888
						6548.2	0.342445	0.429043049012729			6548.2	0.00993818	0.985051045693329
						6548.3	0.352616	0.441786108048512			6548.3	0.00976364	0.967751015957974
						6548.4	0.362732	0.454460258594768			6548.4	0.00953659	0.945246307860045
						6548.5	0.372823	0.467103087100331			6548.5	0.00927215	0.919035583308554
						6548.6	0.382923	0.479757191540543			6548.6	0.008988	0.890871245911389
						6548.7	0.393069	0.492468928535632			6548.7	0.0087025	0.862573099415205
						6548.8	0.403295	0.50528089606094			6548.8	0.0084328	0.835841014966796
						6548.9	0.413628	0.518226921920417			6548.9	0.00819293	0.812065616017445
						6549	0.424089	0.531333316628245			6549	0.00799247	0.79219645158093
						6549.1	0.434684	0.544607597474191			6549.1	0.00783589	0.776676578451779
						6549.2	0.44541	0.558046005813371			6549.2	0.0077226	0.765447517097829
						6549.3	0.456246	0.571622231131603			6549.3	0.00764763	0.758016651798989
						6549.4	0.467161	0.585297434098426			6549.4	0.00760268	0.753561304390921
						6549.5	0.478111	0.599016487922221			6549.5	0.00757734	0.751049658043414
						6549.6	0.489041	0.612710484113461			6549.6	0.00756038	0.749368619288334
						6549.7	0.499892	0.626305502656109			6549.7	0.00754084	0.747431856477352
						6549.8	0.510599	0.639720106244362			6549.8	0.00750893	0.744269005847953
						6549.9	0.521099	0.652875363335672			6549.9	0.00745663	0.739085142234116
						6550	0.531332	0.665696101032375			6550	0.00737811	0.731302408563782
						6550.1	0.541247	0.678118422371454			6550.1	0.00726981	0.720567945286946
						6550.2	0.5508	0.690087200561291			6550.2	0.00713043	0.706752899197145
						6550.3	0.559959	0.701562343389797			6550.3	0.00696068	0.689927643968679
						6550.4	0.568705	0.712520046106044			6550.4	0.00676291	0.67032510655169
						6550.5	0.57703	0.722950285657011			6550.5	0.0065407	0.648300128853206
						6550.6	0.584939	0.732859326450837			6550.6	0.00629851	0.624294776489246
						6550.7	0.592446	0.74226470883031			6550.7	0.00604123	0.598793735751809
						6550.8	0.599573	0.75119399619124			6550.8	0.00577386	0.572292595896521
						6550.9	0.606349	0.759683522100832			6550.9	0.00550137	0.545283972643473
						6551	0.612805	0.767772125889546			6551	0.00522843	0.518230746357419
						6551.1	0.618976	0.775503658414353			6551.1	0.00495939	0.491564079690752
						6551.2	0.624895	0.782919464768969			6551.2	0.00469825	0.465680444047973
						6551.3	0.630595	0.790060890047108			6551.3	0.00444863	0.440938646050154
						6551.4	0.636104	0.796963014934349			6551.4	0.00421376	0.417658836356428
						6551.5	0.64145	0.803660920116267			6551.5	0.00399652	0.396126474378035
						6551.6	0.646653	0.810179663225419			6551.6	0.00379937	0.376585390028744
						6551.7	0.651732	0.816543049012729			6551.7	0.00362436	0.35923877490336
						6551.8	0.656703	0.822771123584244			6551.8	0.00347311	0.344247199920706
						6551.9	0.661576	0.828876415756239			6551.9	0.00334679	0.331726632966597
						6552	0.666361	0.834871454344993			6552	0.0032461	0.321746456536822
						6552.1	0.671063	0.840762503758645			6552.1	0.00317131	0.314333432451184
						6552.2	0.675686	0.846554575523705			6552.2	0.00312221	0.309466745960948
						6552.3	0.680234	0.852252681166683			6552.3	0.00309822	0.307088908712459
						6552.4	0.684707	0.857856820687581			6552.4	0.00309838	0.307104767568639
						6552.5	0.689106	0.863368246968026			6552.5	0.00312137	0.309383486966003
						6552.6	0.693428	0.868783201363135			6552.6	0.00316559	0.31376647834275
						6552.7	0.697674	0.874102936754535			6552.7	0.00322921	0.320072356031321
						6552.8	0.701839	0.879321188734088			6552.8	0.00331014	0.328093963722866
						6552.9	0.705921	0.884435451538539			6552.9	0.00340616	0.337611259787888
						6553	0.709914	0.88943820787812			6553	0.00351493	0.348392308454753
						6553.1	0.713814	0.89432444622632			6553.1	0.00363398	0.360192288631182
						6553.2	0.717615	0.899086649293375			6553.2	0.00376087	0.372769352760432
						6553.3	0.72131	0.903716046907888			6553.3	0.00389314	0.385879670928734
						6553.4	0.724891	0.908202616016839			6553.4	0.00402838	0.399284369114878
						6553.5	0.728352	0.91253883933046			6553.5	0.00416429	0.412755476261275
						6553.6	0.731684	0.916713440914102			6553.6	0.00429869	0.426076915452473
						6553.7	0.73488	0.920717650596372			6553.7	0.00442956	0.4390484686292
						6553.8	0.737934	0.924543951087501			6553.8	0.00455506	0.451487758945386
						6553.9	0.740839	0.928183572216097			6553.9	0.00467352	0.463229259589652
						6554	0.743592	0.931632755337276			6554	0.00478349	0.474129249677867
						6554.1	0.746187	0.934883983161271			6554.1	0.0048837	0.484061849539102
						6554.2	0.748625	0.93793850856971			6554.2	0.0049731	0.492922985429676
						6554.3	0.750903	0.940792572917711			6554.3	0.00505085	0.500629398354644
						6554.4	0.753023	0.943448681968528			6554.4	0.00511626	0.507112696996729
						6554.5	0.754988	0.945910594367044			6554.5	0.00516887	0.512327287144415
						6554.6	0.756803	0.948184574521399			6554.6	0.0052084	0.516245415799385
						6554.7	0.758472	0.950275633958104			6554.7	0.0052347	0.518852215283973
						6554.8	0.760003	0.952193795730179			6554.8	0.00524784	0.520154623847755
						6554.9	0.761403	0.953947830009021			6554.9	0.00524799	0.520169491525424
						6555	0.762683	0.955551518492533			6555	0.00523548	0.51892952720785
						6555.1	0.763852	0.957016137115365			6555.1	0.00521076	0.51647933392804
						6555.2	0.764919	0.958352961812168			6555.2	0.00517438	0.512873426504113
						6555.3	0.765897	0.959578280044102			6555.3	0.00512695	0.508172266825255
						6555.4	0.766797	0.960705873509071			6555.4	0.00506917	0.502445237387253
						6555.5	0.767628	0.961747018141726			6555.5	0.00500179	0.495766676578452
						6555.6	0.768404	0.962719254284855			6555.6	0.00492557	0.488211913965705
						6555.7	0.769134	0.963633857873108			6555.7	0.00484125	0.479854296758846
						6555.8	0.769829	0.96450461060439			6555.8	0.0047496	0.470770145703241
						6555.9	0.770499	0.965344041294979			6555.9	0.00465136	0.461032808008722
						6556	0.771154	0.966164678761151			6556	0.00454722	0.450710674992566
						6556.1	0.771801	0.966975293174301			6556.1	0.00443782	0.439867182079492
						6556.2	0.772449	0.967787160469079			6556.2	0.00432379	0.42856477351571
						6556.3	0.773105	0.968609050816879			6556.3	0.00420563	0.416853008226782
						6556.4	0.773774	0.969447228625839			6556.4	0.00408384	0.404781445138269
						6556.5	0.77446	0.970306705422472			6556.5	0.00395883	0.392390722569135
						6556.6	0.775168	0.971193745614914			6556.6	0.00383096	0.379716522945783
						6556.7	0.775901	0.97211210784805			6556.7	0.00370054	0.366789572802062
						6556.8	0.776659	0.97306179212188			6556.8	0.00356781	0.353633660422242
						6556.9	0.777443	0.974044051318032			6556.9	0.00343298	0.34026960055506
						6557	0.778254	0.975060138318132			6557	0.00329622	0.326714243235207
						6557.1	0.779089	0.976106294477298			6557.1	0.00315769	0.312983447318862
						6557.2	0.779947	0.977181266913902			6557.2	0.00301749	0.299087124591139
						6557.3	0.780824	0.978280044101433			6557.3	0.00287575	0.285038160372683
						6557.4	0.781719	0.979401373158264			6557.4	0.00273259	0.27084844880563
						6557.5	0.782626	0.980537736794628			6557.5	0.00258809	0.256525919318069
						6557.6	0.783543	0.981686629247269			6557.6	0.00244243	0.242088413123204
						6557.7	0.784463	0.982839280344793			6557.7	0.00229572	0.227546833184657
						6557.8	0.785384	0.983993184323945			6557.8	0.00214813	0.21291802953712
						6557.9	0.7863	0.985140823894958			6557.9	0.00199987	0.198222816929329
						6558	0.787206	0.986275934649694			6558	0.00185115	0.183482010110021
						6558.1	0.788099	0.98739475794327			6558.1	0.00170221	0.168719397363465
						6558.2	0.788974	0.988491029367545			6558.2	0.00155332	0.153961740509466
						6558.3	0.789828	0.989560990277639			6558.3	0.00140479	0.139239766081871
						6558.4	0.790655	0.990597123383783			6558.4	0.00125691	0.124582218257508
						6558.5	0.791454	0.99159817580435			6558.5	0.00111002	0.110022797105759
						6558.6	0.79222	0.992557883131202			6558.6	9.6447E-4	0.0955961938745168
						6558.7	0.79295	0.993472486719455			6558.7	8.20579E-4	0.0813340271582912
						6558.8	0.793642	0.994339480805853			6558.8	6.78709E-4	0.0672721776191892
						6558.9	0.794293	0.995155106745515			6558.9	5.39222E-4	0.0534465259193181
						6559	0.794901	0.995916858775183			6559	4.02445E-4	0.0398894835959956
						6559.1	0.795463	0.996620978249975			6559.1	2.68716E-4	0.0266345524829022
						6559.2	0.795976	0.997263706525008			6559.2	1.38347E-4	0.0137126573495887
						6559.3	0.79644	0.997845043600281			6559.3	1.16319E-5	0.00115292893250074
						6559.4	0.796852	0.998361230830911			6559.4	-1.1114E-4	-0.0110159579740311
						6559.5	0.797211	0.998811015335271			6559.5	-2.29705E-4	-0.0227678659926653
						6559.6	0.797515	0.999191891350105			6559.6	-3.43843E-4	-0.0340809792843691
						6559.7	0.797762	0.999501353112158			6559.7	-4.53349E-4	-0.044934978689662
						6559.8	0.797951	0.999738147739802			6559.8	-5.58032E-4	-0.0553109326989791
						6559.9	0.798081	0.999901022351408			6559.9	-6.57754E-4	-0.0651951630488651
						6560	0.798151	0.99998872406535			6560	-7.52398E-4	-0.0745760729507384
						6560.1	0.79816	1			6560.1	-8.41857E-4	-0.0834430567945287
						6560.2	0.798109	0.999936103036985			6560.2	-9.26092E-4	-0.091792248984042
						6560.3	0.797996	0.99979452741305			6560.3	-0.00100504	-0.0996174050946575
						6560.4	0.797822	0.999576526009823			6560.4	-0.00107872	-0.106920408365547
						6560.5	0.797587	0.999282098827303			6560.5	-0.00114714	-0.113702051739518
						6560.6	0.797292	0.998912498747118			6560.6	-0.00121037	-0.119969273466151
						6560.7	0.796938	0.998468978650897			6560.7	-0.00126847	-0.125728020616513
						6560.8	0.796525	0.997951538538639			6560.8	-0.00132156	-0.130990187332739
						6560.9	0.796056	0.997363937055227			6560.9	-0.00136976	-0.135767667756963
						6561	0.795532	0.996707427082289			6561	-0.00141323	-0.140076320745366
						6561.1	0.794954	0.995983261501453			6561.1	-0.00145213	-0.143932005154128
						6561.2	0.794326	0.99519645183923			6561.2	-0.00148668	-0.147356526910497
						6561.3	0.793649	0.994348250977248			6561.3	-0.00151706	-0.150367727227674
						6561.4	0.792926	0.993442417560389			6561.4	-0.00154352	-0.152990385568441
						6561.5	0.792159	0.992481457351909			6561.5	-0.0015663	-0.155248290217068
						6561.6	0.791352	0.99147038187832			6561.6	-0.00158566	-0.157167211814848
						6561.7	0.790506	0.990410444021249			6561.7	-0.00160186	-0.158772921003073
						6561.8	0.789625	0.989306655307207			6561.8	-0.00161518	-0.160093170780057
						6561.9	0.788711	0.988161521499449			6561.9	-0.00162591	-0.161156705322629
						6562	0.787768	0.986980054124486			6562	-0.00163433	-0.161991277629101
						6562.1	0.786798	0.985764758945575			6562.1	-0.00164074	-0.162626623054812
						6562.2	0.785803	0.98451814172597			6562.2	-0.00164543	-0.163091485776588
						6562.3	0.784786	0.983243961110554			6562.3	-0.00164868	-0.163413618792745
						6562.4	0.78375	0.981945975744212			6562.4	-0.0016508	-0.16362374863713
						6562.5	0.782696	0.98062543850857			6562.5	-0.00165207	-0.163749628308058
						6562.6	0.781628	0.979287360930139			6562.6	-0.00165275	-0.163817028446823
						6562.7	0.780546	0.97793174300892			6562.7	-0.00165314	-0.163855684408762
						6562.8	0.779454	0.976563596271424			6562.8	-0.00165347	-0.163888393299633
						6562.9	0.778352	0.975182920717651			6562.9	-0.00165402	-0.163942908117752
						6563	0.777242	0.973792222110855			6563	-0.00165502	-0.164042025968877
						6563.1	0.776125	0.972392753332665			6563.1	-0.00165668	-0.164206561601744
						6563.2	0.775003	0.970987020146337			6563.2	-0.00165923	-0.164459312122113
						6563.3	0.773875	0.969573769670242			6563.3	-0.00166286	-0.164819109921697
						6563.4	0.772744	0.968156760549263			6563.4	-0.00166776	-0.165304787392209
						6563.5	0.77161	0.966735992783402			6563.5	-0.00167409	-0.165932203389831
						6563.6	0.770473	0.965311466372657			6563.6	-0.00168199	-0.166715234413718
						6563.7	0.769333	0.963883181317029			6563.7	-0.0016916	-0.167667756963029
						6563.8	0.768191	0.962452390498146			6563.8	-0.00170304	-0.168801665179899
						6563.9	0.767045	0.961016588152751			6563.9	-0.00171637	-0.170122906135395
						6564	0.765898	0.959579532925729			6564	-0.00173169	-0.17164139161463
						6564.1	0.764747	0.958137466172196			6564.1	-0.00174906	-0.173363068688671
						6564.2	0.763592	0.956690387892152			6564.2	-0.0017685	-0.175289919714541
						6564.3	0.762434	0.955239550967225			6564.3	-0.00179005	-0.177425909406284
						6564.4	0.761271	0.953782449634159			6564.4	-0.00181369	-0.179769055406879
						6564.5	0.760103	0.952319083892954			6564.5	-0.00183942	-0.182319357716325
						6564.6	0.758928	0.950846947980355			6564.6	-0.0018672	-0.185072851620577
						6564.7	0.757747	0.949367294777989			6564.7	-0.00189699	-0.18802557240559
						6564.8	0.756558	0.947877618522602			6564.8	-0.00192872	-0.191170581821786
						6564.9	0.755361	0.946377919214193			6564.9	-0.0019623	-0.194498959262563
						6565	0.754154	0.944865691089506			6565	-0.00199765	-0.198002775299831
						6565.1	0.752936	0.943339681266914			6565.1	-0.00203466	-0.201671126969967
						6565.2	0.751707	0.941799889746417			6565.2	-0.00207323	-0.205494102487858
						6565.3	0.750466	0.940245063646387			6565.3	-0.0021132	-0.209455842997324
						6565.4	0.749211	0.938672697203568			6565.4	-0.00215446	-0.213545445534741
						6565.5	0.747942	0.937082790417961			6565.5	-0.00219686	-0.21774804242244
						6565.6	0.746657	0.935472837526311			6565.6	-0.00224026	-0.222049757161265
						6565.7	0.745357	0.933844091410244			6565.7	-0.00228449	-0.226433739716523
						6565.8	0.74404	0.932194046306505			6565.8	-0.00232939	-0.230884131232035
						6565.9	0.742705	0.930521449333467			6565.9	-0.00237482	-0.235387055208643
						6566	0.741352	0.92882630049113			6566	-0.00242062	-0.239926652790168
						6566.1	0.73998	0.927107346897865			6566.1	-0.00246662	-0.244486073941917
						6566.2	0.738589	0.925364588553674			6566.2	-0.00251267	-0.249050450986223
						6566.3	0.737177	0.923595519695299			6566.3	-0.00255862	-0.253604916245416
						6566.4	0.735744	0.921800140322742			6566.4	-0.00260431	-0.258133610863316
						6566.5	0.734291	0.919979703317631			6566.5	-0.00264963	-0.262625631876301
						6566.6	0.732817	0.918132955798336			6566.6	-0.00269444	-0.267067102785212
						6566.7	0.731321	0.916258644883231			6566.7	-0.0027386	-0.271444147090891
						6566.8	0.729803	0.914356770572316			6566.8	-0.00278202	-0.275747844186738
						6566.9	0.728263	0.912427332865591			6566.9	-0.0028246	-0.27996828228764
						6567	0.726702	0.910471584644683			6567	-0.00286623	-0.284094558429973
						6567.1	0.72512	0.908489525909592			6567.1	-0.00290686	-0.288121716721181
						6567.2	0.723516	0.906479903778691			6567.2	-0.00294641	-0.292041827733175
						6567.3	0.72189	0.90444271825198			6567.3	-0.00298482	-0.295848944394886
						6567.4	0.720244	0.902380475092713			6567.4	-0.00302207	-0.299541084349291
						6567.5	0.718577	0.900291921419264			6567.5	-0.00305813	-0.303115274060858
						6567.6	0.71689	0.898178310113261			6567.6	-0.00309299	-0.306570522351075
						6567.7	0.715184	0.89604089405633			6567.7	-0.00312664	-0.309905838041431
						6567.8	0.713458	0.893878420366844			6567.8	-0.0031591	-0.313123203488948
						6567.9	0.711714	0.891693394808059			6567.9	-0.0031904	-0.31622559222916
						6568	0.709953	0.889487070261602			6568	-0.00322055	-0.319213995440579
						6568.1	0.708174	0.887258193845845			6568.1	-0.00324963	-0.322096342551293
						6568.2	0.70638	0.885010524205673			6568.2	-0.00327767	-0.324875607096838
						6568.3	0.704569	0.882741555577829			6568.3	-0.00330475	-0.327559718505303
						6568.4	0.702745	0.880456299488824			6568.4	-0.00333094	-0.330155615026266
						6568.5	0.700906	0.878152250175403			6568.5	-0.0033563	-0.332669243730796
						6568.6	0.699055	0.87583316628245			6568.6	-0.00338091	-0.335108534046982
						6568.7	0.697192	0.873499047809963			6568.7	-0.00340489	-0.337485380116959
						6568.8	0.695317	0.871149894757943			6568.8	-0.0034283	-0.339805729011795
						6568.9	0.693433	0.868789465771274			6568.9	-0.00345126	-0.342081474873625
						6569	0.691539	0.866416507968327			6569	-0.00347383	-0.344318564773516
						6569.1	0.689637	0.864033527112358			6569.1	-0.00349612	-0.346527901675092
						6569.2	0.687728	0.861641776084995			6569.2	-0.00351823	-0.348719397363465
						6569.3	0.685813	0.859242507767866			6569.3	-0.00354023	-0.350899990088215
						6569.4	0.683892	0.85683572216097			6569.4	-0.00356222	-0.353079591634453
						6569.5	0.681966	0.854422672145936			6569.5	-0.00358428	-0.355266131430271
						6569.6	0.680037	0.852005863486018			6569.6	-0.00360649	-0.357467538903757
						6569.7	0.678105	0.849585296181217			6569.7	-0.00362893	-0.359691743483001
						6569.8	0.676171	0.84716222311316			6569.8	-0.00365165	-0.361943701060561
						6569.9	0.674236	0.844737897163476			6569.9	-0.00367474	-0.364232332243037
						6570	0.6723	0.842312318332164			6570	-0.00369822	-0.366559619387452
						6570.1	0.670366	0.839889245264107			6570.1	-0.00372218	-0.368934483100406
						6570.2	0.668432	0.837466172196051			6570.2	-0.00374664	-0.371358905738924
						6570.3	0.666501	0.835046857772878			6570.3	-0.00377164	-0.373836852017048
						6570.4	0.664573	0.832631301994588			6570.4	-0.0037972	-0.376370304291803
						6570.5	0.662648	0.830219504861181			6570.5	-0.00382335	-0.378962236098721
						6570.6	0.660728	0.827813972135913			6570.6	-0.00385011	-0.381614629794826
						6570.7	0.658812	0.825413450937155			6570.7	-0.00387749	-0.384328476558628
						6570.8	0.656903	0.823021699909793			6570.8	-0.00390548	-0.387102785211617
						6570.9	0.654999	0.820636213290568			6570.9	-0.00393409	-0.389938546932303
						6571	0.653103	0.818260749724366			6571	-0.00396331	-0.392834770542175
						6571.1	0.651214	0.815894056329558			6571.1	-0.00399312	-0.395789473684211
						6571.2	0.649333	0.813537385987772			6571.2	-0.0040235	-0.398800674001388
						6571.3	0.647461	0.811191991580635			6571.3	-0.00405444	-0.401867380315195
						6571.4	0.645598	0.808857873108149			6571.4	-0.0040859	-0.404985627911587
						6571.5	0.643745	0.80653628345194			6571.5	-0.00411786	-0.408153434433541
						6571.6	0.641902	0.804227222612008			6571.6	-0.00415027	-0.411365843988502
						6571.7	0.640069	0.801930690588353			6571.7	-0.00418313	-0.414622856576469
						6571.8	0.638248	0.799649193144232			6571.8	-0.00421636	-0.417916542769353
						6571.9	0.636439	0.797382730279643			6571.9	-0.00424995	-0.421245911388641
						6572	0.634641	0.79513004911296			6572	-0.00428384	-0.424605015363267
						6572.1	0.632856	0.792893655407437			6572.1	-0.00431799	-0.427989889979185
						6572.2	0.631083	0.790672296281447			6572.2	-0.00435238	-0.431398552879374
						6572.3	0.629324	0.788468477498246			6572.3	-0.00438695	-0.434825056992764
						6572.4	0.627578	0.786280946176205			6572.4	-0.00442165	-0.438264446426801
						6572.5	0.625846	0.784110955196953			6572.5	-0.00445645	-0.441713747645951
						6572.6	0.624127	0.781957251678861			6572.6	-0.00449131	-0.445168995936168
						6572.7	0.622424	0.779823594266814			6572.7	-0.00452616	-0.448623253047874
						6572.8	0.620734	0.777706224315927			6572.8	-0.00456101	-0.45207751015958
						6572.9	0.61906	0.775608900471084			6572.9	-0.00459576	-0.455521855486173
						6573	0.617401	0.773530369850656			6573	-0.00463043	-0.458958271384676
						6573.1	0.615756	0.771469379573018			6573.1	-0.00466495	-0.462379819605511
						6573.2	0.614128	0.769429688283051			6573.2	-0.00469928	-0.465782535434632
						6573.3	0.612515	0.7674087902175			6573.3	-0.0047334	-0.469164436515016
						6573.4	0.610917	0.765406685376366			6573.4	-0.00476726	-0.472520566954108
						6573.5	0.609336	0.763425879522903			6573.5	-0.00480083	-0.475847953216374
						6573.6	0.60777	0.761463866893856			6573.6	-0.00483409	-0.479144612944791
						6573.7	0.60622	0.759521900370853			6573.7	-0.004867	-0.482406581425315
						6573.8	0.604687	0.757601232835522			6573.8	-0.00489952	-0.485629893943899
						6573.9	0.60317	0.755700611406234			6573.9	-0.00493163	-0.488812568143523
						6574	0.601668	0.753818783201363			6574	-0.00496331	-0.491952621667162
						6574.1	0.600183	0.751958253984164			6574.1	-0.00499451	-0.495045098622262
						6574.2	0.598715	0.750119023754636			6574.2	-0.00502523	-0.498089999008822
						6574.3	0.597262	0.748298586749524			6574.3	-0.00505542	-0.501082366934285
						6574.4	0.595825	0.746498195850456			6574.4	-0.00508505	-0.504019228863118
						6574.5	0.594405	0.74471910393906			6574.5	-0.00511412	-0.506900584795322
						6574.6	0.593001	0.742960058133708			6574.6	-0.00514258	-0.509721478838339
						6574.7	0.591612	0.741219805552771			6574.7	-0.00517041	-0.512479928635147
						6574.8	0.59024	0.739500851959507			6574.8	-0.00519759	-0.515173951828724
						6574.9	0.588883	0.737800691590659			6574.9	-0.0052241	-0.517801566062048
						6575	0.587542	0.736120577327854			6575	-0.00524989	-0.520357815442561
						6575.1	0.586216	0.734459256289466			6575.1	-0.00527496	-0.522842699970265
						6575.2	0.584906	0.732817981357121			6575.2	-0.00529928	-0.525253246109624
						6575.3	0.583611	0.731195499649193			6575.3	-0.00532281	-0.527585489146595
						6575.4	0.582331	0.729591811165681			6575.4	-0.00534555	-0.529839429081178
						6575.5	0.581067	0.728008168788213			6575.5	-0.00536746	-0.532011101199326
						6575.6	0.579817	0.726442066753533			6575.6	-0.00538851	-0.534097531965507
						6575.7	0.578582	0.72489475794327			6575.7	-0.00540868	-0.536096739022698
						6575.8	0.577361	0.723364989475794			6575.8	-0.00542794	-0.538005748835365
						6575.9	0.576155	0.721854014232735			6575.9	-0.00544629	-0.539824561403509
						6576	0.574963	0.720360579332465			6576	-0.00546368	-0.541548220834572
						6576.1	0.573785	0.718884684774982			6576.1	-0.00548009	-0.543174744771533
						6576.2	0.572621	0.717426330560289			6576.2	-0.00549552	-0.544704133214392
						6576.3	0.571471	0.715985516688383			6576.3	-0.0055099	-0.546129447913569
						6576.4	0.570334	0.714560990277639			6576.4	-0.00552326	-0.547453662404599
						6576.5	0.56921	0.713152751328055			6576.5	-0.00553554	-0.548670829616414
						6576.6	0.5681	0.711762052721259			6576.6	-0.00554673	-0.549779958370502
						6576.7	0.567003	0.710387641575624			6576.7	-0.00555681	-0.550779066309842
						6576.8	0.565918	0.709028265009522			6576.8	-0.00556576	-0.551666171077411
						6576.9	0.564846	0.70768517590458			6576.9	-0.00557357	-0.552440281494697
						6577	0.563787	0.7063583742608			6577	-0.0055802	-0.553097432847656
						6577.1	0.56274	0.705046607196552			6577.1	-0.00558564	-0.553636633957776
						6577.2	0.561705	0.703749874711837			6577.2	-0.00558989	-0.554057884825057
						6577.3	0.560683	0.702469429688283			6577.3	-0.00559291	-0.554357220735454
						6577.4	0.559672	0.701202766362634			6577.4	-0.0055947	-0.554534641688968
						6577.5	0.558673	0.699951137616518			6577.5	-0.00559523	-0.554587174150064
						6577.6	0.557685	0.698713290568307			6577.6	-0.00559451	-0.554515809297254
						6577.7	0.556709	0.697490478099629			6577.7	-0.00559251	-0.554317573595004
						6577.8	0.555745	0.696282700210484			6577.8	-0.00558923	-0.553992467043314
						6577.9	0.554791	0.695087451137617			6577.9	-0.00558465	-0.553538507285162
						6578	0.553849	0.693907236644282			6578	-0.00557878	-0.552956685499058
						6578.1	0.552918	0.692740803848852			6578.1	-0.00557159	-0.55224402814947
						6578.2	0.551997	0.6915868998697			6578.2	-0.0055631	-0.551402517593419
						6578.3	0.551087	0.690446777588453			6578.3	-0.00555328	-0.550429180295371
						6578.4	0.550189	0.68932168988674			6578.4	-0.00554216	-0.549326989790861
						6578.5	0.5493	0.688207878119675			6578.5	-0.0055297	-0.548091981365844
						6578.6	0.548422	0.687107848050516			6578.6	-0.00551593	-0.546727128555853
						6578.7	0.547555	0.686021599679262			6578.7	-0.00550084	-0.545231440182377
						6578.8	0.546698	0.684947880124286			6578.8	-0.00548444	-0.543605907423927
						6578.9	0.545852	0.683887942267215			6578.9	-0.00546673	-0.541850530280504
						6579	0.545015	0.682839280344793			6579	-0.00544771	-0.539965308752106
						6579.1	0.544189	0.681804400120277			6579.1	-0.00542739	-0.537951234017246
						6579.2	0.543374	0.680783301593666			6579.2	-0.0054058	-0.535811279611458
						6579.3	0.542568	0.679773479001704			6579.3	-0.00538292	-0.533543463177718
						6579.4	0.541772	0.67877618522602			6579.4	-0.00535878	-0.531150758251561
						6579.5	0.540987	0.677792673148241			6579.5	-0.00533339	-0.528634156011498
						6579.6	0.540212	0.67682168988674			6579.6	-0.00530677	-0.52599563881455
						6579.7	0.539446	0.675861982559888			6579.7	-0.00527893	-0.523236197839231
						6579.8	0.538691	0.674916056930941			6579.8	-0.00524989	-0.520357815442561
						6579.9	0.537946	0.673982660118272			6579.9	-0.00521966	-0.517361482803053
						6580	0.537211	0.67306179212188			6580	-0.00518828	-0.514251164634751
						6580.1	0.536486	0.672153452941766			6580.1	-0.00515576	-0.511027852116166
						6580.2	0.535771	0.671257642577929			6580.2	-0.00512213	-0.507694518782833
						6580.3	0.535066	0.67037436103037			6580.3	-0.0050874	-0.504252155813262
						6580.4	0.534371	0.669503608299088			6580.4	-0.00505161	-0.500704727921499
						6580.5	0.533687	0.668646637265711			6580.5	-0.00501478	-0.497054217464565
						6580.6	0.533012	0.667800942166984			6580.6	-0.00497694	-0.493303597977996
						6580.7	0.532348	0.666969028766162			6580.7	-0.00493812	-0.489455842997324
						6580.8	0.531693	0.66614839129999			6580.8	-0.00489835	-0.485513926058083
						6580.9	0.531049	0.665341535531723			6580.9	-0.00485765	-0.481479829517296
						6581	0.530415	0.664547208579733			6581	-0.00481606	-0.477357518089008
						6581.1	0.529791	0.663765410444021			6581.1	-0.00477362	-0.473150956487263
						6581.2	0.529177	0.662996141124587			6581.2	-0.00473035	-0.468862127069085
						6581.3	0.528573	0.662239400621429			6581.3	-0.0046863	-0.464495985727029
						6581.4	0.52798	0.661496441816177			6581.4	-0.00464147	-0.460052532461096
						6581.5	0.527396	0.660764758945575			6581.5	-0.00459592	-0.455537714342353
						6581.6	0.526823	0.660046857772878			6581.6	-0.00454969	-0.450955496084845
						6581.7	0.52626	0.659341485416458			6581.7	-0.0045028	-0.446307860045594
						6581.8	0.525707	0.658648641876316			6581.8	-0.00445528	-0.441597779760135
						6581.9	0.525164	0.657968327152451			6581.9	-0.00440717	-0.436829219942512
						6582	0.524632	0.657301794126491			6582	-0.00435852	-0.432007136485281
						6582.1	0.524109	0.656646537035181			6582.1	-0.00430934	-0.427132520566954
						6582.2	0.523596	0.656003808760148			6582.2	-0.00425967	-0.422209336901576
						6582.3	0.523093	0.655373609301393			6582.3	-0.00420956	-0.417242541381703
						6582.4	0.5226	0.654755938658915			6582.4	-0.00415903	-0.412234116364357
						6582.5	0.522117	0.654150796832715			6582.5	-0.00410812	-0.407188026563584
						6582.6	0.521644	0.653558183822792			6582.6	-0.00405684	-0.402105263157895
						6582.7	0.521181	0.652978099629147			6582.7	-0.00400525	-0.396991773218357
						6582.8	0.520727	0.652409291370151			6582.8	-0.00395338	-0.391850530280504
						6582.9	0.520283	0.651853011927433			6582.9	-0.00390124	-0.386682525522847
						6583	0.519848	0.651308008419365			6583	-0.00384887	-0.381491723659431
						6583.1	0.519423	0.650775533727573			6583.1	-0.0037963	-0.37628109822579
						6583.2	0.519007	0.650254334970432			6583.2	-0.00374357	-0.37105461393597
						6583.3	0.5186	0.64974441214794			6583.3	-0.0036907	-0.365814253146992
						6583.4	0.518202	0.649245765260098			6583.4	-0.00363771	-0.360561998215879
						6583.5	0.517814	0.648759647188534			6583.5	-0.00358463	-0.355300822678164
						6583.6	0.517434	0.648283552169991			6583.6	-0.0035315	-0.350034691247894
						6583.7	0.517063	0.647818733086098			6583.7	-0.00347831	-0.344762612746556
						6583.8	0.516701	0.647365189936855			6583.8	-0.00342512	-0.339490534245218
						6583.9	0.516347	0.646921669840633			6583.9	-0.00337194	-0.334219446922391
						6584	0.516001	0.646488172797434			6584	-0.0033188	-0.328952324313609
						6584.1	0.515664	0.646065951688884			6584.1	-0.00326569	-0.323688175240361
						6584.2	0.515335	0.645653753633357			6584.2	-0.00321269	-0.318434929130736
						6584.3	0.515013	0.645250325749223			6584.3	-0.00315977	-0.313189612449202
						6584.4	0.5147	0.644858173799739			6584.4	-0.00310697	-0.307956189909803
						6584.5	0.514394	0.64447479202165			6584.5	-0.0030543	-0.30273565269105
						6584.6	0.514096	0.644101433296582			6584.6	-0.00300179	-0.297530974328477
						6584.7	0.513805	0.643736844742909			6584.7	-0.00294945	-0.292343146000595
						6584.8	0.513521	0.643381026360629			6584.8	-0.00289729	-0.287173158885915
						6584.9	0.513244	0.643033978149745			6584.9	-0.00284535	-0.282024977698483
						6585	0.512974	0.642695700110254			6585	-0.00279362	-0.276897611259788
						6585.1	0.512711	0.642366192242157			6585.1	-0.00274212	-0.271793041926851
						6585.2	0.512454	0.642044201663827			6585.2	-0.00269087	-0.266713252056695
						6585.3	0.512204	0.641730981256891			6585.3	-0.0026399	-0.261661215184855
						6585.4	0.511959	0.641424025258094			6585.4	-0.0025892	-0.256635940132818
						6585.5	0.511721	0.641125839430691			6585.5	-0.0025388	-0.251640400436119
						6585.6	0.511489	0.640835170893054			6585.6	-0.00248869	-0.246673604916245
						6585.7	0.511262	0.640550766763556			6585.7	-0.0024389	-0.241738527108732
						6585.8	0.511041	0.640273879923825			6585.8	-0.00238945	-0.236837149370602
						6585.9	0.510826	0.64000451037386			6585.9	-0.00234033	-0.231968480523342
						6586	0.510615	0.639740152350406			6586	-0.00229156	-0.227134502923977
						6586.1	0.51041	0.639483311616718			6586.1	-0.00224316	-0.222337198929527
						6586.2	0.51021	0.63923273529117			6586.2	-0.00219512	-0.217575577361483
						6586.3	0.510014	0.638987170492132			6586.3	-0.00214747	-0.212852611755377
						6586.4	0.509823	0.638747870101233			6586.4	-0.00210021	-0.20816830211121
						6586.5	0.509636	0.638513581236845			6586.5	-0.00205334	-0.203522648428982
						6586.6	0.509454	0.638285556780595			6586.6	-0.00200689	-0.198918624244226
						6586.7	0.509276	0.638062543850857			6586.7	-0.00196086	-0.194356229556943
						6586.8	0.509102	0.63784454244763			6586.8	-0.00191524	-0.189834473188621
						6586.9	0.508932	0.637631552570913			6586.9	-0.00187007	-0.185357319853306
						6587	0.508765	0.63742232133908			6587	-0.00182533	-0.180922787193974
						6587.1	0.508602	0.637218101633758			6587.1	-0.00178104	-0.176532857567648
						6587.2	0.508443	0.637018893454946			6587.2	-0.00173721	-0.17218852215284
						6587.3	0.508287	0.636823443921018			6587.3	-0.00169383	-0.167888789771038
						6587.4	0.508134	0.636631753031974			6587.4	-0.00165093	-0.163636633957776
						6587.5	0.507984	0.636443820787812			6587.5	-0.00160849	-0.159430072356031
						6587.6	0.507837	0.636259647188534			6587.6	-0.00156654	-0.155272078501338
						6587.7	0.507693	0.636079232234138			6587.7	-0.00152506	-0.151160670036674
						6587.8	0.507552	0.635902575924627			6587.8	-0.00148407	-0.14709782931906
						6587.9	0.507413	0.63572842537837			6587.9	-0.00144357	-0.143083556348498
						6588	0.507277	0.635558033476997			6588	-0.00140357	-0.139118842303499
						6588.1	0.507143	0.635390147338879			6588.1	-0.00136406	-0.135202696005551
						6588.2	0.507011	0.635224766964017			6588.2	-0.00132505	-0.131336108633165
						6588.3	0.506881	0.635061892352411			6588.3	-0.00128655	-0.127520071364853
						6588.4	0.506754	0.634902776385687			6588.4	-0.00124856	-0.123754584200615
						6588.5	0.506628	0.634744913300591			6588.5	-0.00121106	-0.120037664783427
						6588.6	0.506504	0.634589555978751			6588.6	-0.00117408	-0.116372286648825
						6588.7	0.506382	0.634436704420166			6588.7	-0.00113761	-0.112757458618297
						6588.8	0.506262	0.634286358624837			6588.8	-0.00110165	-0.109193180691843
						6588.9	0.506143	0.634137265711136			6588.9	-0.00106619	-0.105678461690951
						6589	0.506026	0.63399067856069			6589	-0.00103125	-0.102215283972643
