# Supplementary material for: Tracking nuclear motion in single-molecule magnets using femtosecond X-ray absorption spectroscopy
Source: Nat Commun. 2024 May 14;15:4043. doi: 10.1038/s41467-024-48411-0 (PMC11094174; doi:10.1038/s41467-024-48411-0)
Supplement: Supplementary file 5 — Source Data [file 41467_2024_48411_MOESM5_ESM.zip › Source Data/Data for Figures 2a, 2b and SI1/ReadMe.txt]

Experimental and Calculated K-Edge Spectrum of Mn3 Used in Figures 2a, 2b and SI1.

Normalisation is performed by dividing data but its maximum value. 

Column 1-4: Energy (eV), Laser On Signal, Laser Off Signal, Difference (Laser On - Laser Off)

Column 5-6: Energy (eV), Normalised ground state (laser off) spectrum with maximum value of 1. 

Column 7-9: Energy (eV), Calculated ground state spectrum, normalised ground state spectrum. 

Column:10-11: Energy (eV), Normalised transient spectrum (difference spectrum)

Column:12-14, Energy eV,calculated transient spectrum, normalised calculated transient spectrum. 
