# Supplementary material for: Tracking nuclear motion in single-molecule magnets using femtosecond X-ray absorption spectroscopy
Source: Nat Commun. 2024 May 14;15:4043. doi: 10.1038/s41467-024-48411-0 (PMC11094174; doi:10.1038/s41467-024-48411-0)
Supplement: Supplementary file 5 — Source Data [file 41467_2024_48411_MOESM5_ESM.zip › Source Data/Data for Figures 3, SI5, SI6 and SI9/Fitting Parameters Pre-Edge.xlsx]

## Sheet: Sheet1
Peak1
	Centre	Error	Area	Error	Width	Error
GS	6539.4	0	0.04045	0.00269	2.02755	0.11823
300 fs	6539.4	0	0.05795	0.00211	2.22338	0.09127
700 fs	6539.4	0	0.05221	0.00267	2.00131	0.09259
1100 fs	6539.4	0	0.04736	0.00202	1.9507	0.07228
1700 fs	6539.4	0	0.04347	0.00294	1.85256	0.10745
2000 fs	6539.4	0	0.04425	0.00358	1.86632	0.13791
4000 fs	6539.4	0	0.04038	0.00288	1.95392	0.121
Peak2
	Centre	Error	Area	Error	Width	Error
GS	6541.97	0.07448	0.02415	0.00269	1.80325	0.11823
300 fs	6541.66	0.07728	0.01246	0.00211	1.28558	0.09127
700 fs	6541.88	0.07451	0.02115	0.00267	1.64062	0.09259
1100 fs	6541.93	0.0586	0.02551	0.00202	1.88346	0.07228
1700 fs	6541.89	0.09057	0.02702	0.00228	1.97314	0.16088
2000 fs	6541.99	0.11378	0.02943	0.00303	2.04865	0.20173
4000 fs	6542.06	0.07363	0.02985	0.00211	1.92901	0.12848
