# Supplementary material for: Tracking nuclear motion in single-molecule magnets using femtosecond X-ray absorption spectroscopy
Source: Nat Commun. 2024 May 14;15:4043. doi: 10.1038/s41467-024-48411-0 (PMC11094174; doi:10.1038/s41467-024-48411-0)
Supplement: Supplementary file 5 — Source Data [file 41467_2024_48411_MOESM5_ESM.zip › Source Data/Data for Figures 3, SI5, SI6 and SI9/Pre-edge Data and Background.txt]

Energy	Difference Spectra							Pure Excited State						Backgrounds							Pre-Edge only
eV
	Laser Off	Laser on (300fs)	Laser on (700fs)	Laser on (1100fs)	Laser on (1700fs)	Laser on (2000fs)	Laser on (4000fs)	300 fs	700 fs	1100 fs	1700 fs	2000 fs	4000 fs	b 300 fs	b 700 fs	b 1100 fs	b 1700 fs	b 2000 fs	b 4000 fs	b GS	GS	300 fs	700 fs	1100 fs	1700 fs	2000 fs	4000 fs
6546.00187	0.17931	0.02932	0.01533	0.01068	0.00829	0.0044	0.00265	0.220274600984078	0.201701794246058	0.19561872349733	0.192841820024265	0.18673558786974	0.184895138200889	0.221772289599782	0.203468626739703	0.194074883709159	0.19537049187796	0.190873528444086	0.185486089473381	0.183609538070872	-0.00429953807087238	-0.00149768861570337	-0.00176683249364507	0.00154383978817102	-0.00252867185369499	-0.00413794057434638	-5.90951272491702E-4
6545.50289	0.16173	0.02571	0.01355	0.00833	0.00612	0.00392	0.00116	0.197650869416803	0.181521833792178	0.174450193514304	0.171719715144572	0.168345523738495	0.164174815212465	0.199120307852883	0.182396684328547	0.173684921123491	0.174041804791972	0.170109719895012	0.165294669312292	0.164219822538157	-0.00248982253815652	-0.00146943843608072	-8.74850536369376E-4	7.65272390813005E-4	-0.00232208964740044	-0.00176419615651691	-0.00111985409982754
6545.00256	0.14626	0.02203	0.01219	0.00701	0.00563	0.00495	3.59546E-4	0.177039336960411	0.164065347153258	0.156964508587667	0.155449885010448	0.154613786353457	0.147017778905501	0.178430950431913	0.163600923660051	0.155804698537746	0.155544229308837	0.152199993684052	0.14797253959952	0.147403844826216	-0.00114384482621555	-0.00139161347150207	4.64423493207605E-4	0.001159810049921	-9.43442983895593E-5	0.00241379266940495	-9.54760694019008E-4
6544.5023	0.13271	0.0185	0.00971	0.00569	0.00571	0.00164	0.00111	0.158557377837839	0.146892930341111	0.141398823661031	0.142030469522141	0.135477719115085	0.13504943524641	0.160136943918946	0.147349275360201	0.140593716953516	0.139974002563396	0.137203366347796	0.133543178091776	0.133249093239451	-5.39093239451033E-4	-0.00157956608110693	-4.56345019090282E-4	8.05106707515158E-4	0.00205646695874512	-0.00172564723271165	0.00150625715463454
6544.00212	0.12234	0.01494	0.00741	0.00463	0.00419	0.003	4.08556E-4	0.143213504048504	0.133163430878232	0.12941016758358	0.12917936379996	0.127402900820277	0.123201072348227	0.1444054724586	0.133669652726986	0.127988281747448	0.127202109325961	0.124964112690803	0.121826008373126	0.121638281205419	7.01718794581113E-4	-0.00119196841009583	-5.06221848754374E-4	0.00142188583613242	0.0019772544739993	0.00243878812947373	0.0013750639751018
6543.50203	0.11582	0.01025	0.00581	0.00305	0.00246	0.00179	2.36074E-6	0.130140844477722	0.12430638777362	0.120477453807758	0.119835473734583	0.118840864156099	0.115824975494021	0.131232880055404	0.122448528351017	0.117803223232294	0.116984442184188	0.115220638381847	0.112543725000187	0.112349492894716	0.00347050710528402	-0.00109203557768239	0.00185785942260365	0.00267423057546431	0.00285103155039516	0.00362022577425186	0.00328125049383422
6543.00201	0.11229	0.0066	0.00378	0.00234	0.00177	0.00128	0.00119	0.121511226688094	0.117811264334645	0.115863259642673	0.115179182321224	0.114450171016652	0.114798043192097	0.120481499509	0.113470858668923	0.109773307501856	0.109006399572705	0.107649329446184	0.10536523164995	0.105096726884277	0.0071932731157231	0.0010297271790939	0.00434040566572128	0.00608995214081752	0.00617278274851957	0.00680084157046752	0.00943281154214791
6542.50207	0.10981	0.00436	0.00354	0.00185	0.00131	9.9763E-4	5.81917E-4	0.115901598236377	0.114980707868953	0.112635012965362	0.111948321378985	0.111493633915111	0.111036447874131	0.111921771640654	0.106460904608487	0.103592756246779	0.102923688206649	0.101903857547874	0.0999433595822941	0.0995669892787718	0.0102430107212282	0.00397982659572339	0.00851980326046554	0.00904225671858241	0.00902463317233615	0.00958977636723728	0.0110930882918368
6542.00222	0.10693	0.00461	0.00329	0.00193	0.00136	6.5189E-4	5.06986E-4	0.113370887126078	0.111735544883857	0.109877175688188	0.109149936698794	0.10803015147191	0.107998523349402	0.105270028904588	0.101116140956602	0.0989462664814073	0.0983931209203311	0.0976442501397308	0.0959421822354619	0.0954482917457555	0.0114817082542445	0.00810085822148979	0.0106194039272552	0.0109309092067806	0.0107568157784626	0.0103859013321793	0.0120563411139404
6541.50244	0.10455	0.00436	0.00269	0.00197	0.00178	0.00134	7.36024E-4	0.110641598236377	0.108479153719628	0.107558257049601	0.107455505385186	0.106811429033057	0.106101243682706	0.100221759942285	0.0971348433818276	0.0955327196847226	0.0950951068919789	0.0945576014030662	0.0930559691155782	0.0924500971745263	0.0120999028254737	0.0104198382940924	0.0113443103378004	0.0120255373648786	0.012360398493207	0.0122538276299909	0.013045274567128
6541.00275	0.10247	0.00487	0.00341	0.00215	0.00175	0.00109	1.44185E-4	0.109274147571366	0.107450823116703	0.105753123175961	0.105326536193301	0.104309520631367	0.102773884208111	0.0964786277983728	0.0942366090954031	0.093081488203616	0.0927481655903972	0.0923709498914901	0.0910204842354661	0.0903165141730884	0.0121534858269116	0.0127955197729936	0.0132142140213	0.0126716349723447	0.0125783706029035	0.0119385707398773	0.0117533999726453
6540.50169	0.10138	0.0046	0.0025	0.00187	0.00173	9.32284E-4	-2.69296E-5	0.10780691557049	0.105031629850955	0.104235553646068	0.104203890065377	0.102953353809444	0.101323243193323	0.0937593192890334	0.0921689882010703	0.0913562204689456	0.0911110263885501	0.0908524156170608	0.089613211017881	0.0888282058077728	0.0125517941922272	0.0140475962814564	0.0128626416498851	0.0128793331771225	0.0130928636768272	0.012100938192383	0.0117100321754418
6540.00216	0.10228	0.00434	0.00447	0.00295	0.00202	0.00231	5.08604E-4	0.108343655125201	0.108809114173508	0.106784750404225	0.105577258920267	0.106178433631613	0.103351933445104	0.0918392531533046	0.0907350425035497	0.090175591035383	0.0900005959433223	0.0898269764509275	0.0886670901272374	0.0878187235848385	0.0144612764151615	0.0165044019718966	0.0180740716699585	0.0166091593688422	0.0155766629769448	0.0163514571806859	0.0146848433178663
6539.5027	0.10449	0.00482	0.00456	0.00332	0.00262	0.00156	2.88314E-4	0.111224289793426	0.111150572848143	0.109559752997297	0.10876664275797	0.107122708426544	0.105097650390661	0.0905088764699084	0.0897589577240423	0.0893824921593691	0.089261171641192	0.0891471295319601	0.0880425653544654	0.0871465196738109	0.0173434803261891	0.0207154133235178	0.0213916151241003	0.0201772608379283	0.0195054711167782	0.017975578894584	0.0170550850361954
6539.00189	0.10333	0.00514	0.00393	0.00274	0.00275	0.00221	1.13199E-4	0.110511379572243	0.109070362125702	0.107514073256806	0.107818842589473	0.107059670270937	0.103568578135548	0.0896051295343676	0.0891074553876519	0.0888600298782142	0.088778296495006	0.0887050880372575	0.0876382549365233	0.0867075422681872	0.0166224577318128	0.0209062500378754	0.0199629067380499	0.0186540433785916	0.0190405460944666	0.0183545822336799	0.0159303231990248
6538.50259	0.09735	0.00498	0.00361	0.00251	0.00165	0.00237	4.86443E-4	0.104307834682835	0.10262295350478	0.10118285542868	0.100043305553684	0.101349691648019	0.0983752269365491	0.0890079779905681	0.0886844287122913	0.0885251837520787	0.0884714909110033	0.0884254385610045	0.0873835773383906	0.0864286281009121	0.0109213718990879	0.0152998566922665	0.0139385247924882	0.012657671676601	0.0115718146426802	0.0129242530870144	0.0109916495981585
6538.00194	0.09271	0.00375	0.00214	0.00143	8.27099E-4	-5.49087E-4	3.69744E-4	0.097949333345508	0.0958357951524178	0.0948936586705227	0.0940600789879673	0.0917833423257655	0.0934892722033772	0.0886196535499282	0.0884140648530427	0.0883139302172317	0.0882795865606609	0.08825126985042	0.087225640490548	0.0862541696006008	0.0064558303993992	0.00932967979557983	0.00742173029937511	0.00657972845329101	0.00578049242730647	0.00353207247534551	0.0062636317128292
6537.50281	0.09027	0.00185	0.00133	0.00102	6.78559E-4	5.29643E-4	1.52162E-4	0.0928547377837839	0.0922126670807083	0.0918275747160372	0.09137761619588	0.0911638433263847	0.0905906965278957	0.0883739551259478	0.0882459247822875	0.0881842317945535	0.0881627719038008	0.0881457032964121	0.0871303202415229	0.0861479744580007	0.00412202554199929	0.00448078265783619	0.00396674229842076	0.00364334292148372	0.0032148442920792	0.00301814002997264	0.00346037628637284
6537.00232	0.08892	0.00115	9.24818E-4	3.63322E-4	2.25982E-4	-9.76616E-5	-0.0013	0.0905267288926224	0.0902708372062003	0.0894748050597844	0.0892888718640197	0.0887551830017501	0.0861801208825827	0.088220902853216	0.0881429646313807	0.0881058215831706	0.0880927494524667	0.0880826917929381	0.087073665819895	0.0860843176840606	0.00283568231593938	0.00230582603940648	0.00212787257481963	0.00136898347661374	0.00119612241155301	6.72491208812021E-4	-8.93544937312377E-4
6536.5019	0.0879	0.00105	0.0016	5.37196E-4	3.80005E-4	-3.54193E-4	2.07057E-4	0.0893670133367422	0.0902370431046114	0.0887203165756434	0.0885202845920773	0.0873022519899212	0.088336393192627	0.0881279128096958	0.0880814679472458	0.0880595821962756	0.0880518055553183	0.0880460032749741	0.0870408181889246	0.0860470959593803	0.0018529040406197	0.00123910052704647	0.0021555751573656	6.60734379367811E-4	4.68479036758965E-4	-7.43751285052857E-4	0.00129557500370241
6536.00157	0.08763	6.44684E-4	4.61883E-4	3.93964E-4	3.99624E-5	3.27587E-4	-1.52586E-4	0.0885307238342708	0.0883046503001795	0.088231596436695	0.0876952308811264	0.0881828468303374	0.0873084098499921	0.0880726057952749	0.0880455083116712	0.088032885578396	0.0880283653836128	0.0880250878101016	0.0870221712107638	0.0860257867123753	0.00160421328762474	4.58118038995939E-4	2.59141988508294E-4	1.98710858298992E-4	-3.33134502486412E-4	1.57759020235765E-4	2.86238639228331E-4
6535.50276	0.08715	4.85231E-4	8.63485E-4	8.4246E-5	2.73245E-4	8.99402E-4	1.70758E-4	0.0878279431889531	0.0884112510407409	0.0872786465093405	0.087596019561222	0.0886678610411863	0.0875098894448707	0.0880404685778433	0.0880249634845034	0.0880178246428375	0.0880152523908641	0.0880134362778189	0.0870118269453058	0.0860138658098765	0.00113613419012355	-2.12525388890161E-4	3.86287556237486E-4	-7.39178133497054E-4	-4.19232829642111E-4	6.54424763367412E-4	4.98062499564939E-4
6535.00259	0.08699	5.28522E-4	2.77606E-4	1.94745E-4	-1.26456E-4	-2.55519E-4	-1.95851E-6	0.0877284274502492	0.0873954857425617	0.0872873822432105	0.0867835850623657	0.0865587775484345	0.0869858722456537	0.0880220745820613	0.0880134007368418	0.0880094543353672	0.0880080255084488	0.0880070416727263	0.087006173503254	0.0860072959167717	9.82704083228342E-4	-2.93647131812042E-4	-6.17914994280058E-4	-7.22072092156689E-4	-0.00122444044608312	-0.00144826412429179	-2.03012576003442E-5
