# Supplementary material for: Tracking nuclear motion in single-molecule magnets using femtosecond X-ray absorption spectroscopy
Source: Nat Commun. 2024 May 14;15:4043. doi: 10.1038/s41467-024-48411-0 (PMC11094174; doi:10.1038/s41467-024-48411-0)
Supplement: Supplementary file 5 — Source Data [file 41467_2024_48411_MOESM5_ESM.zip › Source Data/Data for Figures 3, SI5, SI6 and SI9/README.txt]

Data for Figures 3, SI5, SI6 and SI9

Fitting Parameters Pre-Edge - Fitting parameters for both peaks in pre-edge. 

Pre-Edge Data and Background

Column 1: Energy (eV)

Column 2: Laser Off (Ground state) spectrum

Columns 3-8: Laser On spectrum at various pump-probe delays

Columns 9-14: Pure excited state spectra calculated using excitation fraction at various pump-probe time delays

Columns 15-21: Rising edge background that is subtracted from the full spectrum to extract pure pre-edge spectrum

Columns 22-28: Pure pre-edge spectrum for ground state and excited state at various pump-probe time delays
