# Supplementary material for: Tracking nuclear motion in single-molecule magnets using femtosecond X-ray absorption spectroscopy
Source: Nat Commun. 2024 May 14;15:4043. doi: 10.1038/s41467-024-48411-0 (PMC11094174; doi:10.1038/s41467-024-48411-0)
Supplement: Supplementary file 5 — Source Data [file 41467_2024_48411_MOESM5_ESM.zip › Source Data/Structures for FC and Distorted Structure/Mn3-FC.xyz]

         114

Mn      1.8771543463     -0.0579419170      0.2119956915
O      -0.0029809221      0.0051078310     -0.1217036135
O       3.7017055980     -0.0968950626      0.6390393663
C       4.3999033954      0.7323185268      1.3863972692
C       5.6605499666      0.2770097840      1.8623187383
C       6.4917424703      1.0932019872      2.6269999678
C       6.0906781613      2.4078618240      2.9442915144
C       4.8539130854      2.8724600966      2.4957307173
C       3.9701163143      2.0705395898      1.7208416484
C       2.7087340150      2.6350067619      1.2440566890
N       1.8647063111      1.9122812648      0.5232207628
O       0.8093560196      2.5532314739     -0.0149720296
C       2.3355464311      4.0796198066      1.4932491155
C       2.8783419509      5.0190408137      0.4006286370
N       2.5823913522      0.2331034244     -2.0322651283
C       3.6518284954     -0.4617187506     -2.4618316500
C       4.2188095806     -0.3030389899     -3.7416913321
C       3.6077167245      0.6416626864     -4.5935595894
C       2.4996383736      1.3733294081     -4.1444205890
C       2.0149172541      1.1381347261     -2.8481969522
C       5.4301794102     -1.0958492848     -4.1667301492
H       5.9458564914     -0.7500694689      1.6011757240
H       7.4574200235      0.7076849547      2.9827652889
H       6.7377047255      3.0610987715      3.5435019597
H       4.5594299326      3.8959141098      2.7545223064
H       2.6946548214      4.3961551130      2.4889664191
H       1.2322224788      4.1342510008      1.5076879977
H       2.5665675513      6.0640015561      0.5932381329
H       3.9843587157      4.9930790764      0.3536031770
H       2.4840089660      4.7215189463     -0.5891930925
H       4.0807590208     -1.1693389746     -1.7370123680
H       2.0126590192      2.1192075947     -4.7857934933
H       1.1605577383      1.6911861253     -2.4347833856
H       5.2628786147     -1.6080687003     -5.1344877270
H       5.6947391618     -1.8632182020     -3.4164501180
H       6.3129511654     -0.4380200844     -4.2959790460
H       4.0077742496      0.8066638618     -5.6047137668
Mn     -0.8880596047      1.6652036802      0.2118398821
O      -1.7696895951      3.2643657943      0.6369063324
C      -2.8350374924      3.4514454636      1.3883769110
C      -3.0709559805      4.7692937771      1.8683126758
C      -4.1907903782      5.0776316161      2.6382937174
C      -5.1260618997      4.0708785231      2.9566003107
C      -4.9103416661      2.7690435505      2.5034472505
C      -3.7764943297      2.4080047715      1.7233803884
C      -3.6345042221      1.0344217882      1.2437106426
N      -2.5863484907      0.6663628458      0.5225870945
O      -2.6126277914     -0.5670168566     -0.0165588831
C      -4.6984990368     -0.0120692869      1.4910310340
C      -5.7831712304     -0.0096566415      0.3981918125
N      -1.4848180011      2.1251237717     -2.0333308103
C      -1.4969671515      3.4055396120     -2.4472640038
C      -1.8992444708      3.8011535080     -3.7381836881
C      -2.3076410791      2.7758428376     -4.6176248384
C      -2.3048414527      1.4424755942     -4.1850429806
C      -1.8827167281      1.1573611532     -2.8770317291
C      -1.9047809270      5.2535178115     -4.1471129717
H      -2.3258609850      5.5315494937      1.6068920346
H      -4.3395929833      6.1055130675      2.9975219320
H      -6.0130501055      4.3017000388      3.5602450661
H      -5.6474418207      2.0009344305      2.7638564853
H      -5.1525012408      0.1386119476      2.4868458962
H      -4.1936380305     -0.9946387563      1.5038650250
H      -6.5326106374     -0.8021290646      0.5892684379
H      -6.3133780158      0.9613217615      0.3528267175
H      -5.3281954010     -0.2004945888     -0.5918734061
H      -1.1811734537      4.1479942719     -1.6995537488
H      -2.6239888393      0.6283873126     -4.8485763670
H      -1.8690667795      0.1341590247     -2.4786528776
H      -1.3669553866      5.4092073095     -5.1027712867
H      -1.4284969149      5.8914293433     -3.3802960608
H      -2.9393772290      5.6240909887     -4.2925991211
H      -2.6325056058      3.0267782439     -5.6380282168
Mn     -0.9969156152     -1.5931049298      0.2111649096
O      -1.9414278562     -3.1552633983      0.6382783457
C      -1.5697477707     -4.1723423978      1.3875491321
C      -2.5926070545     -5.0350335699      1.8697829200
C      -2.2984773024     -6.1605583448      2.6369466600
C      -0.9582401868     -6.4691722497      2.9503737366
C       0.0607940713     -5.6318865220      2.4952101953
C      -0.1945355858     -4.4680501791      1.7174735434
C       0.9234496506     -3.6592392924      1.2345110570
N       0.7170014581     -2.5662199686      0.5156647639
O       1.7971614989     -1.9710967945     -0.0258070072
C       2.3619886844     -4.0604120715      1.4754931741
C       2.8946018480     -5.0019087434      0.3797650828
N      -1.0950583586     -2.3445165167     -2.0334742546
C      -2.2118390599     -2.9653422485     -2.4556911793
C      -2.3487648116     -3.5303821936     -3.7389972353
C      -1.2371235166     -3.4224098256     -4.6015928869
C      -0.0696176078     -2.7841809123     -4.1602143290
C      -0.0390835846     -2.2548738939     -2.8605558900
C      -3.6187458515     -4.2297915604     -4.1566457068
H      -3.6257002530     -4.7693036972      1.6117129277
H      -3.1137723057     -6.8030945471      2.9977291482
H      -0.7136890843     -7.3539935519      3.5517908303
H       1.0951364659     -5.8876808748      2.7515970891
H       2.4617511269     -4.5298762102      2.4705777910
H       2.9624129025     -3.1331722316      1.4861793715
H       3.9553119908     -5.2591764703      0.5664647131
H       2.3145364948     -5.9440551594      0.3356569048
H       2.8304813851     -4.5113098533     -0.6096520501
H      -3.0292525555     -3.0220676769     -1.7218036669
H       0.8100443493     -2.6945689622     -4.8106243645
H       0.8505539522     -1.7554518465     -2.4537437719
H      -3.9911441995     -3.8517092263     -5.1288102549
H      -4.4206254102     -4.0934718454     -3.4081928072
H      -3.4544842038     -5.3198644658     -4.2734671950
H      -1.2877767087     -3.8454228861     -5.6156062838
Cl     -0.0024776869      0.0021375481      3.0418154966
O       1.3852560008     -0.3527495031      2.5079038360
O      -0.0018206227      0.0011389040      4.5170853824
O      -0.3887440315      1.3818468885      2.5098587795
O      -1.0038603252     -1.0220502209      2.5085380580
