# Supplementary material for: Tracking nuclear motion in single-molecule magnets using femtosecond X-ray absorption spectroscopy
Source: Nat Commun. 2024 May 14;15:4043. doi: 10.1038/s41467-024-48411-0 (PMC11094174; doi:10.1038/s41467-024-48411-0)
Supplement: Supplementary file 5 — Source Data [file 41467_2024_48411_MOESM5_ESM.zip › Source Data/Structures for FC and Distorted Structure/Mn3-v60-11distort.xyz]

         114

Mn      1.8810687564     -0.0579071974      0.1822348184
O      -0.0032443196      0.0049752760     -0.1926706063
O       3.6972948038     -0.0974524196      0.6755574959
C       4.4117577304      0.7377160452      1.4018423375
C       5.6832991617      0.2896279307      1.8605641754
C       6.5146918680      1.1025615754      2.6299665525
C       6.1042128533      2.4084075250      2.9715410712
C       4.8686967903      2.8751870044      2.5198078605
C       3.9891675585      2.0797342859      1.7303311525
C       2.7316031935      2.6431286101      1.2372857221
N       1.8837777142      1.9160874954      0.5202076416
O       0.8230085532      2.5543425335     -0.0131634910
C       2.3588719049      4.0896967595      1.4870177954
C       2.8769240580      5.0479149847      0.3973876627
N       2.5764039847      0.2334160552     -2.0355020495
C       3.6463944861     -0.4614086403     -2.4627920036
C       4.2161181322     -0.3015898450     -3.7407218174
C       3.6083576874      0.6455213396     -4.5923854503
C       2.4975646712      1.3752822007     -4.1461335209
C       2.0083259166      1.1380244088     -2.8521860261
C       5.4267468990     -1.0977051129     -4.1605417625
H       5.9740144333     -0.7335557451      1.5899431674
H       7.4854095835      0.7188202498      2.9739294398
H       6.7451951551      3.0553134398      3.5840577447
H       4.5720594963      3.8959327516      2.7870024895
H       2.7295799336      4.4039314791      2.4789905509
H       1.2553911341      4.1389231015      1.5190266245
H       2.5767005321      6.0895165937      0.6238158278
H       3.9810277561      5.0185062328      0.3176295094
H       2.4518302051      4.7757052584     -0.5869918298
H       4.0739062533     -1.1695985848     -1.7376013210
H       2.0125624186      2.1219173235     -4.7880805343
H       1.1525850788      1.6889844529     -2.4394065160
H       5.2611379903     -1.6121627813     -5.1273762391
H       5.6869583447     -1.8637154655     -3.4073890818
H       6.3115315045     -0.4424413315     -4.2887175380
H       4.0122971365      0.8132927492     -5.6014992298
Mn     -0.8904126933      1.6681130279      0.1815161692
O      -1.7675724239      3.2596056403      0.6742079668
C      -2.8457216569      3.4582059843      1.4053238618
C      -3.0927823233      4.7823748700      1.8670769214
C      -4.2103624694      5.0938362007      2.6404364785
C      -5.1337780568      4.0839014007      2.9834157109
C      -4.9206086021      2.7813011961      2.5290276106
C      -3.7944032696      2.4195771699      1.7350121200
C      -3.6539988126      1.0501098636      1.2379240356
N      -2.6009763882      0.6816841513      0.5188472151
O      -2.6225470482     -0.5545928496     -0.0171015853
C      -4.7197555567      0.0026302600      1.4851330884
C      -5.8073346410     -0.0263654794      0.3941990543
N      -1.4821313775      2.1201953745     -2.0360881246
C      -1.4911931128      3.4006836980     -2.4489468167
C      -1.8962535521      3.7977256575     -3.7379986687
C      -2.3072809530      2.7735679563     -4.6176587029
C      -2.3057751946      1.4396038273     -4.1862483217
C      -1.8831929970      1.1525050531     -2.8790499999
C      -1.9052086904      5.2516670209     -4.1399315006
H      -2.3533622158      5.5467500584      1.5956167472
H      -4.3633194760      6.1257015130      2.9864455268
H      -6.0126701966      4.3137096056      3.5992605919
H      -5.6547237176      2.0131485296      2.7980507878
H      -5.1785920846      0.1642789741      2.4768069910
H      -4.2095989746     -0.9771251365      1.5159200251
H      -6.5559263560     -0.8119681025      0.6149292938
H      -6.3382073277      0.9425772913      0.3203386597
H      -5.3569635390     -0.2497869566     -0.5911428032
H      -1.1724126559      4.1422537997     -1.7015168263
H      -2.6277600238      0.6268142916     -4.8499618223
H      -1.8717749800      0.1300313296     -2.4793393570
H      -1.3666610022      5.4145726802     -5.0939530694
H      -1.4321908457      5.8867780083     -3.3688171076
H      -2.9408675002      5.6194849130     -4.2845703329
H      -2.6346092311      3.0258657370     -5.6368988279
Mn     -0.9997641003     -1.5956897953      0.1806931487
O      -1.9380010187     -3.1518758899      0.6732727231
C      -1.5695872282     -4.1854980776      1.4026711310
C      -2.5921089283     -5.0605359025      1.8680226705
C      -2.3015256121     -6.1846448888      2.6400325838
C      -0.9642881945     -6.4816519975      2.9775246735
C       0.0564718732     -5.6469761499      2.5194464376
C      -0.1950039738     -4.4898040890      1.7274249410
C       0.9200401036     -3.6834616761      1.2291018131
N       0.7113816593     -2.5842170774      0.5152068645
O       1.7924615932     -1.9833483132     -0.0206582648
C       2.3603070411     -4.0864053521      1.4697277102
C       2.9208425620     -5.0154299709      0.3759335780
N      -1.0919994746     -2.3395929473     -2.0364977831
C      -2.2096014463     -2.9594717439     -2.4570250878
C      -2.3466832471     -3.5274826821     -3.7384250190
C      -1.2346686291     -3.4228917636     -4.6010516010
C      -0.0668405235     -2.7833620220     -4.1616933702
C      -0.0354184508     -2.2508843361     -2.8635650380
C      -3.6180034807     -4.2274450841     -4.1498532911
H      -3.6244182784     -4.8009940342      1.6003848156
H      -3.1182534779     -6.8318869666      2.9891560383
H      -0.7227366797     -7.3583100672      3.5920579372
H       1.0894937862     -5.8998405074      2.7842846331
H       2.4529161928     -4.5652753990      2.4608179502
H       2.9562261749     -3.1563312108      1.4980869975
H       3.9756400316     -5.2746615176      0.5914376912
H       2.3432995573     -5.9575144528      0.3045173387
H       2.8861348899     -4.5135558521     -0.6093057907
H      -3.0272305995     -3.0139838458     -1.7231299440
H       0.8127405030     -2.6962321388     -4.8125071086
H       0.8536716931     -1.7511846032     -2.4564547140
H      -3.9951189424     -3.8509564385     -5.1207887375
H      -4.4162473545     -4.0900510202     -3.3977564130
H      -3.4540487399     -5.3176420834     -4.2655913682
H      -1.2850272580     -3.8496003443     -5.6134901336
Cl     -0.0021838600      0.0021151344      3.0624089465
O       1.3828946934     -0.3549331401      2.5253753892
O      -0.0015499688      0.0009130226      4.5394534762
O      -0.3851964776      1.3805907689      2.5271225880
O      -1.0043242062     -1.0185049599      2.5257572628
